# Supplementary material for: Envelope: interactive software for modeling and fitting complex isotope distributions
Source: BMC Bioinformatics. 2008 Oct 20;9:446. doi: 10.1186/1471-2105-9-446 (PMC2605472; doi:10.1186/1471-2105-9-446)
Supplement: Additional file 1 — zip archive of the Envelope application. [file 1471-2105-9-446-S1.zip]

Archive with 25 entries (19 files):
- Envelope.app/
- Envelope.app/Contents/
- Envelope.app/Contents/Info.plist
- Envelope.app/Contents/MacOS/
- Envelope.app/Contents/MacOS/Envelope
- Envelope.app/Contents/PkgInfo
- Envelope.app/Contents/Resources/
- Envelope.app/Contents/Resources/Credits.html
- Envelope.app/Contents/Resources/dash1.png
- Envelope.app/Contents/Resources/dash2.png
- Envelope.app/Contents/Resources/English.lproj/
- Envelope.app/Contents/Resources/English.lproj/InfoPlist.strings
- Envelope.app/Contents/Resources/English.lproj/MainMenu.nib/
- Envelope.app/Contents/Resources/English.lproj/MainMenu.nib/designable.nib
- Envelope.app/Contents/Resources/English.lproj/MainMenu.nib/keyedobjects.nib
- Envelope.app/Contents/Resources/envelope.icns
- Envelope.app/Contents/Resources/envelopedoc.icns
- Envelope.app/Contents/Resources/Isotopes
- Envelope.app/Contents/Resources/LICENSE
- Envelope.app/Contents/Resources/line.png
- Envelope.app/Contents/Resources/minus.png
- Envelope.app/Contents/Resources/Natural_Abundance
- Envelope.app/Contents/Resources/plus.png
- Envelope.app/Contents/Resources/Residues
- Envelope.app/Contents/Resources/RNA
