# Supplementary material for: Envelope: interactive software for modeling and fitting complex isotope distributions
Source: BMC Bioinformatics. 2008 Oct 20;9:446. doi: 10.1186/1471-2105-9-446 (PMC2605472; doi:10.1186/1471-2105-9-446)
Supplement: Additional file 1 — zip archive of the Envelope application. [file 1471-2105-9-446-S1.zip › Envelope.app/Contents/Resources/English.lproj/MainMenu.nib/designable.nib]

<?xml version="1.0" encoding="UTF-8"?>
<archive type="com.apple.InterfaceBuilder3.Cocoa.XIB" version="7.01">
	<data>
		<int key="IBDocument.SystemTarget">1040</int>
		<string key="IBDocument.SystemVersion">9E17</string>
		<string key="IBDocument.InterfaceBuilderVersion">629</string>
		<string key="IBDocument.AppKitVersion">949.33</string>
		<string key="IBDocument.HIToolboxVersion">352.00</string>
		<object class="NSMutableArray" key="IBDocument.EditedObjectIDs">
			<bool key="EncodedWithXMLCoder">YES</bool>
			<integer value="726"/>
		</object>
		<object class="NSArray" key="IBDocument.PluginDependencies">
			<bool key="EncodedWithXMLCoder">YES</bool>
			<string id="617114957">com.apple.InterfaceBuilderKit</string>
			<string id="9577">com.apple.InterfaceBuilder.CocoaPlugin</string>
		</object>
		<object class="NSMutableArray" key="IBDocument.RootObjects" id="1048">
			<bool key="EncodedWithXMLCoder">YES</bool>
			<object class="NSCustomObject" id="1021">
				<string key="NSClassName" id="1039455869">NSApplication</string>
			</object>
			<object class="NSCustomObject" id="1014">
				<string key="NSClassName">FirstResponder</string>
			</object>
			<object class="NSCustomObject" id="1050">
				<reference key="NSClassName" ref="1039455869"/>
			</object>
			<object class="NSMenu" id="649796088">
				<string key="NSTitle">AMainMenu</string>
				<object class="NSMutableArray" key="NSMenuItems">
					<bool key="EncodedWithXMLCoder">YES</bool>
					<object class="NSMenuItem" id="694149608">
						<reference key="NSMenu" ref="649796088"/>
						<string key="NSTitle" id="724668997">Envelope</string>
						<string key="NSKeyEquiv" id="152016093"/>
						<int key="NSKeyEquivModMask">1048576</int>
						<int key="NSMnemonicLoc">2147483647</int>
						<object class="NSCustomResource" key="NSOnImage" id="376093012">
							<string key="NSClassName" id="55989470">NSImage</string>
							<string key="NSResourceName">NSMenuCheckmark</string>
						</object>
						<object class="NSCustomResource" key="NSMixedImage" id="480477237">
							<reference key="NSClassName" ref="55989470"/>
							<string key="NSResourceName">NSMenuMixedState</string>
						</object>
						<string key="NSAction">submenuAction:</string>
						<object class="NSMenu" key="NSSubmenu" id="110575045">
							<reference key="NSTitle" ref="724668997"/>
							<object class="NSMutableArray" key="NSMenuItems">
								<bool key="EncodedWithXMLCoder">YES</bool>
								<object class="NSMenuItem" id="238522557">
									<reference key="NSMenu" ref="110575045"/>
									<string key="NSTitle">About Envelope</string>
									<reference key="NSKeyEquiv" ref="152016093"/>
									<int key="NSMnemonicLoc">2147483647</int>
									<reference key="NSOnImage" ref="376093012"/>
									<reference key="NSMixedImage" ref="480477237"/>
								</object>
								<object class="NSMenuItem" id="304266470">
									<reference key="NSMenu" ref="110575045"/>
									<bool key="NSIsDisabled">YES</bool>
									<bool key="NSIsSeparator">YES</bool>
									<reference key="NSTitle" ref="152016093"/>
									<reference key="NSKeyEquiv" ref="152016093"/>
									<int key="NSKeyEquivModMask">1048576</int>
									<int key="NSMnemonicLoc">2147483647</int>
									<reference key="NSOnImage" ref="376093012"/>
									<reference key="NSMixedImage" ref="480477237"/>
								</object>
								<object class="NSMenuItem" id="609285721">
									<reference key="NSMenu" ref="110575045"/>
									<string type="base64-UTF8" key="NSTitle">UHJlZmVyZW5jZXPigKY</string>
									<string key="NSKeyEquiv" id="521424752">,</string>
									<int key="NSKeyEquivModMask">1048576</int>
									<int key="NSMnemonicLoc">2147483647</int>
									<reference key="NSOnImage" ref="376093012"/>
									<reference key="NSMixedImage" ref="480477237"/>
								</object>
								<object class="NSMenuItem" id="481834944">
									<reference key="NSMenu" ref="110575045"/>
									<bool key="NSIsDisabled">YES</bool>
									<bool key="NSIsSeparator">YES</bool>
									<reference key="NSTitle" ref="152016093"/>
									<reference key="NSKeyEquiv" ref="152016093"/>
									<int key="NSKeyEquivModMask">1048576</int>
									<int key="NSMnemonicLoc">2147483647</int>
									<reference key="NSOnImage" ref="376093012"/>
									<reference key="NSMixedImage" ref="480477237"/>
								</object>
								<object class="NSMenuItem" id="1046388886">
									<reference key="NSMenu" ref="110575045"/>
									<string key="NSTitle" id="487627014">Services</string>
									<reference key="NSKeyEquiv" ref="152016093"/>
									<int key="NSKeyEquivModMask">1048576</int>
									<int key="NSMnemonicLoc">2147483647</int>
									<reference key="NSOnImage" ref="376093012"/>
									<reference key="NSMixedImage" ref="480477237"/>
									<string key="NSAction">submenuAction:</string>
									<object class="NSMenu" key="NSSubmenu" id="752062318">
										<reference key="NSTitle" ref="487627014"/>
										<object class="NSMutableArray" key="NSMenuItems">
											<bool key="EncodedWithXMLCoder">YES</bool>
										</object>
										<string key="NSName">_NSServicesMenu</string>
									</object>
								</object>
								<object class="NSMenuItem" id="646227648">
									<reference key="NSMenu" ref="110575045"/>
									<bool key="NSIsDisabled">YES</bool>
									<bool key="NSIsSeparator">YES</bool>
									<reference key="NSTitle" ref="152016093"/>
									<reference key="NSKeyEquiv" ref="152016093"/>
									<int key="NSKeyEquivModMask">1048576</int>
									<int key="NSMnemonicLoc">2147483647</int>
									<reference key="NSOnImage" ref="376093012"/>
									<reference key="NSMixedImage" ref="480477237"/>
								</object>
								<object class="NSMenuItem" id="755159360">
									<reference key="NSMenu" ref="110575045"/>
									<string key="NSTitle">Hide Envelope</string>
									<string key="NSKeyEquiv" id="712247123">h</string>
									<int key="NSKeyEquivModMask">1048576</int>
									<int key="NSMnemonicLoc">2147483647</int>
									<reference key="NSOnImage" ref="376093012"/>
									<reference key="NSMixedImage" ref="480477237"/>
								</object>
								<object class="NSMenuItem" id="342932134">
									<reference key="NSMenu" ref="110575045"/>
									<string key="NSTitle">Hide Others</string>
									<reference key="NSKeyEquiv" ref="712247123"/>
									<int key="NSKeyEquivModMask">1572864</int>
									<int key="NSMnemonicLoc">2147483647</int>
									<reference key="NSOnImage" ref="376093012"/>
									<reference key="NSMixedImage" ref="480477237"/>
								</object>
								<object class="NSMenuItem" id="908899353">
									<reference key="NSMenu" ref="110575045"/>
									<string key="NSTitle">Show All</string>
									<reference key="NSKeyEquiv" ref="152016093"/>
									<int key="NSKeyEquivModMask">1048576</int>
									<int key="NSMnemonicLoc">2147483647</int>
									<reference key="NSOnImage" ref="376093012"/>
									<reference key="NSMixedImage" ref="480477237"/>
								</object>
								<object class="NSMenuItem" id="1056857174">
									<reference key="NSMenu" ref="110575045"/>
									<bool key="NSIsDisabled">YES</bool>
									<bool key="NSIsSeparator">YES</bool>
									<reference key="NSTitle" ref="152016093"/>
									<reference key="NSKeyEquiv" ref="152016093"/>
									<int key="NSKeyEquivModMask">1048576</int>
									<int key="NSMnemonicLoc">2147483647</int>
									<reference key="NSOnImage" ref="376093012"/>
									<reference key="NSMixedImage" ref="480477237"/>
								</object>
								<object class="NSMenuItem" id="632727374">
									<reference key="NSMenu" ref="110575045"/>
									<string key="NSTitle">Quit Envelope</string>
									<string key="NSKeyEquiv">q</string>
									<int key="NSKeyEquivModMask">1048576</int>
									<int key="NSMnemonicLoc">2147483647</int>
									<reference key="NSOnImage" ref="376093012"/>
									<reference key="NSMixedImage" ref="480477237"/>
								</object>
							</object>
							<string key="NSName">_NSAppleMenu</string>
						</object>
					</object>
					<object class="NSMenuItem" id="379814623">
						<reference key="NSMenu" ref="649796088"/>
						<string key="NSTitle" id="589729360">File</string>
						<reference key="NSKeyEquiv" ref="152016093"/>
						<int key="NSKeyEquivModMask">1048576</int>
						<int key="NSMnemonicLoc">2147483647</int>
						<reference key="NSOnImage" ref="376093012"/>
						<reference key="NSMixedImage" ref="480477237"/>
						<string key="NSAction">submenuAction:</string>
						<object class="NSMenu" key="NSSubmenu" id="720053764">
							<reference key="NSTitle" ref="589729360"/>
							<object class="NSMutableArray" key="NSMenuItems">
								<bool key="EncodedWithXMLCoder">YES</bool>
								<object class="NSMenuItem" id="705341025">
									<reference key="NSMenu" ref="720053764"/>
									<string key="NSTitle">New</string>
									<string key="NSKeyEquiv">n</string>
									<int key="NSKeyEquivModMask">1048576</int>
									<int key="NSMnemonicLoc">2147483647</int>
									<reference key="NSOnImage" ref="376093012"/>
									<reference key="NSMixedImage" ref="480477237"/>
								</object>
								<object class="NSMenuItem" id="722745758">
									<reference key="NSMenu" ref="720053764"/>
									<string type="base64-UTF8" key="NSTitle">T3BlbuKApg</string>
									<string key="NSKeyEquiv">o</string>
									<int key="NSKeyEquivModMask">1048576</int>
									<int key="NSMnemonicLoc">2147483647</int>
									<reference key="NSOnImage" ref="376093012"/>
									<reference key="NSMixedImage" ref="480477237"/>
								</object>
								<object class="NSMenuItem" id="1025936716">
									<reference key="NSMenu" ref="720053764"/>
									<string key="NSTitle" id="1022827674">Open Recent</string>
									<reference key="NSKeyEquiv" ref="152016093"/>
									<int key="NSKeyEquivModMask">1048576</int>
									<int key="NSMnemonicLoc">2147483647</int>
									<reference key="NSOnImage" ref="376093012"/>
									<reference key="NSMixedImage" ref="480477237"/>
									<string key="NSAction">submenuAction:</string>
									<object class="NSMenu" key="NSSubmenu" id="1065607017">
										<reference key="NSTitle" ref="1022827674"/>
										<object class="NSMutableArray" key="NSMenuItems">
											<bool key="EncodedWithXMLCoder">YES</bool>
											<object class="NSMenuItem" id="759406840">
												<reference key="NSMenu" ref="1065607017"/>
												<string key="NSTitle">Clear Menu</string>
												<reference key="NSKeyEquiv" ref="152016093"/>
												<int key="NSKeyEquivModMask">1048576</int>
												<int key="NSMnemonicLoc">2147483647</int>
												<reference key="NSOnImage" ref="376093012"/>
												<reference key="NSMixedImage" ref="480477237"/>
											</object>
										</object>
										<string key="NSName">_NSRecentDocumentsMenu</string>
									</object>
								</object>
								<object class="NSMenuItem" id="425164168">
									<reference key="NSMenu" ref="720053764"/>
									<bool key="NSIsDisabled">YES</bool>
									<bool key="NSIsSeparator">YES</bool>
									<reference key="NSTitle" ref="152016093"/>
									<reference key="NSKeyEquiv" ref="152016093"/>
									<int key="NSKeyEquivModMask">1048576</int>
									<int key="NSMnemonicLoc">2147483647</int>
									<reference key="NSOnImage" ref="376093012"/>
									<reference key="NSMixedImage" ref="480477237"/>
								</object>
								<object class="NSMenuItem" id="900585334">
									<reference key="NSMenu" ref="720053764"/>
									<string key="NSTitle">Export as PNG</string>
									<string key="NSKeyEquiv" id="416922496">e</string>
									<int key="NSKeyEquivModMask">1048576</int>
									<int key="NSMnemonicLoc">2147483647</int>
									<reference key="NSOnImage" ref="376093012"/>
									<reference key="NSMixedImage" ref="480477237"/>
								</object>
								<object class="NSMenuItem" id="340535887">
									<reference key="NSMenu" ref="720053764"/>
									<string key="NSTitle">Export as PDF</string>
									<string key="NSKeyEquiv" id="768698892">E</string>
									<int key="NSKeyEquivModMask">1179648</int>
									<int key="NSMnemonicLoc">2147483647</int>
									<reference key="NSOnImage" ref="376093012"/>
									<reference key="NSMixedImage" ref="480477237"/>
								</object>
								<object class="NSMenuItem" id="157434167">
									<reference key="NSMenu" ref="720053764"/>
									<string key="NSTitle">Export Calculated Spectra</string>
									<reference key="NSKeyEquiv" ref="152016093"/>
									<int key="NSKeyEquivModMask">1048576</int>
									<int key="NSMnemonicLoc">2147483647</int>
									<reference key="NSOnImage" ref="376093012"/>
									<reference key="NSMixedImage" ref="480477237"/>
								</object>
								<object class="NSMenuItem" id="15961694">
									<reference key="NSMenu" ref="720053764"/>
									<bool key="NSIsDisabled">YES</bool>
									<bool key="NSIsSeparator">YES</bool>
									<reference key="NSTitle" ref="152016093"/>
									<reference key="NSKeyEquiv" ref="152016093"/>
									<int key="NSKeyEquivModMask">1048576</int>
									<int key="NSMnemonicLoc">2147483647</int>
									<reference key="NSOnImage" ref="376093012"/>
									<reference key="NSMixedImage" ref="480477237"/>
								</object>
								<object class="NSMenuItem" id="776162233">
									<reference key="NSMenu" ref="720053764"/>
									<string key="NSTitle">Close</string>
									<string key="NSKeyEquiv">w</string>
									<int key="NSKeyEquivModMask">1048576</int>
									<int key="NSMnemonicLoc">2147483647</int>
									<reference key="NSOnImage" ref="376093012"/>
									<reference key="NSMixedImage" ref="480477237"/>
								</object>
								<object class="NSMenuItem" id="1023925487">
									<reference key="NSMenu" ref="720053764"/>
									<string key="NSTitle">Save</string>
									<string key="NSKeyEquiv">s</string>
									<int key="NSKeyEquivModMask">1048576</int>
									<int key="NSMnemonicLoc">2147483647</int>
									<reference key="NSOnImage" ref="376093012"/>
									<reference key="NSMixedImage" ref="480477237"/>
								</object>
								<object class="NSMenuItem" id="117038363">
									<reference key="NSMenu" ref="720053764"/>
									<string type="base64-UTF8" key="NSTitle">U2F2ZSBBc+KApg</string>
									<string key="NSKeyEquiv" id="1580">S</string>
									<int key="NSKeyEquivModMask">1179648</int>
									<int key="NSMnemonicLoc">2147483647</int>
									<reference key="NSOnImage" ref="376093012"/>
									<reference key="NSMixedImage" ref="480477237"/>
								</object>
								<object class="NSMenuItem" id="579971712">
									<reference key="NSMenu" ref="720053764"/>
									<string key="NSTitle">Revert to Saved</string>
									<reference key="NSKeyEquiv" ref="152016093"/>
									<int key="NSMnemonicLoc">2147483647</int>
									<reference key="NSOnImage" ref="376093012"/>
									<reference key="NSMixedImage" ref="480477237"/>
								</object>
								<object class="NSMenuItem" id="1010469920">
									<reference key="NSMenu" ref="720053764"/>
									<bool key="NSIsDisabled">YES</bool>
									<bool key="NSIsSeparator">YES</bool>
									<reference key="NSTitle" ref="152016093"/>
									<reference key="NSKeyEquiv" ref="152016093"/>
									<int key="NSKeyEquivModMask">1048576</int>
									<int key="NSMnemonicLoc">2147483647</int>
									<reference key="NSOnImage" ref="376093012"/>
									<reference key="NSMixedImage" ref="480477237"/>
								</object>
								<object class="NSMenuItem" id="294629803">
									<reference key="NSMenu" ref="720053764"/>
									<string key="NSTitle">Page Setup...</string>
									<string key="NSKeyEquiv" id="1427">P</string>
									<int key="NSKeyEquivModMask">1179648</int>
									<int key="NSMnemonicLoc">2147483647</int>
									<reference key="NSOnImage" ref="376093012"/>
									<reference key="NSMixedImage" ref="480477237"/>
									<reference key="NSToolTip" ref="152016093"/>
								</object>
								<object class="NSMenuItem" id="49223823">
									<reference key="NSMenu" ref="720053764"/>
									<string type="base64-UTF8" key="NSTitle">UHJpbnTigKY</string>
									<string key="NSKeyEquiv">p</string>
									<int key="NSKeyEquivModMask">1048576</int>
									<int key="NSMnemonicLoc">2147483647</int>
									<reference key="NSOnImage" ref="376093012"/>
									<reference key="NSMixedImage" ref="480477237"/>
								</object>
							</object>
						</object>
					</object>
					<object class="NSMenuItem" id="952259628">
						<reference key="NSMenu" ref="649796088"/>
						<string key="NSTitle" id="459142759">Edit</string>
						<reference key="NSKeyEquiv" ref="152016093"/>
						<int key="NSKeyEquivModMask">1048576</int>
						<int key="NSMnemonicLoc">2147483647</int>
						<reference key="NSOnImage" ref="376093012"/>
						<reference key="NSMixedImage" ref="480477237"/>
						<string key="NSAction">submenuAction:</string>
						<object class="NSMenu" key="NSSubmenu" id="789758025">
							<reference key="NSTitle" ref="459142759"/>
							<object class="NSMutableArray" key="NSMenuItems">
								<bool key="EncodedWithXMLCoder">YES</bool>
								<object class="NSMenuItem" id="1058277027">
									<reference key="NSMenu" ref="789758025"/>
									<string key="NSTitle">Undo</string>
									<string key="NSKeyEquiv">z</string>
									<int key="NSKeyEquivModMask">1048576</int>
									<int key="NSMnemonicLoc">2147483647</int>
									<reference key="NSOnImage" ref="376093012"/>
									<reference key="NSMixedImage" ref="480477237"/>
								</object>
								<object class="NSMenuItem" id="790794224">
									<reference key="NSMenu" ref="789758025"/>
									<string key="NSTitle">Redo</string>
									<string key="NSKeyEquiv">Z</string>
									<int key="NSKeyEquivModMask">1179648</int>
									<int key="NSMnemonicLoc">2147483647</int>
									<reference key="NSOnImage" ref="376093012"/>
									<reference key="NSMixedImage" ref="480477237"/>
								</object>
								<object class="NSMenuItem" id="1040322652">
									<reference key="NSMenu" ref="789758025"/>
									<bool key="NSIsDisabled">YES</bool>
									<bool key="NSIsSeparator">YES</bool>
									<reference key="NSTitle" ref="152016093"/>
									<reference key="NSKeyEquiv" ref="152016093"/>
									<int key="NSKeyEquivModMask">1048576</int>
									<int key="NSMnemonicLoc">2147483647</int>
									<reference key="NSOnImage" ref="376093012"/>
									<reference key="NSMixedImage" ref="480477237"/>
								</object>
								<object class="NSMenuItem" id="296257095">
									<reference key="NSMenu" ref="789758025"/>
									<string key="NSTitle">Cut</string>
									<string key="NSKeyEquiv">x</string>
									<int key="NSKeyEquivModMask">1048576</int>
									<int key="NSMnemonicLoc">2147483647</int>
									<reference key="NSOnImage" ref="376093012"/>
									<reference key="NSMixedImage" ref="480477237"/>
								</object>
								<object class="NSMenuItem" id="860595796">
									<reference key="NSMenu" ref="789758025"/>
									<string key="NSTitle">Copy</string>
									<string key="NSKeyEquiv">c</string>
									<int key="NSKeyEquivModMask">1048576</int>
									<int key="NSMnemonicLoc">2147483647</int>
									<reference key="NSOnImage" ref="376093012"/>
									<reference key="NSMixedImage" ref="480477237"/>
								</object>
								<object class="NSMenuItem" id="29853731">
									<reference key="NSMenu" ref="789758025"/>
									<string key="NSTitle">Paste</string>
									<string key="NSKeyEquiv">v</string>
									<int key="NSKeyEquivModMask">1048576</int>
									<int key="NSMnemonicLoc">2147483647</int>
									<reference key="NSOnImage" ref="376093012"/>
									<reference key="NSMixedImage" ref="480477237"/>
								</object>
								<object class="NSMenuItem" id="437104165">
									<reference key="NSMenu" ref="789758025"/>
									<string key="NSTitle">Delete</string>
									<reference key="NSKeyEquiv" ref="152016093"/>
									<int key="NSKeyEquivModMask">1048576</int>
									<int key="NSMnemonicLoc">2147483647</int>
									<reference key="NSOnImage" ref="376093012"/>
									<reference key="NSMixedImage" ref="480477237"/>
								</object>
								<object class="NSMenuItem" id="583158037">
									<reference key="NSMenu" ref="789758025"/>
									<string key="NSTitle">Select All</string>
									<string key="NSKeyEquiv">a</string>
									<int key="NSKeyEquivModMask">1048576</int>
									<int key="NSMnemonicLoc">2147483647</int>
									<reference key="NSOnImage" ref="376093012"/>
									<reference key="NSMixedImage" ref="480477237"/>
								</object>
								<object class="NSMenuItem" id="212016141">
									<reference key="NSMenu" ref="789758025"/>
									<bool key="NSIsDisabled">YES</bool>
									<bool key="NSIsSeparator">YES</bool>
									<reference key="NSTitle" ref="152016093"/>
									<reference key="NSKeyEquiv" ref="152016093"/>
									<int key="NSKeyEquivModMask">1048576</int>
									<int key="NSMnemonicLoc">2147483647</int>
									<reference key="NSOnImage" ref="376093012"/>
									<reference key="NSMixedImage" ref="480477237"/>
								</object>
								<object class="NSMenuItem" id="892235320">
									<reference key="NSMenu" ref="789758025"/>
									<string key="NSTitle" id="1047723501">Find</string>
									<reference key="NSKeyEquiv" ref="152016093"/>
									<int key="NSKeyEquivModMask">1048576</int>
									<int key="NSMnemonicLoc">2147483647</int>
									<reference key="NSOnImage" ref="376093012"/>
									<reference key="NSMixedImage" ref="480477237"/>
									<string key="NSAction">submenuAction:</string>
									<object class="NSMenu" key="NSSubmenu" id="963351320">
										<reference key="NSTitle" ref="1047723501"/>
										<object class="NSMutableArray" key="NSMenuItems">
											<bool key="EncodedWithXMLCoder">YES</bool>
											<object class="NSMenuItem" id="447796847">
												<reference key="NSMenu" ref="963351320"/>
												<string type="base64-UTF8" key="NSTitle">RmluZOKApg</string>
												<string key="NSKeyEquiv" id="109030866">f</string>
												<int key="NSKeyEquivModMask">1048576</int>
												<int key="NSMnemonicLoc">2147483647</int>
												<reference key="NSOnImage" ref="376093012"/>
												<reference key="NSMixedImage" ref="480477237"/>
												<int key="NSTag">1</int>
											</object>
											<object class="NSMenuItem" id="326711663">
												<reference key="NSMenu" ref="963351320"/>
												<string key="NSTitle">Find Next</string>
												<string key="NSKeyEquiv" id="591118048">g</string>
												<int key="NSKeyEquivModMask">1048576</int>
												<int key="NSMnemonicLoc">2147483647</int>
												<reference key="NSOnImage" ref="376093012"/>
												<reference key="NSMixedImage" ref="480477237"/>
												<int key="NSTag">2</int>
											</object>
											<object class="NSMenuItem" id="270902937">
												<reference key="NSMenu" ref="963351320"/>
												<string key="NSTitle">Find Previous</string>
												<string key="NSKeyEquiv" id="387278033">G</string>
												<int key="NSKeyEquivModMask">1179648</int>
												<int key="NSMnemonicLoc">2147483647</int>
												<reference key="NSOnImage" ref="376093012"/>
												<reference key="NSMixedImage" ref="480477237"/>
												<int key="NSTag">3</int>
											</object>
											<object class="NSMenuItem" id="159080638">
												<reference key="NSMenu" ref="963351320"/>
												<string key="NSTitle">Use Selection for Find</string>
												<reference key="NSKeyEquiv" ref="416922496"/>
												<int key="NSKeyEquivModMask">1048576</int>
												<int key="NSMnemonicLoc">2147483647</int>
												<reference key="NSOnImage" ref="376093012"/>
												<reference key="NSMixedImage" ref="480477237"/>
												<int key="NSTag">7</int>
											</object>
											<object class="NSMenuItem" id="88285865">
												<reference key="NSMenu" ref="963351320"/>
												<string key="NSTitle">Jump to Selection</string>
												<string key="NSKeyEquiv">j</string>
												<int key="NSKeyEquivModMask">1048576</int>
												<int key="NSMnemonicLoc">2147483647</int>
												<reference key="NSOnImage" ref="376093012"/>
												<reference key="NSMixedImage" ref="480477237"/>
											</object>
										</object>
									</object>
								</object>
								<object class="NSMenuItem" id="972420730">
									<reference key="NSMenu" ref="789758025"/>
									<string key="NSTitle" id="601373482">Spelling and Grammar</string>
									<reference key="NSKeyEquiv" ref="152016093"/>
									<int key="NSKeyEquivModMask">1048576</int>
									<int key="NSMnemonicLoc">2147483647</int>
									<reference key="NSOnImage" ref="376093012"/>
									<reference key="NSMixedImage" ref="480477237"/>
									<string key="NSAction">submenuAction:</string>
									<object class="NSMenu" key="NSSubmenu" id="769623530">
										<reference key="NSTitle" ref="601373482"/>
										<object class="NSMutableArray" key="NSMenuItems">
											<bool key="EncodedWithXMLCoder">YES</bool>
											<object class="NSMenuItem" id="679648819">
												<reference key="NSMenu" ref="769623530"/>
												<string type="base64-UTF8" key="NSTitle">U2hvdyBTcGVsbGluZ+KApg</string>
												<string key="NSKeyEquiv">:</string>
												<int key="NSKeyEquivModMask">1048576</int>
												<int key="NSMnemonicLoc">2147483647</int>
												<reference key="NSOnImage" ref="376093012"/>
												<reference key="NSMixedImage" ref="480477237"/>
											</object>
											<object class="NSMenuItem" id="96193923">
												<reference key="NSMenu" ref="769623530"/>
												<string key="NSTitle">Check Spelling</string>
												<string key="NSKeyEquiv">;</string>
												<int key="NSKeyEquivModMask">1048576</int>
												<int key="NSMnemonicLoc">2147483647</int>
												<reference key="NSOnImage" ref="376093012"/>
												<reference key="NSMixedImage" ref="480477237"/>
											</object>
											<object class="NSMenuItem" id="948374510">
												<reference key="NSMenu" ref="769623530"/>
												<string key="NSTitle">Check Spelling While Typing</string>
												<reference key="NSKeyEquiv" ref="152016093"/>
												<int key="NSKeyEquivModMask">1048576</int>
												<int key="NSMnemonicLoc">2147483647</int>
												<reference key="NSOnImage" ref="376093012"/>
												<reference key="NSMixedImage" ref="480477237"/>
											</object>
											<object class="NSMenuItem" id="967646866">
												<reference key="NSMenu" ref="769623530"/>
												<string key="NSTitle">Check Grammar With Spelling</string>
												<reference key="NSKeyEquiv" ref="152016093"/>
												<int key="NSKeyEquivModMask">1048576</int>
												<int key="NSMnemonicLoc">2147483647</int>
												<reference key="NSOnImage" ref="376093012"/>
												<reference key="NSMixedImage" ref="480477237"/>
											</object>
										</object>
									</object>
								</object>
								<object class="NSMenuItem" id="507821607">
									<reference key="NSMenu" ref="789758025"/>
									<string key="NSTitle" id="239487307">Substitutions</string>
									<reference key="NSKeyEquiv" ref="152016093"/>
									<int key="NSKeyEquivModMask">1048576</int>
									<int key="NSMnemonicLoc">2147483647</int>
									<reference key="NSOnImage" ref="376093012"/>
									<reference key="NSMixedImage" ref="480477237"/>
									<string key="NSAction">submenuAction:</string>
									<object class="NSMenu" key="NSSubmenu" id="698887838">
										<reference key="NSTitle" ref="239487307"/>
										<object class="NSMutableArray" key="NSMenuItems">
											<bool key="EncodedWithXMLCoder">YES</bool>
											<object class="NSMenuItem" id="605118523">
												<reference key="NSMenu" ref="698887838"/>
												<string key="NSTitle">Smart Copy/Paste</string>
												<reference key="NSKeyEquiv" ref="109030866"/>
												<int key="NSKeyEquivModMask">1048576</int>
												<int key="NSMnemonicLoc">2147483647</int>
												<reference key="NSOnImage" ref="376093012"/>
												<reference key="NSMixedImage" ref="480477237"/>
												<int key="NSTag">1</int>
											</object>
											<object class="NSMenuItem" id="197661976">
												<reference key="NSMenu" ref="698887838"/>
												<string key="NSTitle">Smart Quotes</string>
												<reference key="NSKeyEquiv" ref="591118048"/>
												<int key="NSKeyEquivModMask">1048576</int>
												<int key="NSMnemonicLoc">2147483647</int>
												<reference key="NSOnImage" ref="376093012"/>
												<reference key="NSMixedImage" ref="480477237"/>
												<int key="NSTag">2</int>
											</object>
											<object class="NSMenuItem" id="708854459">
												<reference key="NSMenu" ref="698887838"/>
												<string key="NSTitle">Smart Links</string>
												<reference key="NSKeyEquiv" ref="387278033"/>
												<int key="NSKeyEquivModMask">1179648</int>
												<int key="NSMnemonicLoc">2147483647</int>
												<reference key="NSOnImage" ref="376093012"/>
												<reference key="NSMixedImage" ref="480477237"/>
												<int key="NSTag">3</int>
											</object>
										</object>
									</object>
								</object>
								<object class="NSMenuItem" id="676164635">
									<reference key="NSMenu" ref="789758025"/>
									<string key="NSTitle" id="1050731385">Speech</string>
									<reference key="NSKeyEquiv" ref="152016093"/>
									<int key="NSKeyEquivModMask">1048576</int>
									<int key="NSMnemonicLoc">2147483647</int>
									<reference key="NSOnImage" ref="376093012"/>
									<reference key="NSMixedImage" ref="480477237"/>
									<string key="NSAction">submenuAction:</string>
									<object class="NSMenu" key="NSSubmenu" id="785027613">
										<reference key="NSTitle" ref="1050731385"/>
										<object class="NSMutableArray" key="NSMenuItems">
											<bool key="EncodedWithXMLCoder">YES</bool>
											<object class="NSMenuItem" id="731782645">
												<reference key="NSMenu" ref="785027613"/>
												<string key="NSTitle">Start Speaking</string>
												<reference key="NSKeyEquiv" ref="152016093"/>
												<int key="NSKeyEquivModMask">1048576</int>
												<int key="NSMnemonicLoc">2147483647</int>
												<reference key="NSOnImage" ref="376093012"/>
												<reference key="NSMixedImage" ref="480477237"/>
											</object>
											<object class="NSMenuItem" id="680220178">
												<reference key="NSMenu" ref="785027613"/>
												<string key="NSTitle">Stop Speaking</string>
												<reference key="NSKeyEquiv" ref="152016093"/>
												<int key="NSKeyEquivModMask">1048576</int>
												<int key="NSMnemonicLoc">2147483647</int>
												<reference key="NSOnImage" ref="376093012"/>
												<reference key="NSMixedImage" ref="480477237"/>
											</object>
										</object>
									</object>
								</object>
							</object>
						</object>
					</object>
					<object class="NSMenuItem" id="713487014">
						<reference key="NSMenu" ref="649796088"/>
						<string key="NSTitle" id="15506412">Window</string>
						<reference key="NSKeyEquiv" ref="152016093"/>
						<int key="NSKeyEquivModMask">1048576</int>
						<int key="NSMnemonicLoc">2147483647</int>
						<reference key="NSOnImage" ref="376093012"/>
						<reference key="NSMixedImage" ref="480477237"/>
						<string key="NSAction">submenuAction:</string>
						<object class="NSMenu" key="NSSubmenu" id="835318025">
							<reference key="NSTitle" ref="15506412"/>
							<object class="NSMutableArray" key="NSMenuItems">
								<bool key="EncodedWithXMLCoder">YES</bool>
								<object class="NSMenuItem" id="1011231497">
									<reference key="NSMenu" ref="835318025"/>
									<string key="NSTitle">Minimize</string>
									<string key="NSKeyEquiv">m</string>
									<int key="NSKeyEquivModMask">1048576</int>
									<int key="NSMnemonicLoc">2147483647</int>
									<reference key="NSOnImage" ref="376093012"/>
									<reference key="NSMixedImage" ref="480477237"/>
								</object>
								<object class="NSMenuItem" id="575023229">
									<reference key="NSMenu" ref="835318025"/>
									<string key="NSTitle">Zoom</string>
									<reference key="NSKeyEquiv" ref="152016093"/>
									<int key="NSKeyEquivModMask">1048576</int>
									<int key="NSMnemonicLoc">2147483647</int>
									<reference key="NSOnImage" ref="376093012"/>
									<reference key="NSMixedImage" ref="480477237"/>
								</object>
								<object class="NSMenuItem" id="299356726">
									<reference key="NSMenu" ref="835318025"/>
									<bool key="NSIsDisabled">YES</bool>
									<bool key="NSIsSeparator">YES</bool>
									<reference key="NSTitle" ref="152016093"/>
									<reference key="NSKeyEquiv" ref="152016093"/>
									<int key="NSKeyEquivModMask">1048576</int>
									<int key="NSMnemonicLoc">2147483647</int>
									<reference key="NSOnImage" ref="376093012"/>
									<reference key="NSMixedImage" ref="480477237"/>
								</object>
								<object class="NSMenuItem" id="625202149">
									<reference key="NSMenu" ref="835318025"/>
									<string key="NSTitle">Bring All to Front</string>
									<reference key="NSKeyEquiv" ref="152016093"/>
									<int key="NSKeyEquivModMask">1048576</int>
									<int key="NSMnemonicLoc">2147483647</int>
									<reference key="NSOnImage" ref="376093012"/>
									<reference key="NSMixedImage" ref="480477237"/>
								</object>
							</object>
							<string key="NSName">_NSWindowsMenu</string>
						</object>
					</object>
					<object class="NSMenuItem" id="391199113">
						<reference key="NSMenu" ref="649796088"/>
						<string key="NSTitle" id="519223894">Help</string>
						<reference key="NSKeyEquiv" ref="152016093"/>
						<int key="NSKeyEquivModMask">1048576</int>
						<int key="NSMnemonicLoc">2147483647</int>
						<reference key="NSOnImage" ref="376093012"/>
						<reference key="NSMixedImage" ref="480477237"/>
						<string key="NSAction">submenuAction:</string>
						<object class="NSMenu" key="NSSubmenu" id="374024848">
							<reference key="NSTitle" ref="519223894"/>
							<object class="NSMutableArray" key="NSMenuItems">
								<bool key="EncodedWithXMLCoder">YES</bool>
								<object class="NSMenuItem" id="238773614">
									<reference key="NSMenu" ref="374024848"/>
									<string key="NSTitle">Envelope Help</string>
									<string key="NSKeyEquiv">?</string>
									<int key="NSKeyEquivModMask">1048576</int>
									<int key="NSMnemonicLoc">2147483647</int>
									<reference key="NSOnImage" ref="376093012"/>
									<reference key="NSMixedImage" ref="480477237"/>
								</object>
							</object>
						</object>
					</object>
				</object>
				<string key="NSName">_NSMainMenu</string>
			</object>
			<object class="NSWindowTemplate" id="972006081">
				<int key="NSWindowStyleMask">13</int>
				<int key="NSWindowBacking">2</int>
				<string key="NSWindowRect">{{0, 264}, {1024, 673}}</string>
				<int key="NSWTFlags">1946157056</int>
				<reference key="NSWindowTitle" ref="724668997"/>
				<string key="NSWindowClass" id="265700924">NSWindow</string>
				<nil key="NSViewClass"/>
				<string key="NSWindowContentMinSize">{1024, 673}</string>
				<object class="NSView" key="NSWindowView" id="439893737">
					<reference key="NSNextResponder"/>
					<int key="NSvFlags">256</int>
					<object class="NSMutableArray" key="NSSubviews">
						<bool key="EncodedWithXMLCoder">YES</bool>
						<object class="NSCustomView" id="861942830">
							<reference key="NSNextResponder" ref="439893737"/>
							<int key="NSvFlags">274</int>
							<string key="NSFrame">{{0, 290}, {1024, 383}}</string>
							<reference key="NSSuperview" ref="439893737"/>
							<reference key="NSWindow"/>
							<string key="NSClassName">IsoView</string>
						</object>
						<object class="NSScrollView" id="413947750">
							<reference key="NSNextResponder" ref="439893737"/>
							<int key="NSvFlags">290</int>
							<object class="NSMutableArray" key="NSSubviews">
								<bool key="EncodedWithXMLCoder">YES</bool>
								<object class="NSClipView" id="512394570">
									<reference key="NSNextResponder" ref="413947750"/>
									<int key="NSvFlags">2304</int>
									<object class="NSMutableArray" key="NSSubviews">
										<bool key="EncodedWithXMLCoder">YES</bool>
										<object class="NSTableView" id="925595826">
											<reference key="NSNextResponder" ref="512394570"/>
											<int key="NSvFlags">256</int>
											<string key="NSFrameSize">{630, 98}</string>
											<reference key="NSSuperview" ref="512394570"/>
											<reference key="NSWindow"/>
											<bool key="NSEnabled">YES</bool>
											<object class="NSTableHeaderView" key="NSHeaderView" id="35753307">
												<reference key="NSNextResponder" ref="939579195"/>
												<int key="NSvFlags">256</int>
												<string key="NSFrameSize">{630, 17}</string>
												<reference key="NSSuperview" ref="939579195"/>
												<reference key="NSWindow"/>
												<reference key="NSTableView" ref="925595826"/>
											</object>
											<object class="_NSCornerView" key="NSCornerView" id="281809425">
												<reference key="NSNextResponder" ref="413947750"/>
												<int key="NSvFlags">256</int>
												<string key="NSFrame">{{631, 0}, {16, 17}}</string>
												<reference key="NSSuperview" ref="413947750"/>
												<reference key="NSWindow"/>
											</object>
											<object class="NSMutableArray" key="NSTableColumns">
												<bool key="EncodedWithXMLCoder">YES</bool>
												<object class="NSTableColumn" id="8567">
													<double key="NSWidth">1.500000e+01</double>
													<double key="NSMinWidth">1.500000e+01</double>
													<double key="NSMaxWidth">1.500000e+01</double>
													<object class="NSTableHeaderCell" key="NSHeaderCell">
														<int key="NSCellFlags">75628032</int>
														<int key="NSCellFlags2">0</int>
														<string type="base64-UTF8" key="NSContents">4oCiA</string>
														<object class="NSFont" key="NSSupport" id="26">
															<string key="NSName" id="503218807">LucidaGrande</string>
															<double key="NSSize">1.100000e+01</double>
															<int key="NSfFlags">3100</int>
														</object>
														<object class="NSColor" key="NSBackgroundColor" id="2898489">
															<int key="NSColorSpace">6</int>
															<string key="NSCatalogName" id="948285770">System</string>
															<string key="NSColorName">headerColor</string>
															<object class="NSColor" key="NSColor" id="702156655">
																<int key="NSColorSpace">3</int>
																<bytes key="NSWhite">MQA</bytes>
															</object>
														</object>
														<object class="NSColor" key="NSTextColor" id="1073436686">
															<int key="NSColorSpace">6</int>
															<reference key="NSCatalogName" ref="948285770"/>
															<string key="NSColorName">headerTextColor</string>
															<object class="NSColor" key="NSColor" id="550014424">
																<int key="NSColorSpace">3</int>
																<bytes key="NSWhite">MAA</bytes>
															</object>
														</object>
													</object>
													<object class="NSButtonCell" key="NSDataCell" id="191433491">
														<int key="NSCellFlags">67239424</int>
														<int key="NSCellFlags2">131072</int>
														<string key="NSContents">Include</string>
														<reference key="NSSupport" ref="26"/>
														<reference key="NSControlView" ref="925595826"/>
														<int key="NSButtonFlags">1215582719</int>
														<int key="NSButtonFlags2">2</int>
														<object class="NSCustomResource" key="NSNormalImage" id="925892801">
															<reference key="NSClassName" ref="55989470"/>
															<string key="NSResourceName">NSSwitch</string>
														</object>
														<object class="NSButtonImageSource" key="NSAlternateImage" id="669165289">
															<string key="NSImageName">NSSwitch</string>
														</object>
														<reference key="NSAlternateContents" ref="152016093"/>
														<reference key="NSKeyEquivalent" ref="152016093"/>
														<int key="NSPeriodicDelay">200</int>
														<int key="NSPeriodicInterval">25</int>
													</object>
													<int key="NSResizingMask">3</int>
													<bool key="NSIsResizeable">YES</bool>
													<bool key="NSIsEditable">YES</bool>
													<reference key="NSTableView" ref="925595826"/>
												</object>
												<object class="NSTableColumn" id="685846979">
													<double key="NSWidth">2.280000e+02</double>
													<double key="NSMinWidth">1.000000e+02</double>
													<double key="NSMaxWidth">2.000000e+03</double>
													<object class="NSTableHeaderCell" key="NSHeaderCell">
														<int key="NSCellFlags">75628032</int>
														<int key="NSCellFlags2">0</int>
														<string key="NSContents">Name</string>
														<reference key="NSSupport" ref="26"/>
														<object class="NSColor" key="NSBackgroundColor">
															<int key="NSColorSpace">3</int>
															<bytes key="NSWhite">MC4zMzMzMzI5OQA</bytes>
														</object>
														<reference key="NSTextColor" ref="1073436686"/>
													</object>
													<object class="NSTextFieldCell" key="NSDataCell" id="433766204">
														<int key="NSCellFlags">337772096</int>
														<int key="NSCellFlags2">2048</int>
														<string key="NSContents" id="330475148">Text Cell</string>
														<object class="NSFont" key="NSSupport" id="883413568">
															<reference key="NSName" ref="503218807"/>
															<double key="NSSize">1.200000e+01</double>
															<int key="NSfFlags">16</int>
														</object>
														<reference key="NSControlView" ref="925595826"/>
														<object class="NSColor" key="NSBackgroundColor" id="367136479">
															<int key="NSColorSpace">6</int>
															<reference key="NSCatalogName" ref="948285770"/>
															<string key="NSColorName">controlBackgroundColor</string>
															<object class="NSColor" key="NSColor" id="476880357">
																<int key="NSColorSpace">3</int>
																<bytes key="NSWhite">MC42NjY2NjY2OQA</bytes>
															</object>
														</object>
														<object class="NSColor" key="NSTextColor" id="529482958">
															<int key="NSColorSpace">6</int>
															<reference key="NSCatalogName" ref="948285770"/>
															<string key="NSColorName">controlTextColor</string>
															<reference key="NSColor" ref="550014424"/>
														</object>
													</object>
													<int key="NSResizingMask">3</int>
													<bool key="NSIsResizeable">YES</bool>
													<bool key="NSIsEditable">YES</bool>
													<reference key="NSTableView" ref="925595826"/>
													<string key="NSHeaderToolTip">Enter a descriptive name for a given isotope distribution.</string>
												</object>
												<object class="NSTableColumn" id="9484910">
													<double key="NSWidth">4.500000e+01</double>
													<double key="NSMinWidth">4.500000e+01</double>
													<double key="NSMaxWidth">1.600000e+02</double>
													<object class="NSTableHeaderCell" key="NSHeaderCell">
														<int key="NSCellFlags">75628032</int>
														<int key="NSCellFlags2">0</int>
														<string key="NSContents">Type</string>
														<reference key="NSSupport" ref="26"/>
														<reference key="NSBackgroundColor" ref="2898489"/>
														<reference key="NSTextColor" ref="1073436686"/>
													</object>
													<object class="NSTextFieldCell" key="NSDataCell" id="961310288">
														<int key="NSCellFlags">337772096</int>
														<int key="NSCellFlags2">2048</int>
														<reference key="NSContents" ref="330475148"/>
														<reference key="NSSupport" ref="883413568"/>
														<reference key="NSControlView" ref="925595826"/>
														<reference key="NSBackgroundColor" ref="367136479"/>
														<reference key="NSTextColor" ref="529482958"/>
													</object>
													<int key="NSResizingMask">3</int>
													<bool key="NSIsResizeable">YES</bool>
													<reference key="NSTableView" ref="925595826"/>
													<string key="NSHeaderToolTip">This identifies the type of distribution - calculated, data, or a sum of calculated distributions.</string>
												</object>
												<object class="NSTableColumn" id="46287705">
													<double key="NSWidth">5.000000e+01</double>
													<double key="NSMinWidth">5.000000e+01</double>
													<double key="NSMaxWidth">1.000000e+02</double>
													<object class="NSTableHeaderCell" key="NSHeaderCell">
														<int key="NSCellFlags">75628032</int>
														<int key="NSCellFlags2">0</int>
														<string key="NSContents">Show</string>
														<reference key="NSSupport" ref="26"/>
														<reference key="NSBackgroundColor" ref="2898489"/>
														<reference key="NSTextColor" ref="1073436686"/>
													</object>
													<object class="NSButtonCell" key="NSDataCell" id="192761233">
														<int key="NSCellFlags">67239424</int>
														<int key="NSCellFlags2">131072</int>
														<reference key="NSContents" ref="152016093"/>
														<reference key="NSSupport" ref="26"/>
														<reference key="NSControlView" ref="925595826"/>
														<int key="NSButtonFlags">1215582719</int>
														<int key="NSButtonFlags2">2</int>
														<reference key="NSNormalImage" ref="925892801"/>
														<reference key="NSAlternateImage" ref="669165289"/>
														<reference key="NSAlternateContents" ref="152016093"/>
														<reference key="NSKeyEquivalent" ref="152016093"/>
														<int key="NSPeriodicDelay">200</int>
														<int key="NSPeriodicInterval">25</int>
													</object>
													<int key="NSResizingMask">3</int>
													<bool key="NSIsResizeable">YES</bool>
													<bool key="NSIsEditable">YES</bool>
													<reference key="NSTableView" ref="925595826"/>
												</object>
												<object class="NSTableColumn" id="749123989">
													<double key="NSWidth">7.500000e+01</double>
													<double key="NSMinWidth">7.500000e+01</double>
													<double key="NSMaxWidth">1.600000e+02</double>
													<object class="NSTableHeaderCell" key="NSHeaderCell">
														<int key="NSCellFlags">75628032</int>
														<int key="NSCellFlags2">0</int>
														<string key="NSContents" id="4738775">Amplitude</string>
														<reference key="NSSupport" ref="26"/>
														<reference key="NSBackgroundColor" ref="2898489"/>
														<reference key="NSTextColor" ref="1073436686"/>
													</object>
													<object class="NSSliderCell" key="NSDataCell" id="412955438">
														<int key="NSCellFlags">-2079981824</int>
														<int key="NSCellFlags2">262144</int>
														<reference key="NSContents" ref="152016093"/>
														<object class="NSFont" key="NSSupport" id="22">
															<reference key="NSName" ref="503218807"/>
															<double key="NSSize">9.000000e+00</double>
															<int key="NSfFlags">3614</int>
														</object>
														<reference key="NSControlView" ref="925595826"/>
														<double key="NSMaxValue">1.000000e+01</double>
														<double key="NSMinValue">0.000000e+00</double>
														<double key="NSValue">0.000000e+00</double>
														<double key="NSAltIncValue">0.000000e+00</double>
														<int key="NSNumberOfTickMarks">0</int>
														<int key="NSTickMarkPosition">1</int>
														<bool key="NSAllowsTickMarkValuesOnly">NO</bool>
														<bool key="NSVertical">NO</bool>
													</object>
													<int key="NSResizingMask">3</int>
													<bool key="NSIsResizeable">YES</bool>
													<bool key="NSIsEditable">YES</bool>
													<reference key="NSTableView" ref="925595826"/>
													<string key="NSHeaderToolTip" id="243848483">Change the intensity amplitude for the selected distribution.</string>
												</object>
												<object class="NSTableColumn" id="512262982">
													<double key="NSWidth">7.500000e+01</double>
													<double key="NSMinWidth">7.500000e+01</double>
													<double key="NSMaxWidth">1.600000e+02</double>
													<object class="NSTableHeaderCell" key="NSHeaderCell">
														<int key="NSCellFlags">75628032</int>
														<int key="NSCellFlags2">0</int>
														<reference key="NSContents" ref="4738775"/>
														<reference key="NSSupport" ref="26"/>
														<reference key="NSBackgroundColor" ref="2898489"/>
														<reference key="NSTextColor" ref="1073436686"/>
													</object>
													<object class="NSTextFieldCell" key="NSDataCell" id="1030906320">
														<int key="NSCellFlags">337772096</int>
														<int key="NSCellFlags2">4196352</int>
														<reference key="NSContents" ref="330475148"/>
														<object class="NSFont" key="NSSupport" id="574821346">
															<reference key="NSName" ref="503218807"/>
															<double key="NSSize">1.300000e+01</double>
															<int key="NSfFlags">1044</int>
														</object>
														<reference key="NSControlView" ref="925595826"/>
														<reference key="NSBackgroundColor" ref="367136479"/>
														<reference key="NSTextColor" ref="529482958"/>
													</object>
													<int key="NSResizingMask">3</int>
													<bool key="NSIsResizeable">YES</bool>
													<bool key="NSIsEditable">YES</bool>
													<reference key="NSTableView" ref="925595826"/>
													<reference key="NSHeaderToolTip" ref="243848483"/>
												</object>
												<object class="NSTableColumn" id="948845831">
													<double key="NSWidth">8.500000e+01</double>
													<double key="NSMinWidth">8.500000e+01</double>
													<double key="NSMaxWidth">1.600000e+02</double>
													<object class="NSTableHeaderCell" key="NSHeaderCell">
														<int key="NSCellFlags">75628032</int>
														<int key="NSCellFlags2">0</int>
														<string key="NSContents">Chi Squared</string>
														<reference key="NSSupport" ref="26"/>
														<reference key="NSBackgroundColor" ref="2898489"/>
														<reference key="NSTextColor" ref="1073436686"/>
													</object>
													<object class="NSTextFieldCell" key="NSDataCell" id="782716531">
														<int key="NSCellFlags">69336641</int>
														<int key="NSCellFlags2">2048</int>
														<reference key="NSContents" ref="330475148"/>
														<reference key="NSSupport" ref="574821346"/>
														<reference key="NSControlView" ref="925595826"/>
														<reference key="NSBackgroundColor" ref="367136479"/>
														<reference key="NSTextColor" ref="529482958"/>
													</object>
													<int key="NSResizingMask">3</int>
													<bool key="NSIsResizeable">YES</bool>
													<bool key="NSIsEditable">YES</bool>
													<reference key="NSTableView" ref="925595826"/>
													<string key="NSHeaderToolTip">The chi-squared value gives a measure of the goodness of fit of a data distribution to a sum of calculated distributions (if available).</string>
												</object>
												<object class="NSTableColumn" id="792928031">
													<double key="NSWidth">1.500000e+01</double>
													<double key="NSMinWidth">1.500000e+01</double>
													<double key="NSMaxWidth">1.500000e+01</double>
													<object class="NSTableHeaderCell" key="NSHeaderCell">
														<int key="NSCellFlags">75628032</int>
														<int key="NSCellFlags2">134217728</int>
														<string key="NSContents">X</string>
														<reference key="NSSupport" ref="26"/>
														<reference key="NSBackgroundColor" ref="2898489"/>
														<reference key="NSTextColor" ref="1073436686"/>
													</object>
													<object class="NSButtonCell" key="NSDataCell" id="99258413">
														<int key="NSCellFlags">67239424</int>
														<int key="NSCellFlags2">131072</int>
														<reference key="NSContents" ref="152016093"/>
														<reference key="NSSupport" ref="26"/>
														<reference key="NSControlView" ref="925595826"/>
														<int key="NSButtonFlags">1211912703</int>
														<int key="NSButtonFlags2">2</int>
														<reference key="NSNormalImage" ref="925892801"/>
														<reference key="NSAlternateImage" ref="669165289"/>
														<reference key="NSAlternateContents" ref="152016093"/>
														<reference key="NSKeyEquivalent" ref="152016093"/>
														<int key="NSPeriodicDelay">200</int>
														<int key="NSPeriodicInterval">25</int>
													</object>
													<int key="NSResizingMask">3</int>
													<bool key="NSIsResizeable">YES</bool>
													<bool key="NSIsEditable">YES</bool>
													<reference key="NSTableView" ref="925595826"/>
													<string key="NSHeaderToolTip">Checking the X box marks a distribution for inclusion in the numerator of the Fraction calculation.</string>
												</object>
												<object class="NSTableColumn" id="103984963">
													<double key="NSWidth">1.500000e+01</double>
													<double key="NSMinWidth">1.500000e+01</double>
													<double key="NSMaxWidth">1.500000e+01</double>
													<object class="NSTableHeaderCell" key="NSHeaderCell">
														<int key="NSCellFlags">75628032</int>
														<int key="NSCellFlags2">134217728</int>
														<string key="NSContents" id="2073">Y</string>
														<reference key="NSSupport" ref="26"/>
														<reference key="NSBackgroundColor" ref="2898489"/>
														<reference key="NSTextColor" ref="1073436686"/>
													</object>
													<object class="NSButtonCell" key="NSDataCell" id="37744251">
														<int key="NSCellFlags">67239424</int>
														<int key="NSCellFlags2">131072</int>
														<reference key="NSContents" ref="152016093"/>
														<reference key="NSSupport" ref="26"/>
														<reference key="NSControlView" ref="925595826"/>
														<int key="NSButtonFlags">1211912703</int>
														<int key="NSButtonFlags2">2</int>
														<reference key="NSNormalImage" ref="925892801"/>
														<reference key="NSAlternateImage" ref="669165289"/>
														<reference key="NSAlternateContents" ref="152016093"/>
														<reference key="NSKeyEquivalent" ref="152016093"/>
														<int key="NSPeriodicDelay">200</int>
														<int key="NSPeriodicInterval">25</int>
													</object>
													<int key="NSResizingMask">3</int>
													<bool key="NSIsResizeable">YES</bool>
													<bool key="NSIsEditable">YES</bool>
													<reference key="NSTableView" ref="925595826"/>
													<string key="NSHeaderToolTip">Checking the Y box marks a distribution for inclusion in the denominator of the Fraction calculation.</string>
												</object>
											</object>
											<double key="NSIntercellSpacingWidth">3.000000e+00</double>
											<double key="NSIntercellSpacingHeight">2.000000e+00</double>
											<reference key="NSBackgroundColor" ref="702156655"/>
											<object class="NSColor" key="NSGridColor">
												<int key="NSColorSpace">6</int>
												<reference key="NSCatalogName" ref="948285770"/>
												<string key="NSColorName">gridColor</string>
												<object class="NSColor" key="NSColor">
													<int key="NSColorSpace">3</int>
													<bytes key="NSWhite">MC41AA</bytes>
												</object>
											</object>
											<double key="NSRowHeight">1.700000e+01</double>
											<int key="NSTvFlags">-700448768</int>
											<int key="NSColumnAutoresizingStyle">5</int>
											<int key="NSDraggingSourceMaskForLocal">15</int>
											<int key="NSDraggingSourceMaskForNonLocal">0</int>
											<bool key="NSAllowsTypeSelect">YES</bool>
										</object>
									</object>
									<string key="NSFrame">{{1, 17}, {630, 98}}</string>
									<reference key="NSSuperview" ref="413947750"/>
									<reference key="NSWindow"/>
									<reference key="NSNextKeyView" ref="925595826"/>
									<reference key="NSDocView" ref="925595826"/>
									<reference key="NSBGColor" ref="367136479"/>
									<int key="NScvFlags">4</int>
								</object>
								<object class="NSScroller" id="503247662">
									<reference key="NSNextResponder" ref="413947750"/>
									<int key="NSvFlags">256</int>
									<string key="NSFrame">{{631, 17}, {15, 98}}</string>
									<reference key="NSSuperview" ref="413947750"/>
									<reference key="NSWindow"/>
									<reference key="NSTarget" ref="413947750"/>
									<string key="NSAction" id="926236740">_doScroller:</string>
									<double key="NSCurValue">9.693878e-01</double>
									<double key="NSPercent">1.947368e-01</double>
								</object>
								<object class="NSScroller" id="995760612">
									<reference key="NSNextResponder" ref="413947750"/>
									<int key="NSvFlags">256</int>
									<string key="NSFrame">{{1, 115}, {630, 15}}</string>
									<reference key="NSSuperview" ref="413947750"/>
									<reference key="NSWindow"/>
									<int key="NSsFlags">1</int>
									<reference key="NSTarget" ref="413947750"/>
									<reference key="NSAction" ref="926236740"/>
									<double key="NSPercent">1.333333e-01</double>
								</object>
								<object class="NSClipView" id="939579195">
									<reference key="NSNextResponder" ref="413947750"/>
									<int key="NSvFlags">2304</int>
									<object class="NSMutableArray" key="NSSubviews">
										<bool key="EncodedWithXMLCoder">YES</bool>
										<reference ref="35753307"/>
									</object>
									<string key="NSFrame">{{1, 0}, {630, 17}}</string>
									<reference key="NSSuperview" ref="413947750"/>
									<reference key="NSWindow"/>
									<reference key="NSNextKeyView" ref="35753307"/>
									<reference key="NSDocView" ref="35753307"/>
									<reference key="NSBGColor" ref="367136479"/>
									<int key="NScvFlags">4</int>
								</object>
								<reference ref="281809425"/>
							</object>
							<string key="NSFrame">{{20, 121}, {647, 131}}</string>
							<reference key="NSSuperview" ref="439893737"/>
							<reference key="NSWindow"/>
							<reference key="NSNextKeyView" ref="512394570"/>
							<int key="NSsFlags">50</int>
							<reference key="NSVScroller" ref="503247662"/>
							<reference key="NSHScroller" ref="995760612"/>
							<reference key="NSContentView" ref="512394570"/>
							<reference key="NSHeaderClipView" ref="939579195"/>
							<reference key="NSCornerView" ref="281809425"/>
							<bytes key="NSScrollAmts">QSAAAEEgAABBmAAAQZgAAA</bytes>
						</object>
						<object class="NSButton" id="717973336">
							<reference key="NSNextResponder" ref="439893737"/>
							<int key="NSvFlags">289</int>
							<string key="NSFrame">{{935, 12}, {75, 32}}</string>
							<reference key="NSSuperview" ref="439893737"/>
							<reference key="NSWindow"/>
							<bool key="NSEnabled">YES</bool>
							<object class="NSButtonCell" key="NSCell" id="777302895">
								<int key="NSCellFlags">67239424</int>
								<int key="NSCellFlags2">134217728</int>
								<string key="NSContents">Go!</string>
								<reference key="NSSupport" ref="574821346"/>
								<reference key="NSControlView" ref="717973336"/>
								<int key="NSButtonFlags">-2038284033</int>
								<int key="NSButtonFlags2">1</int>
								<reference key="NSAlternateContents" ref="152016093"/>
								<reference key="NSKeyEquivalent" ref="152016093"/>
								<int key="NSPeriodicDelay">200</int>
								<int key="NSPeriodicInterval">25</int>
							</object>
						</object>
						<object class="NSTextField" id="542242471">
							<reference key="NSNextResponder" ref="439893737"/>
							<int key="NSvFlags">292</int>
							<string key="NSFrame">{{316, 260}, {241, 22}}</string>
							<reference key="NSSuperview" ref="439893737"/>
							<reference key="NSWindow"/>
							<bool key="NSEnabled">YES</bool>
							<object class="NSTextFieldCell" key="NSCell" id="57913674">
								<int key="NSCellFlags">-1804468671</int>
								<int key="NSCellFlags2">268436480</int>
								<reference key="NSContents" ref="152016093"/>
								<reference key="NSSupport" ref="574821346"/>
								<reference key="NSControlView" ref="542242471"/>
								<bool key="NSDrawsBackground">YES</bool>
								<object class="NSColor" key="NSBackgroundColor" id="595974468">
									<int key="NSColorSpace">6</int>
									<reference key="NSCatalogName" ref="948285770"/>
									<string key="NSColorName">textBackgroundColor</string>
									<reference key="NSColor" ref="702156655"/>
								</object>
								<object class="NSColor" key="NSTextColor" id="428667876">
									<int key="NSColorSpace">6</int>
									<reference key="NSCatalogName" ref="948285770"/>
									<string key="NSColorName" id="3641">textColor</string>
									<reference key="NSColor" ref="550014424"/>
								</object>
							</object>
						</object>
						<object class="NSTextField" id="419605317">
							<reference key="NSNextResponder" ref="439893737"/>
							<int key="NSvFlags">292</int>
							<string key="NSFrame">{{247, 262}, {64, 17}}</string>
							<reference key="NSSuperview" ref="439893737"/>
							<reference key="NSWindow"/>
							<bool key="NSEnabled">YES</bool>
							<object class="NSTextFieldCell" key="NSCell" id="930139818">
								<int key="NSCellFlags">67239488</int>
								<int key="NSCellFlags2">272630784</int>
								<string key="NSContents">Sequence</string>
								<reference key="NSSupport" ref="574821346"/>
								<reference key="NSControlView" ref="419605317"/>
								<object class="NSColor" key="NSBackgroundColor" id="930922149">
									<int key="NSColorSpace">6</int>
									<reference key="NSCatalogName" ref="948285770"/>
									<string key="NSColorName">controlColor</string>
									<reference key="NSColor" ref="476880357"/>
								</object>
								<reference key="NSTextColor" ref="529482958"/>
							</object>
						</object>
						<object class="NSTextField" id="321107867">
							<reference key="NSNextResponder" ref="439893737"/>
							<int key="NSvFlags">292</int>
							<string key="NSFrame">{{562, 262}, {49, 17}}</string>
							<reference key="NSSuperview" ref="439893737"/>
							<reference key="NSWindow"/>
							<bool key="NSEnabled">YES</bool>
							<object class="NSTextFieldCell" key="NSCell" id="191413401">
								<int key="NSCellFlags">67239488</int>
								<int key="NSCellFlags2">272630784</int>
								<string key="NSContents">Charge</string>
								<reference key="NSSupport" ref="574821346"/>
								<reference key="NSControlView" ref="321107867"/>
								<reference key="NSBackgroundColor" ref="930922149"/>
								<reference key="NSTextColor" ref="529482958"/>
							</object>
						</object>
						<object class="NSColorWell" id="979926247">
							<reference key="NSNextResponder" ref="439893737"/>
							<int key="NSvFlags">289</int>
							<object class="NSMutableSet" key="NSDragTypes">
								<bool key="EncodedWithXMLCoder">YES</bool>
								<object class="NSArray" key="set.sortedObjects">
									<bool key="EncodedWithXMLCoder">YES</bool>
									<string>NSColor pasteboard type</string>
								</object>
							</object>
							<string key="NSFrame">{{675, 135}, {25, 25}}</string>
							<reference key="NSSuperview" ref="439893737"/>
							<reference key="NSWindow"/>
							<bool key="NSEnabled">YES</bool>
							<bool key="NSIsBordered">YES</bool>
							<object class="NSColor" key="NSColor">
								<int key="NSColorSpace">1</int>
								<bytes key="NSRGB">MC4wNTgxMzA0OTkgMC4wNTU1NDE4OTkgMQA</bytes>
							</object>
						</object>
						<object class="NSSlider" id="717536599">
							<reference key="NSNextResponder" ref="439893737"/>
							<int key="NSvFlags">289</int>
							<string key="NSFrame">{{893, 131}, {51, 16}}</string>
							<reference key="NSSuperview" ref="439893737"/>
							<reference key="NSWindow"/>
							<bool key="NSEnabled">YES</bool>
							<object class="NSSliderCell" key="NSCell" id="399804459">
								<int key="NSCellFlags">-2079981824</int>
								<int key="NSCellFlags2">262144</int>
								<reference key="NSContents" ref="152016093"/>
								<reference key="NSSupport" ref="22"/>
								<reference key="NSControlView" ref="717536599"/>
								<double key="NSMaxValue">5.000000e+00</double>
								<double key="NSMinValue">1.000000e+00</double>
								<double key="NSValue">2.000000e+00</double>
								<double key="NSAltIncValue">0.000000e+00</double>
								<int key="NSNumberOfTickMarks">9</int>
								<int key="NSTickMarkPosition">0</int>
								<bool key="NSAllowsTickMarkValuesOnly">YES</bool>
								<bool key="NSVertical">NO</bool>
							</object>
						</object>
						<object class="NSBox" id="159234230">
							<reference key="NSNextResponder" ref="439893737"/>
							<int key="NSvFlags">33</int>
							<object class="NSMutableArray" key="NSSubviews">
								<bool key="EncodedWithXMLCoder">YES</bool>
								<object class="NSView" id="1056077931">
									<reference key="NSNextResponder" ref="159234230"/>
									<int key="NSvFlags">256</int>
									<object class="NSMutableArray" key="NSSubviews">
										<bool key="EncodedWithXMLCoder">YES</bool>
										<object class="NSTextField" id="1065562473">
											<reference key="NSNextResponder" ref="1056077931"/>
											<int key="NSvFlags">292</int>
											<string key="NSFrame">{{23, 37}, {102, 17}}</string>
											<reference key="NSSuperview" ref="1056077931"/>
											<reference key="NSWindow"/>
											<bool key="NSEnabled">YES</bool>
											<object class="NSTextFieldCell" key="NSCell" id="238964720">
												<int key="NSCellFlags">67239488</int>
												<int key="NSCellFlags2">71304192</int>
												<string key="NSContents">Gaussian Width</string>
												<reference key="NSSupport" ref="574821346"/>
												<reference key="NSControlView" ref="1065562473"/>
												<reference key="NSBackgroundColor" ref="930922149"/>
												<reference key="NSTextColor" ref="529482958"/>
											</object>
										</object>
										<object class="NSSlider" id="977844283">
											<reference key="NSNextResponder" ref="1056077931"/>
											<int key="NSvFlags">292</int>
											<string key="NSFrame">{{128, 56}, {96, 21}}</string>
											<reference key="NSSuperview" ref="1056077931"/>
											<reference key="NSWindow"/>
											<bool key="NSEnabled">YES</bool>
											<object class="NSSliderCell" key="NSCell" id="712258903">
												<int key="NSCellFlags">-2079981824</int>
												<int key="NSCellFlags2">0</int>
												<reference key="NSContents" ref="152016093"/>
												<object class="NSFont" key="NSSupport" id="354578709">
													<string key="NSName">Helvetica</string>
													<double key="NSSize">1.200000e+01</double>
													<int key="NSfFlags">16</int>
												</object>
												<reference key="NSControlView" ref="977844283"/>
												<double key="NSMaxValue">2.000000e+03</double>
												<double key="NSMinValue">0.000000e+00</double>
												<double key="NSValue">5.000000e+01</double>
												<double key="NSAltIncValue">0.000000e+00</double>
												<int key="NSNumberOfTickMarks">0</int>
												<int key="NSTickMarkPosition">1</int>
												<bool key="NSAllowsTickMarkValuesOnly">NO</bool>
												<bool key="NSVertical">NO</bool>
											</object>
										</object>
										<object class="NSSlider" id="547143330">
											<reference key="NSNextResponder" ref="1056077931"/>
											<int key="NSvFlags">292</int>
											<string key="NSFrame">{{128, 10}, {96, 21}}</string>
											<reference key="NSSuperview" ref="1056077931"/>
											<reference key="NSWindow"/>
											<bool key="NSEnabled">YES</bool>
											<object class="NSSliderCell" key="NSCell" id="606133679">
												<int key="NSCellFlags">-2079981824</int>
												<int key="NSCellFlags2">0</int>
												<reference key="NSContents" ref="152016093"/>
												<reference key="NSSupport" ref="354578709"/>
												<reference key="NSControlView" ref="547143330"/>
												<double key="NSMaxValue">1.000000e-01</double>
												<double key="NSMinValue">-1.000000e-01</double>
												<double key="NSValue">0.000000e+00</double>
												<double key="NSAltIncValue">0.000000e+00</double>
												<int key="NSNumberOfTickMarks">0</int>
												<int key="NSTickMarkPosition">1</int>
												<bool key="NSAllowsTickMarkValuesOnly">NO</bool>
												<bool key="NSVertical">NO</bool>
											</object>
										</object>
										<object class="NSSlider" id="75692000">
											<reference key="NSNextResponder" ref="1056077931"/>
											<int key="NSvFlags">292</int>
											<string key="NSFrame">{{128, 33}, {96, 21}}</string>
											<reference key="NSSuperview" ref="1056077931"/>
											<reference key="NSWindow"/>
											<bool key="NSEnabled">YES</bool>
											<object class="NSSliderCell" key="NSCell" id="251603295">
												<int key="NSCellFlags">-2079981824</int>
												<int key="NSCellFlags2">0</int>
												<reference key="NSContents" ref="152016093"/>
												<reference key="NSSupport" ref="354578709"/>
												<reference key="NSControlView" ref="75692000"/>
												<double key="NSMaxValue">2.000000e-02</double>
												<double key="NSMinValue">3.000000e-04</double>
												<double key="NSValue">3.000000e-03</double>
												<double key="NSAltIncValue">0.000000e+00</double>
												<int key="NSNumberOfTickMarks">0</int>
												<int key="NSTickMarkPosition">1</int>
												<bool key="NSAllowsTickMarkValuesOnly">NO</bool>
												<bool key="NSVertical">NO</bool>
											</object>
										</object>
										<object class="NSTextField" id="239714002">
											<reference key="NSNextResponder" ref="1056077931"/>
											<int key="NSvFlags">292</int>
											<string key="NSFrame">{{230, 10}, {84, 22}}</string>
											<reference key="NSSuperview" ref="1056077931"/>
											<reference key="NSWindow"/>
											<bool key="NSEnabled">YES</bool>
											<object class="NSTextFieldCell" key="NSCell" id="680128684">
												<int key="NSCellFlags">-1804468671</int>
												<int key="NSCellFlags2">-1879047168</int>
												<reference key="NSContents" ref="152016093"/>
												<reference key="NSSupport" ref="574821346"/>
												<object class="NSNumberFormatter" key="NSFormatter" id="2651017">
													<object class="NSMutableDictionary" key="NS.attributes">
														<bool key="EncodedWithXMLCoder">YES</bool>
														<object class="NSMutableArray" key="dict.sortedKeys">
															<bool key="EncodedWithXMLCoder">YES</bool>
															<string id="2925">allowsFloats</string>
															<string id="312124798">alwaysShowsDecimalSeparator</string>
															<string id="2926">formatterBehavior</string>
															<string id="2927">maximumFractionDigits</string>
															<string id="2928">minimumFractionDigits</string>
															<string id="2929">numberStyle</string>
															<string id="1041900502">positiveFormat</string>
														</object>
														<object class="NSMutableArray" key="dict.values">
															<bool key="EncodedWithXMLCoder">YES</bool>
															<integer value="1" id="9"/>
															<reference ref="9"/>
															<integer value="1040" id="2931"/>
															<integer value="4" id="12"/>
															<reference ref="12"/>
															<reference ref="9"/>
															<string id="494664315">#,##0.###</string>
														</object>
													</object>
													<reference key="NS.positiveformat" ref="494664315"/>
													<string key="NS.negativeformat">#,##0.0000</string>
													<nil key="NS.positiveattrs"/>
													<nil key="NS.negativeattrs"/>
													<object class="NSAttributedString" key="NS.zero">
														<nil key="NSString"/>
													</object>
													<object class="NSAttributedString" key="NS.nil">
														<nil key="NSString"/>
													</object>
													<object class="NSAttributedString" key="NS.nan">
														<string key="NSString">NaN</string>
														<object class="NSDictionary" key="NSAttributes" id="1056449005">
															<bool key="EncodedWithXMLCoder">YES</bool>
															<object class="NSArray" key="dict.sortedKeys">
																<bool key="EncodedWithXMLCoder">YES</bool>
															</object>
															<object class="NSMutableArray" key="dict.values">
																<bool key="EncodedWithXMLCoder">YES</bool>
															</object>
														</object>
													</object>
													<object class="NSDecimalNumberPlaceholder" key="NS.min" id="829079053">
														<int key="NS.exponent">0</int>
														<int key="NS.length">0</int>
														<bool key="NS.negative">YES</bool>
														<bool key="NS.compact">NO</bool>
														<int key="NS.mantissa.bo">1</int>
														<bytes key="NS.mantissa">AAAAAAAAAAAAAAAAAAAAAA</bytes>
													</object>
													<reference key="NS.max" ref="829079053"/>
													<object class="NSDecimalNumberHandler" key="NS.rounding">
														<int key="NS.roundingmode">3</int>
														<bool key="NS.raise.overflow">YES</bool>
														<bool key="NS.raise.underflow">YES</bool>
														<bool key="NS.raise.dividebyzero">YES</bool>
													</object>
													<string key="NS.decimal" id="356535544">.</string>
													<reference key="NS.thousand" ref="521424752"/>
													<bool key="NS.hasthousands">YES</bool>
													<bool key="NS.localized">YES</bool>
													<bool key="NS.allowsfloats">YES</bool>
												</object>
												<reference key="NSControlView" ref="239714002"/>
												<bool key="NSDrawsBackground">YES</bool>
												<reference key="NSBackgroundColor" ref="595974468"/>
												<reference key="NSTextColor" ref="428667876"/>
											</object>
										</object>
										<object class="NSTextField" id="1046708078">
											<reference key="NSNextResponder" ref="1056077931"/>
											<int key="NSvFlags">292</int>
											<string key="NSFrame">{{83, 14}, {42, 17}}</string>
											<reference key="NSSuperview" ref="1056077931"/>
											<reference key="NSWindow"/>
											<bool key="NSEnabled">YES</bool>
											<object class="NSTextFieldCell" key="NSCell" id="773395259">
												<int key="NSCellFlags">67239488</int>
												<int key="NSCellFlags2">71304192</int>
												<string key="NSContents">Offset</string>
												<reference key="NSSupport" ref="574821346"/>
												<reference key="NSControlView" ref="1046708078"/>
												<reference key="NSBackgroundColor" ref="930922149"/>
												<reference key="NSTextColor" ref="529482958"/>
											</object>
										</object>
										<object class="NSTextField" id="745502377">
											<reference key="NSNextResponder" ref="1056077931"/>
											<int key="NSvFlags">292</int>
											<string key="NSFrame">{{230, 33}, {84, 22}}</string>
											<reference key="NSSuperview" ref="1056077931"/>
											<reference key="NSWindow"/>
											<bool key="NSEnabled">YES</bool>
											<object class="NSTextFieldCell" key="NSCell" id="369504063">
												<int key="NSCellFlags">-1804468671</int>
												<int key="NSCellFlags2">-1879047168</int>
												<reference key="NSContents" ref="152016093"/>
												<reference key="NSSupport" ref="574821346"/>
												<object class="NSNumberFormatter" key="NSFormatter" id="59170653">
													<object class="NSMutableDictionary" key="NS.attributes">
														<bool key="EncodedWithXMLCoder">YES</bool>
														<object class="NSMutableArray" key="dict.sortedKeys">
															<bool key="EncodedWithXMLCoder">YES</bool>
															<reference ref="2925"/>
															<reference ref="312124798"/>
															<reference ref="2926"/>
															<string id="995473280">maximum</string>
															<string id="426405872">minimum</string>
															<reference ref="2928"/>
															<reference ref="2929"/>
															<reference ref="1041900502"/>
														</object>
														<object class="NSMutableArray" key="dict.values">
															<bool key="EncodedWithXMLCoder">YES</bool>
															<reference ref="9"/>
															<reference ref="9"/>
															<reference ref="2931"/>
															<reference ref="9"/>
															<real value="0.000000e+00" id="9602"/>
															<integer value="5"/>
															<reference ref="9"/>
															<string id="655166003">#,##0.####</string>
														</object>
													</object>
													<reference key="NS.positiveformat" ref="655166003"/>
													<string key="NS.negativeformat">#,##0.00000</string>
													<nil key="NS.positiveattrs"/>
													<nil key="NS.negativeattrs"/>
													<object class="NSAttributedString" key="NS.zero">
														<nil key="NSString"/>
													</object>
													<object class="NSAttributedString" key="NS.nil">
														<nil key="NSString"/>
													</object>
													<object class="NSAttributedString" key="NS.nan">
														<string key="NSString">NaN</string>
														<reference key="NSAttributes" ref="1056449005"/>
													</object>
													<reference key="NS.min" ref="9602"/>
													<reference key="NS.max" ref="9"/>
													<object class="NSDecimalNumberHandler" key="NS.rounding">
														<int key="NS.roundingmode">3</int>
														<bool key="NS.raise.overflow">YES</bool>
														<bool key="NS.raise.underflow">YES</bool>
														<bool key="NS.raise.dividebyzero">YES</bool>
													</object>
													<reference key="NS.decimal" ref="356535544"/>
													<reference key="NS.thousand" ref="521424752"/>
													<bool key="NS.hasthousands">YES</bool>
													<bool key="NS.localized">YES</bool>
													<bool key="NS.allowsfloats">YES</bool>
												</object>
												<reference key="NSControlView" ref="745502377"/>
												<bool key="NSDrawsBackground">YES</bool>
												<reference key="NSBackgroundColor" ref="595974468"/>
												<reference key="NSTextColor" ref="428667876"/>
											</object>
										</object>
										<object class="NSTextField" id="397869804">
											<reference key="NSNextResponder" ref="1056077931"/>
											<int key="NSvFlags">292</int>
											<string key="NSFrame">{{230, 56}, {84, 22}}</string>
											<reference key="NSSuperview" ref="1056077931"/>
											<reference key="NSWindow"/>
											<bool key="NSEnabled">YES</bool>
											<object class="NSTextFieldCell" key="NSCell" id="38319539">
												<int key="NSCellFlags">-1804468671</int>
												<int key="NSCellFlags2">-1879047168</int>
												<reference key="NSContents" ref="152016093"/>
												<reference key="NSSupport" ref="574821346"/>
												<object class="NSNumberFormatter" key="NSFormatter" id="406332268">
													<object class="NSMutableDictionary" key="NS.attributes">
														<bool key="EncodedWithXMLCoder">YES</bool>
														<object class="NSMutableArray" key="dict.sortedKeys">
															<bool key="EncodedWithXMLCoder">YES</bool>
															<reference ref="2925"/>
															<reference ref="2926"/>
															<reference ref="2927"/>
															<reference ref="2928"/>
															<reference ref="2929"/>
															<reference ref="1041900502"/>
														</object>
														<object class="NSMutableArray" key="dict.values">
															<bool key="EncodedWithXMLCoder">YES</bool>
															<reference ref="9"/>
															<reference ref="2931"/>
															<reference ref="9"/>
															<reference ref="9"/>
															<reference ref="9"/>
															<string id="831158839">#,##0</string>
														</object>
													</object>
													<reference key="NS.positiveformat" ref="831158839"/>
													<string key="NS.negativeformat">#,##0.0</string>
													<nil key="NS.positiveattrs"/>
													<nil key="NS.negativeattrs"/>
													<object class="NSAttributedString" key="NS.zero">
														<nil key="NSString"/>
													</object>
													<object class="NSAttributedString" key="NS.nil">
														<nil key="NSString"/>
													</object>
													<object class="NSAttributedString" key="NS.nan">
														<string key="NSString">NaN</string>
														<reference key="NSAttributes" ref="1056449005"/>
													</object>
													<reference key="NS.min" ref="829079053"/>
													<reference key="NS.max" ref="829079053"/>
													<object class="NSDecimalNumberHandler" key="NS.rounding">
														<int key="NS.roundingmode">3</int>
														<bool key="NS.raise.overflow">YES</bool>
														<bool key="NS.raise.underflow">YES</bool>
														<bool key="NS.raise.dividebyzero">YES</bool>
													</object>
													<reference key="NS.decimal" ref="356535544"/>
													<reference key="NS.thousand" ref="521424752"/>
													<bool key="NS.hasthousands">YES</bool>
													<bool key="NS.localized">YES</bool>
													<bool key="NS.allowsfloats">YES</bool>
												</object>
												<reference key="NSControlView" ref="397869804"/>
												<bool key="NSDrawsBackground">YES</bool>
												<reference key="NSBackgroundColor" ref="595974468"/>
												<reference key="NSTextColor" ref="428667876"/>
											</object>
										</object>
										<object class="NSTextField" id="194080892">
											<reference key="NSNextResponder" ref="1056077931"/>
											<int key="NSvFlags">292</int>
											<string key="NSFrame">{{69, 60}, {56, 17}}</string>
											<reference key="NSSuperview" ref="1056077931"/>
											<reference key="NSWindow"/>
											<bool key="NSEnabled">YES</bool>
											<object class="NSTextFieldCell" key="NSCell" id="195734733">
												<int key="NSCellFlags">67239488</int>
												<int key="NSCellFlags2">71304192</int>
												<string key="NSContents">Baseline</string>
												<reference key="NSSupport" ref="574821346"/>
												<reference key="NSControlView" ref="194080892"/>
												<reference key="NSBackgroundColor" ref="930922149"/>
												<reference key="NSTextColor" ref="529482958"/>
											</object>
										</object>
									</object>
									<string key="NSFrame">{{1, 1}, {333, 88}}</string>
									<reference key="NSSuperview" ref="159234230"/>
									<reference key="NSWindow"/>
								</object>
							</object>
							<string key="NSFrame">{{672, 164}, {335, 90}}</string>
							<reference key="NSSuperview" ref="439893737"/>
							<reference key="NSWindow"/>
							<string key="NSOffsets" id="426457847">{0, 0}</string>
							<object class="NSTextFieldCell" key="NSTitleCell">
								<int key="NSCellFlags">67239424</int>
								<int key="NSCellFlags2">0</int>
								<string key="NSContents" id="1541">Box</string>
								<reference key="NSSupport" ref="26"/>
								<reference key="NSBackgroundColor" ref="595974468"/>
								<object class="NSColor" key="NSTextColor">
									<int key="NSColorSpace">3</int>
									<bytes key="NSWhite">MCAwLjgwMDAwMDAxAA</bytes>
								</object>
							</object>
							<reference key="NSContentView" ref="1056077931"/>
							<int key="NSBorderType">1</int>
							<int key="NSBoxType">0</int>
							<int key="NSTitlePosition">0</int>
							<bool key="NSTransparent">NO</bool>
						</object>
						<object class="NSTextField" id="421289191">
							<reference key="NSNextResponder" ref="439893737"/>
							<int key="NSvFlags">289</int>
							<string key="NSFrame">{{893, 147}, {51, 13}}</string>
							<reference key="NSSuperview" ref="439893737"/>
							<reference key="NSWindow"/>
							<bool key="NSEnabled">YES</bool>
							<object class="NSTextFieldCell" key="NSCell" id="310494728">
								<int key="NSCellFlags">67239488</int>
								<int key="NSCellFlags2">4195328</int>
								<string key="NSContents">Linewidth</string>
								<object class="NSFont" key="NSSupport">
									<reference key="NSName" ref="503218807"/>
									<double key="NSSize">1.000000e+01</double>
									<int key="NSfFlags">16</int>
								</object>
								<reference key="NSControlView" ref="421289191"/>
								<reference key="NSBackgroundColor" ref="930922149"/>
								<reference key="NSTextColor" ref="529482958"/>
							</object>
						</object>
						<object class="NSButton" id="251254949">
							<reference key="NSNextResponder" ref="439893737"/>
							<int key="NSvFlags">289</int>
							<string key="NSFrame">{{889, 21}, {51, 18}}</string>
							<reference key="NSSuperview" ref="439893737"/>
							<reference key="NSWindow"/>
							<bool key="NSEnabled">YES</bool>
							<object class="NSButtonCell" key="NSCell" id="412289618">
								<int key="NSCellFlags">67239424</int>
								<int key="NSCellFlags2">0</int>
								<string key="NSContents">Live</string>
								<reference key="NSSupport" ref="574821346"/>
								<reference key="NSControlView" ref="251254949"/>
								<int key="NSButtonFlags">1211912703</int>
								<int key="NSButtonFlags2">2</int>
								<reference key="NSNormalImage" ref="925892801"/>
								<reference key="NSAlternateImage" ref="669165289"/>
								<reference key="NSAlternateContents" ref="152016093"/>
								<reference key="NSKeyEquivalent" ref="152016093"/>
								<int key="NSPeriodicDelay">200</int>
								<int key="NSPeriodicInterval">25</int>
							</object>
						</object>
						<object class="NSPopUpButton" id="980143951">
							<reference key="NSNextResponder" ref="439893737"/>
							<int key="NSvFlags">292</int>
							<string key="NSFrame">{{73, 257}, {68, 26}}</string>
							<reference key="NSSuperview" ref="439893737"/>
							<reference key="NSWindow"/>
							<bool key="NSEnabled">YES</bool>
							<object class="NSPopUpButtonCell" key="NSCell" id="576329378">
								<int key="NSCellFlags">-2076049856</int>
								<int key="NSCellFlags2">2048</int>
								<reference key="NSSupport" ref="574821346"/>
								<reference key="NSControlView" ref="980143951"/>
								<int key="NSButtonFlags">109199615</int>
								<int key="NSButtonFlags2">1</int>
								<reference key="NSAlternateContents" ref="152016093"/>
								<reference key="NSKeyEquivalent" ref="152016093"/>
								<int key="NSPeriodicDelay">400</int>
								<int key="NSPeriodicInterval">75</int>
								<object class="NSMenuItem" key="NSMenuItem" id="200921444">
									<reference key="NSMenu" ref="815425485"/>
									<string key="NSTitle">Calc</string>
									<reference key="NSKeyEquiv" ref="152016093"/>
									<int key="NSKeyEquivModMask">1048576</int>
									<int key="NSMnemonicLoc">2147483647</int>
									<int key="NSState">1</int>
									<reference key="NSOnImage" ref="376093012"/>
									<reference key="NSMixedImage" ref="480477237"/>
									<string key="NSAction">_popUpItemAction:</string>
									<reference key="NSTarget" ref="576329378"/>
								</object>
								<bool key="NSMenuItemRespectAlignment">YES</bool>
								<object class="NSMenu" key="NSMenu" id="815425485">
									<string key="NSTitle" id="931749213">OtherViews</string>
									<object class="NSMutableArray" key="NSMenuItems">
										<bool key="EncodedWithXMLCoder">YES</bool>
										<reference ref="200921444"/>
										<object class="NSMenuItem" id="661471210">
											<reference key="NSMenu" ref="815425485"/>
											<string key="NSTitle">Data</string>
											<reference key="NSKeyEquiv" ref="152016093"/>
											<int key="NSKeyEquivModMask">1048576</int>
											<int key="NSMnemonicLoc">2147483647</int>
											<reference key="NSOnImage" ref="376093012"/>
											<reference key="NSMixedImage" ref="480477237"/>
											<string key="NSAction">_popUpItemAction:</string>
											<reference key="NSTarget" ref="576329378"/>
										</object>
									</object>
								</object>
								<int key="NSPreferredEdge">1</int>
								<bool key="NSUsesItemFromMenu">YES</bool>
								<bool key="NSAltersState">YES</bool>
								<int key="NSArrowPosition">2</int>
							</object>
						</object>
						<object class="NSPopUpButton" id="41753517">
							<reference key="NSNextResponder" ref="439893737"/>
							<int key="NSvFlags">292</int>
							<string key="NSFrame">{{160, 257}, {85, 26}}</string>
							<reference key="NSSuperview" ref="439893737"/>
							<reference key="NSWindow"/>
							<bool key="NSEnabled">YES</bool>
							<object class="NSPopUpButtonCell" key="NSCell" id="922635639">
								<int key="NSCellFlags">-2076049856</int>
								<int key="NSCellFlags2">2048</int>
								<reference key="NSSupport" ref="574821346"/>
								<reference key="NSControlView" ref="41753517"/>
								<int key="NSButtonFlags">109199615</int>
								<int key="NSButtonFlags2">1</int>
								<reference key="NSAlternateContents" ref="152016093"/>
								<reference key="NSKeyEquivalent" ref="152016093"/>
								<int key="NSPeriodicDelay">400</int>
								<int key="NSPeriodicInterval">75</int>
								<object class="NSMenuItem" key="NSMenuItem" id="334296712">
									<reference key="NSMenu" ref="658951386"/>
									<string key="NSTitle">Protein</string>
									<reference key="NSKeyEquiv" ref="152016093"/>
									<int key="NSKeyEquivModMask">1048576</int>
									<int key="NSMnemonicLoc">2147483647</int>
									<int key="NSState">1</int>
									<reference key="NSOnImage" ref="376093012"/>
									<reference key="NSMixedImage" ref="480477237"/>
									<string key="NSAction">_popUpItemAction:</string>
									<reference key="NSTarget" ref="922635639"/>
								</object>
								<bool key="NSMenuItemRespectAlignment">YES</bool>
								<object class="NSMenu" key="NSMenu" id="658951386">
									<reference key="NSTitle" ref="931749213"/>
									<object class="NSMutableArray" key="NSMenuItems">
										<bool key="EncodedWithXMLCoder">YES</bool>
										<reference ref="334296712"/>
										<object class="NSMenuItem" id="583740446">
											<reference key="NSMenu" ref="658951386"/>
											<string key="NSTitle">RNA</string>
											<reference key="NSKeyEquiv" ref="152016093"/>
											<int key="NSKeyEquivModMask">1048576</int>
											<int key="NSMnemonicLoc">2147483647</int>
											<reference key="NSOnImage" ref="376093012"/>
											<reference key="NSMixedImage" ref="480477237"/>
											<string key="NSAction">_popUpItemAction:</string>
											<reference key="NSTarget" ref="922635639"/>
										</object>
									</object>
								</object>
								<int key="NSPreferredEdge">1</int>
								<bool key="NSUsesItemFromMenu">YES</bool>
								<bool key="NSAltersState">YES</bool>
								<int key="NSArrowPosition">2</int>
							</object>
						</object>
						<object class="NSTextField" id="253410666">
							<reference key="NSNextResponder" ref="439893737"/>
							<int key="NSvFlags">292</int>
							<string key="NSFrame">{{17, 101}, {70, 17}}</string>
							<reference key="NSSuperview" ref="439893737"/>
							<reference key="NSWindow"/>
							<bool key="NSEnabled">YES</bool>
							<object class="NSTextFieldCell" key="NSCell" id="493142042">
								<int key="NSCellFlags">67239488</int>
								<int key="NSCellFlags2">272630784</int>
								<string key="NSContents">Labeling:</string>
								<reference key="NSSupport" ref="574821346"/>
								<reference key="NSControlView" ref="253410666"/>
								<reference key="NSBackgroundColor" ref="930922149"/>
								<reference key="NSTextColor" ref="529482958"/>
							</object>
						</object>
						<object class="NSPopUpButton" id="608049385">
							<reference key="NSNextResponder" ref="439893737"/>
							<int key="NSvFlags">292</int>
							<string key="NSFrame">{{17, 69}, {95, 26}}</string>
							<reference key="NSSuperview" ref="439893737"/>
							<reference key="NSWindow"/>
							<bool key="NSEnabled">YES</bool>
							<object class="NSPopUpButtonCell" key="NSCell" id="357680885">
								<int key="NSCellFlags">-2076049856</int>
								<int key="NSCellFlags2">2048</int>
								<reference key="NSSupport" ref="574821346"/>
								<reference key="NSControlView" ref="608049385"/>
								<int key="NSButtonFlags">109199615</int>
								<int key="NSButtonFlags2">1</int>
								<reference key="NSAlternateContents" ref="152016093"/>
								<reference key="NSKeyEquivalent" ref="152016093"/>
								<int key="NSPeriodicDelay">400</int>
								<int key="NSPeriodicInterval">75</int>
								<object class="NSMenuItem" key="NSMenuItem" id="195468019">
									<reference key="NSMenu" ref="650245540"/>
									<string key="NSTitle">Atoms</string>
									<reference key="NSKeyEquiv" ref="152016093"/>
									<int key="NSKeyEquivModMask">1048576</int>
									<int key="NSMnemonicLoc">2147483647</int>
									<int key="NSState">1</int>
									<reference key="NSOnImage" ref="376093012"/>
									<reference key="NSMixedImage" ref="480477237"/>
									<string key="NSAction">_popUpItemAction:</string>
									<reference key="NSTarget" ref="357680885"/>
								</object>
								<bool key="NSMenuItemRespectAlignment">YES</bool>
								<object class="NSMenu" key="NSMenu" id="650245540">
									<reference key="NSTitle" ref="931749213"/>
									<object class="NSMutableArray" key="NSMenuItems">
										<bool key="EncodedWithXMLCoder">YES</bool>
										<object class="NSMenuItem" id="302619745">
											<reference key="NSMenu" ref="650245540"/>
											<string key="NSTitle">None</string>
											<reference key="NSKeyEquiv" ref="152016093"/>
											<int key="NSKeyEquivModMask">1048576</int>
											<int key="NSMnemonicLoc">2147483647</int>
											<reference key="NSOnImage" ref="376093012"/>
											<reference key="NSMixedImage" ref="480477237"/>
											<string key="NSAction">_popUpItemAction:</string>
											<reference key="NSTarget" ref="357680885"/>
										</object>
										<reference ref="195468019"/>
										<object class="NSMenuItem" id="599939957">
											<reference key="NSMenu" ref="650245540"/>
											<string key="NSTitle">Residues</string>
											<reference key="NSKeyEquiv" ref="152016093"/>
											<int key="NSKeyEquivModMask">1048576</int>
											<int key="NSMnemonicLoc">2147483647</int>
											<reference key="NSOnImage" ref="376093012"/>
											<reference key="NSMixedImage" ref="480477237"/>
											<string key="NSAction">_popUpItemAction:</string>
											<reference key="NSTarget" ref="357680885"/>
										</object>
									</object>
								</object>
								<int key="NSSelectedIndex">1</int>
								<int key="NSPreferredEdge">1</int>
								<bool key="NSUsesItemFromMenu">YES</bool>
								<bool key="NSAltersState">YES</bool>
								<int key="NSArrowPosition">2</int>
							</object>
						</object>
						<object class="NSTabView" id="859495844">
							<reference key="NSNextResponder" ref="439893737"/>
							<int key="NSvFlags">36</int>
							<object class="NSMutableArray" key="NSSubviews">
								<bool key="EncodedWithXMLCoder">YES</bool>
								<object class="NSView" id="525805128">
									<reference key="NSNextResponder" ref="859495844"/>
									<int key="NSvFlags">256</int>
									<object class="NSMutableArray" key="NSSubviews">
										<bool key="EncodedWithXMLCoder">YES</bool>
										<object class="NSSlider" id="392705105">
											<reference key="NSNextResponder" ref="525805128"/>
											<int key="NSvFlags">268</int>
											<string key="NSFrame">{{35, 48}, {96, 21}}</string>
											<reference key="NSSuperview" ref="525805128"/>
											<reference key="NSWindow"/>
											<bool key="NSEnabled">YES</bool>
											<object class="NSSliderCell" key="NSCell" id="782195084">
												<int key="NSCellFlags">-2079981824</int>
												<int key="NSCellFlags2">0</int>
												<reference key="NSContents" ref="152016093"/>
												<reference key="NSSupport" ref="354578709"/>
												<reference key="NSControlView" ref="392705105"/>
												<double key="NSMaxValue">1.000000e+00</double>
												<double key="NSMinValue">0.000000e+00</double>
												<double key="NSValue">1.000000e+00</double>
												<double key="NSAltIncValue">0.000000e+00</double>
												<int key="NSNumberOfTickMarks">0</int>
												<int key="NSTickMarkPosition">1</int>
												<bool key="NSAllowsTickMarkValuesOnly">NO</bool>
												<bool key="NSVertical">NO</bool>
											</object>
										</object>
										<object class="NSSlider" id="933681405">
											<reference key="NSNextResponder" ref="525805128"/>
											<int key="NSvFlags">268</int>
											<string key="NSFrame">{{35, 25}, {96, 21}}</string>
											<reference key="NSSuperview" ref="525805128"/>
											<reference key="NSWindow"/>
											<bool key="NSEnabled">YES</bool>
											<object class="NSSliderCell" key="NSCell" id="794870860">
												<int key="NSCellFlags">-2079981824</int>
												<int key="NSCellFlags2">0</int>
												<reference key="NSContents" ref="152016093"/>
												<reference key="NSSupport" ref="354578709"/>
												<reference key="NSControlView" ref="933681405"/>
												<double key="NSMaxValue">1.000000e+00</double>
												<double key="NSMinValue">0.000000e+00</double>
												<double key="NSValue">1.000000e+00</double>
												<double key="NSAltIncValue">0.000000e+00</double>
												<int key="NSNumberOfTickMarks">0</int>
												<int key="NSTickMarkPosition">1</int>
												<bool key="NSAllowsTickMarkValuesOnly">NO</bool>
												<bool key="NSVertical">NO</bool>
											</object>
										</object>
										<object class="NSSlider" id="702781375">
											<reference key="NSNextResponder" ref="525805128"/>
											<int key="NSvFlags">268</int>
											<string key="NSFrame">{{35, 2}, {96, 21}}</string>
											<reference key="NSSuperview" ref="525805128"/>
											<reference key="NSWindow"/>
											<bool key="NSEnabled">YES</bool>
											<object class="NSSliderCell" key="NSCell" id="782394481">
												<int key="NSCellFlags">-2079981824</int>
												<int key="NSCellFlags2">0</int>
												<reference key="NSContents" ref="152016093"/>
												<reference key="NSSupport" ref="354578709"/>
												<reference key="NSControlView" ref="702781375"/>
												<double key="NSMaxValue">1.000000e+00</double>
												<double key="NSMinValue">0.000000e+00</double>
												<double key="NSValue">1.000000e+00</double>
												<double key="NSAltIncValue">0.000000e+00</double>
												<int key="NSNumberOfTickMarks">0</int>
												<int key="NSTickMarkPosition">1</int>
												<bool key="NSAllowsTickMarkValuesOnly">NO</bool>
												<bool key="NSVertical">NO</bool>
											</object>
										</object>
										<object class="NSTextField" id="440689908">
											<reference key="NSNextResponder" ref="525805128"/>
											<int key="NSvFlags">268</int>
											<string key="NSFrame">{{137, 25}, {96, 22}}</string>
											<reference key="NSSuperview" ref="525805128"/>
											<reference key="NSWindow"/>
											<bool key="NSEnabled">YES</bool>
											<object class="NSTextFieldCell" key="NSCell" id="69852052">
												<int key="NSCellFlags">-1804468671</int>
												<int key="NSCellFlags2">-1874852864</int>
												<reference key="NSContents" ref="152016093"/>
												<reference key="NSSupport" ref="574821346"/>
												<object class="NSNumberFormatter" key="NSFormatter" id="268878527">
													<object class="NSMutableDictionary" key="NS.attributes">
														<bool key="EncodedWithXMLCoder">YES</bool>
														<object class="NSMutableArray" key="dict.sortedKeys">
															<bool key="EncodedWithXMLCoder">YES</bool>
															<reference ref="2925"/>
															<reference ref="2926"/>
															<reference ref="2927"/>
															<reference ref="2928"/>
															<reference ref="2929"/>
														</object>
														<object class="NSMutableArray" key="dict.values">
															<bool key="EncodedWithXMLCoder">YES</bool>
															<reference ref="9"/>
															<reference ref="2931"/>
															<integer value="6" id="14"/>
															<integer value="3" id="11"/>
															<reference ref="9"/>
														</object>
													</object>
													<string key="NS.positiveformat" id="611761445">#,##0.000###</string>
													<reference key="NS.negativeformat" ref="611761445"/>
													<nil key="NS.positiveattrs"/>
													<nil key="NS.negativeattrs"/>
													<object class="NSAttributedString" key="NS.zero">
														<nil key="NSString"/>
													</object>
													<object class="NSAttributedString" key="NS.nil">
														<nil key="NSString"/>
													</object>
													<object class="NSAttributedString" key="NS.nan">
														<string key="NSString">NaN</string>
														<reference key="NSAttributes" ref="1056449005"/>
													</object>
													<reference key="NS.min" ref="829079053"/>
													<reference key="NS.max" ref="829079053"/>
													<object class="NSDecimalNumberHandler" key="NS.rounding">
														<int key="NS.roundingmode">3</int>
														<bool key="NS.raise.overflow">YES</bool>
														<bool key="NS.raise.underflow">YES</bool>
														<bool key="NS.raise.dividebyzero">YES</bool>
													</object>
													<reference key="NS.decimal" ref="356535544"/>
													<reference key="NS.thousand" ref="521424752"/>
													<bool key="NS.hasthousands">YES</bool>
													<bool key="NS.localized">YES</bool>
													<bool key="NS.allowsfloats">YES</bool>
												</object>
												<reference key="NSControlView" ref="440689908"/>
												<bool key="NSDrawsBackground">YES</bool>
												<reference key="NSBackgroundColor" ref="595974468"/>
												<reference key="NSTextColor" ref="428667876"/>
											</object>
										</object>
										<object class="NSTextField" id="748574846">
											<reference key="NSNextResponder" ref="525805128"/>
											<int key="NSvFlags">268</int>
											<string key="NSFrame">{{137, 48}, {96, 22}}</string>
											<reference key="NSSuperview" ref="525805128"/>
											<reference key="NSWindow"/>
											<bool key="NSEnabled">YES</bool>
											<object class="NSTextFieldCell" key="NSCell" id="936881935">
												<int key="NSCellFlags">-1804468671</int>
												<int key="NSCellFlags2">-1874852864</int>
												<reference key="NSContents" ref="152016093"/>
												<reference key="NSSupport" ref="574821346"/>
												<object class="NSNumberFormatter" key="NSFormatter" id="1045301313">
													<object class="NSMutableDictionary" key="NS.attributes">
														<bool key="EncodedWithXMLCoder">YES</bool>
														<object class="NSMutableArray" key="dict.sortedKeys">
															<bool key="EncodedWithXMLCoder">YES</bool>
															<reference ref="2925"/>
															<reference ref="2926"/>
															<reference ref="2927"/>
															<reference ref="2928"/>
															<reference ref="2929"/>
														</object>
														<object class="NSMutableArray" key="dict.values">
															<bool key="EncodedWithXMLCoder">YES</bool>
															<reference ref="9"/>
															<reference ref="2931"/>
															<reference ref="14"/>
															<reference ref="11"/>
															<reference ref="9"/>
														</object>
													</object>
													<string key="NS.positiveformat" id="415216640">#,##0.000###</string>
													<reference key="NS.negativeformat" ref="415216640"/>
													<nil key="NS.positiveattrs"/>
													<nil key="NS.negativeattrs"/>
													<object class="NSAttributedString" key="NS.zero">
														<nil key="NSString"/>
													</object>
													<object class="NSAttributedString" key="NS.nil">
														<nil key="NSString"/>
													</object>
													<object class="NSAttributedString" key="NS.nan">
														<string key="NSString">NaN</string>
														<reference key="NSAttributes" ref="1056449005"/>
													</object>
													<reference key="NS.min" ref="829079053"/>
													<reference key="NS.max" ref="829079053"/>
													<object class="NSDecimalNumberHandler" key="NS.rounding">
														<int key="NS.roundingmode">3</int>
														<bool key="NS.raise.overflow">YES</bool>
														<bool key="NS.raise.underflow">YES</bool>
														<bool key="NS.raise.dividebyzero">YES</bool>
													</object>
													<reference key="NS.decimal" ref="356535544"/>
													<reference key="NS.thousand" ref="521424752"/>
													<bool key="NS.hasthousands">YES</bool>
													<bool key="NS.localized">YES</bool>
													<bool key="NS.allowsfloats">YES</bool>
												</object>
												<reference key="NSControlView" ref="748574846"/>
												<bool key="NSDrawsBackground">YES</bool>
												<reference key="NSBackgroundColor" ref="595974468"/>
												<reference key="NSTextColor" ref="428667876"/>
											</object>
										</object>
										<object class="NSTextField" id="974505320">
											<reference key="NSNextResponder" ref="525805128"/>
											<int key="NSvFlags">268</int>
											<string key="NSFrame">{{137, 2}, {96, 22}}</string>
											<reference key="NSSuperview" ref="525805128"/>
											<reference key="NSWindow"/>
											<bool key="NSEnabled">YES</bool>
											<object class="NSTextFieldCell" key="NSCell" id="232418634">
												<int key="NSCellFlags">-1804468671</int>
												<int key="NSCellFlags2">-1874852864</int>
												<reference key="NSContents" ref="152016093"/>
												<reference key="NSSupport" ref="574821346"/>
												<object class="NSNumberFormatter" key="NSFormatter" id="103045957">
													<object class="NSMutableDictionary" key="NS.attributes">
														<bool key="EncodedWithXMLCoder">YES</bool>
														<object class="NSMutableArray" key="dict.sortedKeys">
															<bool key="EncodedWithXMLCoder">YES</bool>
															<reference ref="2925"/>
															<reference ref="2926"/>
															<reference ref="2927"/>
															<reference ref="2928"/>
															<reference ref="2929"/>
														</object>
														<object class="NSMutableArray" key="dict.values">
															<bool key="EncodedWithXMLCoder">YES</bool>
															<reference ref="9"/>
															<reference ref="2931"/>
															<reference ref="14"/>
															<reference ref="11"/>
															<reference ref="9"/>
														</object>
													</object>
													<string key="NS.positiveformat" id="643014237">#,##0.000###</string>
													<reference key="NS.negativeformat" ref="643014237"/>
													<nil key="NS.positiveattrs"/>
													<nil key="NS.negativeattrs"/>
													<object class="NSAttributedString" key="NS.zero">
														<nil key="NSString"/>
													</object>
													<object class="NSAttributedString" key="NS.nil">
														<nil key="NSString"/>
													</object>
													<object class="NSAttributedString" key="NS.nan">
														<string key="NSString">NaN</string>
														<reference key="NSAttributes" ref="1056449005"/>
													</object>
													<reference key="NS.min" ref="829079053"/>
													<reference key="NS.max" ref="829079053"/>
													<object class="NSDecimalNumberHandler" key="NS.rounding">
														<int key="NS.roundingmode">3</int>
														<bool key="NS.raise.overflow">YES</bool>
														<bool key="NS.raise.underflow">YES</bool>
														<bool key="NS.raise.dividebyzero">YES</bool>
													</object>
													<reference key="NS.decimal" ref="356535544"/>
													<reference key="NS.thousand" ref="521424752"/>
													<bool key="NS.hasthousands">YES</bool>
													<bool key="NS.localized">YES</bool>
													<bool key="NS.allowsfloats">YES</bool>
												</object>
												<reference key="NSControlView" ref="974505320"/>
												<bool key="NSDrawsBackground">YES</bool>
												<reference key="NSBackgroundColor" ref="595974468"/>
												<reference key="NSTextColor" ref="428667876"/>
											</object>
										</object>
										<object class="NSTextField" id="254386473">
											<reference key="NSNextResponder" ref="525805128"/>
											<int key="NSvFlags">268</int>
											<string key="NSFrame">{{2, 50}, {30, 17}}</string>
											<reference key="NSSuperview" ref="525805128"/>
											<reference key="NSWindow"/>
											<bool key="NSEnabled">YES</bool>
											<object class="NSTextFieldCell" key="NSCell" id="33686248">
												<int key="NSCellFlags">67239488</int>
												<int key="NSCellFlags2">71304192</int>
												<string key="NSContents" id="1477">C13</string>
												<reference key="NSSupport" ref="574821346"/>
												<reference key="NSControlView" ref="254386473"/>
												<reference key="NSBackgroundColor" ref="930922149"/>
												<reference key="NSTextColor" ref="529482958"/>
											</object>
										</object>
										<object class="NSTextField" id="1022840728">
											<reference key="NSNextResponder" ref="525805128"/>
											<int key="NSvFlags">268</int>
											<string key="NSFrame">{{2, 27}, {30, 17}}</string>
											<reference key="NSSuperview" ref="525805128"/>
											<reference key="NSWindow"/>
											<bool key="NSEnabled">YES</bool>
											<object class="NSTextFieldCell" key="NSCell" id="999150446">
												<int key="NSCellFlags">67239488</int>
												<int key="NSCellFlags2">71304192</int>
												<string key="NSContents">H2</string>
												<reference key="NSSupport" ref="574821346"/>
												<reference key="NSControlView" ref="1022840728"/>
												<reference key="NSBackgroundColor" ref="930922149"/>
												<reference key="NSTextColor" ref="529482958"/>
											</object>
										</object>
										<object class="NSTextField" id="403980304">
											<reference key="NSNextResponder" ref="525805128"/>
											<int key="NSvFlags">268</int>
											<string key="NSFrame">{{1, 5}, {31, 17}}</string>
											<reference key="NSSuperview" ref="525805128"/>
											<reference key="NSWindow"/>
											<bool key="NSEnabled">YES</bool>
											<object class="NSTextFieldCell" key="NSCell" id="576259152">
												<int key="NSCellFlags">67239488</int>
												<int key="NSCellFlags2">71304192</int>
												<string key="NSContents" id="1488">N15</string>
												<reference key="NSSupport" ref="574821346"/>
												<reference key="NSControlView" ref="403980304"/>
												<reference key="NSBackgroundColor" ref="930922149"/>
												<reference key="NSTextColor" ref="529482958"/>
											</object>
										</object>
									</object>
									<string key="NSFrame">{{10, 19}, {737, 73}}</string>
									<reference key="NSSuperview" ref="859495844"/>
									<reference key="NSWindow"/>
								</object>
							</object>
							<string key="NSFrame">{{110, 10}, {757, 105}}</string>
							<reference key="NSSuperview" ref="439893737"/>
							<reference key="NSWindow"/>
							<object class="NSMutableArray" key="NSTabViewItems">
								<bool key="EncodedWithXMLCoder">YES</bool>
								<object class="NSTabViewItem" id="618131200">
									<string key="NSIdentifier" id="2946">1</string>
									<reference key="NSView" ref="525805128"/>
									<string key="NSLabel">Atoms</string>
									<reference key="NSColor" ref="930922149"/>
									<reference key="NSTabView" ref="859495844"/>
								</object>
								<object class="NSTabViewItem" id="62126760">
									<string key="NSIdentifier" id="2948">2</string>
									<object class="NSView" key="NSView" id="380760486">
										<nil key="NSNextResponder"/>
										<int key="NSvFlags">256</int>
										<object class="NSMutableArray" key="NSSubviews">
											<bool key="EncodedWithXMLCoder">YES</bool>
											<object class="NSSlider" id="441941832">
												<reference key="NSNextResponder" ref="380760486"/>
												<int key="NSvFlags">268</int>
												<string key="NSFrame">{{159, 48}, {96, 21}}</string>
												<reference key="NSSuperview" ref="380760486"/>
												<bool key="NSEnabled">YES</bool>
												<object class="NSSliderCell" key="NSCell" id="499911459">
													<int key="NSCellFlags">-2079981824</int>
													<int key="NSCellFlags2">0</int>
													<reference key="NSContents" ref="152016093"/>
													<reference key="NSSupport" ref="354578709"/>
													<reference key="NSControlView" ref="441941832"/>
													<double key="NSMaxValue">1.000000e+00</double>
													<double key="NSMinValue">0.000000e+00</double>
													<double key="NSValue">1.000000e+00</double>
													<double key="NSAltIncValue">0.000000e+00</double>
													<int key="NSNumberOfTickMarks">0</int>
													<int key="NSTickMarkPosition">1</int>
													<bool key="NSAllowsTickMarkValuesOnly">NO</bool>
													<bool key="NSVertical">NO</bool>
												</object>
											</object>
											<object class="NSTextField" id="13594569">
												<reference key="NSNextResponder" ref="380760486"/>
												<int key="NSvFlags">268</int>
												<string key="NSFrame">{{261, 2}, {96, 22}}</string>
												<reference key="NSSuperview" ref="380760486"/>
												<bool key="NSEnabled">YES</bool>
												<object class="NSTextFieldCell" key="NSCell" id="52002841">
													<int key="NSCellFlags">-1804468671</int>
													<int key="NSCellFlags2">-1874852864</int>
													<reference key="NSContents" ref="152016093"/>
													<reference key="NSSupport" ref="574821346"/>
													<object class="NSNumberFormatter" key="NSFormatter" id="762420699">
														<object class="NSMutableDictionary" key="NS.attributes">
															<bool key="EncodedWithXMLCoder">YES</bool>
															<object class="NSMutableArray" key="dict.sortedKeys">
																<bool key="EncodedWithXMLCoder">YES</bool>
																<reference ref="2925"/>
																<reference ref="2926"/>
																<reference ref="2927"/>
																<reference ref="2928"/>
																<reference ref="2929"/>
															</object>
															<object class="NSMutableArray" key="dict.values">
																<bool key="EncodedWithXMLCoder">YES</bool>
																<reference ref="9"/>
																<reference ref="2931"/>
																<reference ref="14"/>
																<reference ref="11"/>
																<reference ref="9"/>
															</object>
														</object>
														<string key="NS.positiveformat" id="660813442">#,##0.000###</string>
														<reference key="NS.negativeformat" ref="660813442"/>
														<nil key="NS.positiveattrs"/>
														<nil key="NS.negativeattrs"/>
														<object class="NSAttributedString" key="NS.zero">
															<nil key="NSString"/>
														</object>
														<object class="NSAttributedString" key="NS.nil">
															<nil key="NSString"/>
														</object>
														<object class="NSAttributedString" key="NS.nan">
															<string key="NSString">NaN</string>
															<reference key="NSAttributes" ref="1056449005"/>
														</object>
														<reference key="NS.min" ref="829079053"/>
														<reference key="NS.max" ref="829079053"/>
														<object class="NSDecimalNumberHandler" key="NS.rounding">
															<int key="NS.roundingmode">3</int>
															<bool key="NS.raise.overflow">YES</bool>
															<bool key="NS.raise.underflow">YES</bool>
															<bool key="NS.raise.dividebyzero">YES</bool>
														</object>
														<reference key="NS.decimal" ref="356535544"/>
														<reference key="NS.thousand" ref="521424752"/>
														<bool key="NS.hasthousands">YES</bool>
														<bool key="NS.localized">YES</bool>
														<bool key="NS.allowsfloats">YES</bool>
													</object>
													<reference key="NSControlView" ref="13594569"/>
													<bool key="NSDrawsBackground">YES</bool>
													<reference key="NSBackgroundColor" ref="595974468"/>
													<reference key="NSTextColor" ref="428667876"/>
												</object>
											</object>
											<object class="NSTextField" id="85892028">
												<reference key="NSNextResponder" ref="380760486"/>
												<int key="NSvFlags">268</int>
												<string key="NSFrame">{{118, 50}, {38, 17}}</string>
												<reference key="NSSuperview" ref="380760486"/>
												<bool key="NSEnabled">YES</bool>
												<object class="NSTextFieldCell" key="NSCell" id="703612763">
													<int key="NSCellFlags">67239488</int>
													<int key="NSCellFlags2">71304192</int>
													<reference key="NSContents" ref="1477"/>
													<reference key="NSSupport" ref="574821346"/>
													<reference key="NSControlView" ref="85892028"/>
													<reference key="NSBackgroundColor" ref="930922149"/>
													<reference key="NSTextColor" ref="529482958"/>
												</object>
											</object>
											<object class="NSTextField" id="572979119">
												<reference key="NSNextResponder" ref="380760486"/>
												<int key="NSvFlags">268</int>
												<string key="NSFrame">{{261, 48}, {96, 22}}</string>
												<reference key="NSSuperview" ref="380760486"/>
												<bool key="NSEnabled">YES</bool>
												<object class="NSTextFieldCell" key="NSCell" id="469336888">
													<int key="NSCellFlags">-1804468671</int>
													<int key="NSCellFlags2">-1874852864</int>
													<reference key="NSContents" ref="152016093"/>
													<reference key="NSSupport" ref="574821346"/>
													<object class="NSNumberFormatter" key="NSFormatter" id="151245823">
														<object class="NSMutableDictionary" key="NS.attributes">
															<bool key="EncodedWithXMLCoder">YES</bool>
															<object class="NSMutableArray" key="dict.sortedKeys">
																<bool key="EncodedWithXMLCoder">YES</bool>
																<reference ref="2925"/>
																<reference ref="2926"/>
																<reference ref="2927"/>
																<reference ref="2928"/>
																<reference ref="2929"/>
															</object>
															<object class="NSMutableArray" key="dict.values">
																<bool key="EncodedWithXMLCoder">YES</bool>
																<reference ref="9"/>
																<reference ref="2931"/>
																<reference ref="14"/>
																<reference ref="11"/>
																<reference ref="9"/>
															</object>
														</object>
														<string key="NS.positiveformat" id="23673556">#,##0.000###</string>
														<reference key="NS.negativeformat" ref="23673556"/>
														<nil key="NS.positiveattrs"/>
														<nil key="NS.negativeattrs"/>
														<object class="NSAttributedString" key="NS.zero">
															<nil key="NSString"/>
														</object>
														<object class="NSAttributedString" key="NS.nil">
															<nil key="NSString"/>
														</object>
														<object class="NSAttributedString" key="NS.nan">
															<string key="NSString">NaN</string>
															<reference key="NSAttributes" ref="1056449005"/>
														</object>
														<reference key="NS.min" ref="829079053"/>
														<reference key="NS.max" ref="829079053"/>
														<object class="NSDecimalNumberHandler" key="NS.rounding">
															<int key="NS.roundingmode">3</int>
															<bool key="NS.raise.overflow">YES</bool>
															<bool key="NS.raise.underflow">YES</bool>
															<bool key="NS.raise.dividebyzero">YES</bool>
														</object>
														<reference key="NS.decimal" ref="356535544"/>
														<reference key="NS.thousand" ref="521424752"/>
														<bool key="NS.hasthousands">YES</bool>
														<bool key="NS.localized">YES</bool>
														<bool key="NS.allowsfloats">YES</bool>
													</object>
													<reference key="NSControlView" ref="572979119"/>
													<bool key="NSDrawsBackground">YES</bool>
													<reference key="NSBackgroundColor" ref="595974468"/>
													<reference key="NSTextColor" ref="428667876"/>
												</object>
											</object>
											<object class="NSTextField" id="275540092">
												<reference key="NSNextResponder" ref="380760486"/>
												<int key="NSvFlags">268</int>
												<string key="NSFrame">{{118, 5}, {38, 17}}</string>
												<reference key="NSSuperview" ref="380760486"/>
												<bool key="NSEnabled">YES</bool>
												<object class="NSTextFieldCell" key="NSCell" id="54215031">
													<int key="NSCellFlags">67239488</int>
													<int key="NSCellFlags2">71304192</int>
													<reference key="NSContents" ref="1488"/>
													<reference key="NSSupport" ref="574821346"/>
													<reference key="NSControlView" ref="275540092"/>
													<reference key="NSBackgroundColor" ref="930922149"/>
													<reference key="NSTextColor" ref="529482958"/>
												</object>
											</object>
											<object class="NSSlider" id="539895336">
												<reference key="NSNextResponder" ref="380760486"/>
												<int key="NSvFlags">268</int>
												<string key="NSFrame">{{159, 25}, {96, 21}}</string>
												<reference key="NSSuperview" ref="380760486"/>
												<bool key="NSEnabled">YES</bool>
												<object class="NSSliderCell" key="NSCell" id="832225399">
													<int key="NSCellFlags">-2079981824</int>
													<int key="NSCellFlags2">0</int>
													<reference key="NSContents" ref="152016093"/>
													<reference key="NSSupport" ref="354578709"/>
													<reference key="NSControlView" ref="539895336"/>
													<double key="NSMaxValue">1.000000e+00</double>
													<double key="NSMinValue">0.000000e+00</double>
													<double key="NSValue">1.000000e+00</double>
													<double key="NSAltIncValue">0.000000e+00</double>
													<int key="NSNumberOfTickMarks">0</int>
													<int key="NSTickMarkPosition">1</int>
													<bool key="NSAllowsTickMarkValuesOnly">NO</bool>
													<bool key="NSVertical">NO</bool>
												</object>
											</object>
											<object class="NSTextField" id="61292114">
												<reference key="NSNextResponder" ref="380760486"/>
												<int key="NSvFlags">268</int>
												<string key="NSFrame">{{261, 25}, {96, 22}}</string>
												<reference key="NSSuperview" ref="380760486"/>
												<bool key="NSEnabled">YES</bool>
												<object class="NSTextFieldCell" key="NSCell" id="997577152">
													<int key="NSCellFlags">-1804468671</int>
													<int key="NSCellFlags2">-1874852864</int>
													<reference key="NSContents" ref="152016093"/>
													<reference key="NSSupport" ref="574821346"/>
													<object class="NSNumberFormatter" key="NSFormatter" id="139657352">
														<object class="NSMutableDictionary" key="NS.attributes">
															<bool key="EncodedWithXMLCoder">YES</bool>
															<object class="NSMutableArray" key="dict.sortedKeys">
																<bool key="EncodedWithXMLCoder">YES</bool>
																<reference ref="2925"/>
																<reference ref="2926"/>
																<reference ref="2927"/>
																<reference ref="2928"/>
																<reference ref="2929"/>
															</object>
															<object class="NSMutableArray" key="dict.values">
																<bool key="EncodedWithXMLCoder">YES</bool>
																<reference ref="9"/>
																<reference ref="2931"/>
																<reference ref="14"/>
																<reference ref="11"/>
																<reference ref="9"/>
															</object>
														</object>
														<string key="NS.positiveformat" id="542318772">#,##0.000###</string>
														<reference key="NS.negativeformat" ref="542318772"/>
														<nil key="NS.positiveattrs"/>
														<nil key="NS.negativeattrs"/>
														<object class="NSAttributedString" key="NS.zero">
															<nil key="NSString"/>
														</object>
														<object class="NSAttributedString" key="NS.nil">
															<nil key="NSString"/>
														</object>
														<object class="NSAttributedString" key="NS.nan">
															<string key="NSString">NaN</string>
															<reference key="NSAttributes" ref="1056449005"/>
														</object>
														<reference key="NS.min" ref="829079053"/>
														<reference key="NS.max" ref="829079053"/>
														<object class="NSDecimalNumberHandler" key="NS.rounding">
															<int key="NS.roundingmode">3</int>
															<bool key="NS.raise.overflow">YES</bool>
															<bool key="NS.raise.underflow">YES</bool>
															<bool key="NS.raise.dividebyzero">YES</bool>
														</object>
														<reference key="NS.decimal" ref="356535544"/>
														<reference key="NS.thousand" ref="521424752"/>
														<bool key="NS.hasthousands">YES</bool>
														<bool key="NS.localized">YES</bool>
														<bool key="NS.allowsfloats">YES</bool>
													</object>
													<reference key="NSControlView" ref="61292114"/>
													<bool key="NSDrawsBackground">YES</bool>
													<reference key="NSBackgroundColor" ref="595974468"/>
													<reference key="NSTextColor" ref="428667876"/>
												</object>
											</object>
											<object class="NSTextField" id="1065699464">
												<reference key="NSNextResponder" ref="380760486"/>
												<int key="NSvFlags">268</int>
												<string key="NSFrame">{{118, 27}, {38, 17}}</string>
												<reference key="NSSuperview" ref="380760486"/>
												<bool key="NSEnabled">YES</bool>
												<object class="NSTextFieldCell" key="NSCell" id="1061287009">
													<int key="NSCellFlags">67239488</int>
													<int key="NSCellFlags2">71304192</int>
													<string key="NSContents" id="2854">H2A</string>
													<reference key="NSSupport" ref="574821346"/>
													<reference key="NSControlView" ref="1065699464"/>
													<reference key="NSBackgroundColor" ref="930922149"/>
													<reference key="NSTextColor" ref="529482958"/>
												</object>
											</object>
											<object class="NSSlider" id="1029060957">
												<reference key="NSNextResponder" ref="380760486"/>
												<int key="NSvFlags">268</int>
												<string key="NSFrame">{{159, 2}, {96, 21}}</string>
												<reference key="NSSuperview" ref="380760486"/>
												<bool key="NSEnabled">YES</bool>
												<object class="NSSliderCell" key="NSCell" id="342874765">
													<int key="NSCellFlags">-2079981824</int>
													<int key="NSCellFlags2">0</int>
													<reference key="NSContents" ref="152016093"/>
													<reference key="NSSupport" ref="354578709"/>
													<reference key="NSControlView" ref="1029060957"/>
													<double key="NSMaxValue">1.000000e+00</double>
													<double key="NSMinValue">0.000000e+00</double>
													<double key="NSValue">1.000000e+00</double>
													<double key="NSAltIncValue">0.000000e+00</double>
													<int key="NSNumberOfTickMarks">0</int>
													<int key="NSTickMarkPosition">1</int>
													<bool key="NSAllowsTickMarkValuesOnly">NO</bool>
													<bool key="NSVertical">NO</bool>
												</object>
											</object>
											<object class="NSTextField" id="694737016">
												<reference key="NSNextResponder" ref="380760486"/>
												<int key="NSvFlags">268</int>
												<string key="NSFrame">{{17, 5}, {96, 22}}</string>
												<reference key="NSSuperview" ref="380760486"/>
												<bool key="NSEnabled">YES</bool>
												<object class="NSTextFieldCell" key="NSCell" id="734001926">
													<int key="NSCellFlags">-1804468671</int>
													<int key="NSCellFlags2">-1874852864</int>
													<reference key="NSContents" ref="152016093"/>
													<reference key="NSSupport" ref="574821346"/>
													<object class="NSNumberFormatter" key="NSFormatter" id="585003142">
														<object class="NSMutableDictionary" key="NS.attributes">
															<bool key="EncodedWithXMLCoder">YES</bool>
															<object class="NSMutableArray" key="dict.sortedKeys">
																<bool key="EncodedWithXMLCoder">YES</bool>
																<reference ref="2925"/>
																<reference ref="2926"/>
																<reference ref="2927"/>
																<reference ref="2928"/>
																<reference ref="2929"/>
															</object>
															<object class="NSMutableArray" key="dict.values">
																<bool key="EncodedWithXMLCoder">YES</bool>
																<reference ref="9"/>
																<reference ref="2931"/>
																<reference ref="14"/>
																<reference ref="11"/>
																<reference ref="9"/>
															</object>
														</object>
														<string key="NS.positiveformat" id="586507836">#,##0.000###</string>
														<reference key="NS.negativeformat" ref="586507836"/>
														<nil key="NS.positiveattrs"/>
														<nil key="NS.negativeattrs"/>
														<object class="NSAttributedString" key="NS.zero">
															<nil key="NSString"/>
														</object>
														<object class="NSAttributedString" key="NS.nil">
															<nil key="NSString"/>
														</object>
														<object class="NSAttributedString" key="NS.nan">
															<string key="NSString">NaN</string>
															<reference key="NSAttributes" ref="1056449005"/>
														</object>
														<reference key="NS.min" ref="829079053"/>
														<reference key="NS.max" ref="829079053"/>
														<object class="NSDecimalNumberHandler" key="NS.rounding">
															<int key="NS.roundingmode">3</int>
															<bool key="NS.raise.overflow">YES</bool>
															<bool key="NS.raise.underflow">YES</bool>
															<bool key="NS.raise.dividebyzero">YES</bool>
														</object>
														<reference key="NS.decimal" ref="356535544"/>
														<reference key="NS.thousand" ref="521424752"/>
														<bool key="NS.hasthousands">YES</bool>
														<bool key="NS.localized">YES</bool>
														<bool key="NS.allowsfloats">YES</bool>
													</object>
													<reference key="NSControlView" ref="694737016"/>
													<bool key="NSDrawsBackground">YES</bool>
													<reference key="NSBackgroundColor" ref="595974468"/>
													<reference key="NSTextColor" ref="428667876"/>
												</object>
											</object>
											<object class="NSTextField" id="224480849">
												<reference key="NSNextResponder" ref="380760486"/>
												<int key="NSvFlags">268</int>
												<string key="NSFrame">{{14, 53}, {83, 17}}</string>
												<reference key="NSSuperview" ref="380760486"/>
												<bool key="NSEnabled">YES</bool>
												<object class="NSTextFieldCell" key="NSCell" id="332519456">
													<int key="NSCellFlags">67239488</int>
													<int key="NSCellFlags2">4195328</int>
													<string key="NSContents" id="2328">Fraction</string>
													<reference key="NSSupport" ref="574821346"/>
													<reference key="NSControlView" ref="224480849"/>
													<reference key="NSBackgroundColor" ref="930922149"/>
													<reference key="NSTextColor" ref="529482958"/>
												</object>
											</object>
											<object class="NSSlider" id="584020405">
												<reference key="NSNextResponder" ref="380760486"/>
												<int key="NSvFlags">268</int>
												<string key="NSFrame">{{15, 31}, {96, 21}}</string>
												<reference key="NSSuperview" ref="380760486"/>
												<bool key="NSEnabled">YES</bool>
												<object class="NSSliderCell" key="NSCell" id="561505755">
													<int key="NSCellFlags">-2079981824</int>
													<int key="NSCellFlags2">0</int>
													<reference key="NSContents" ref="152016093"/>
													<reference key="NSSupport" ref="354578709"/>
													<reference key="NSControlView" ref="584020405"/>
													<double key="NSMaxValue">1.000000e+00</double>
													<double key="NSMinValue">0.000000e+00</double>
													<double key="NSValue">1.000000e+00</double>
													<double key="NSAltIncValue">0.000000e+00</double>
													<int key="NSNumberOfTickMarks">0</int>
													<int key="NSTickMarkPosition">1</int>
													<bool key="NSAllowsTickMarkValuesOnly">NO</bool>
													<bool key="NSVertical">NO</bool>
												</object>
											</object>
											<object class="NSPopUpButton" id="447547885">
												<reference key="NSNextResponder" ref="380760486"/>
												<int key="NSvFlags">268</int>
												<string key="NSFrame">{{362, 22}, {60, 26}}</string>
												<reference key="NSSuperview" ref="380760486"/>
												<bool key="NSEnabled">YES</bool>
												<object class="NSPopUpButtonCell" key="NSCell" id="893528078">
													<int key="NSCellFlags">-2076049856</int>
													<int key="NSCellFlags2">2048</int>
													<reference key="NSSupport" ref="574821346"/>
													<reference key="NSControlView" ref="447547885"/>
													<int key="NSButtonFlags">109199615</int>
													<int key="NSButtonFlags2">1</int>
													<reference key="NSAlternateContents" ref="152016093"/>
													<reference key="NSKeyEquivalent" ref="152016093"/>
													<int key="NSPeriodicDelay">400</int>
													<int key="NSPeriodicInterval">75</int>
													<object class="NSMenuItem" key="NSMenuItem" id="999219378">
														<reference key="NSMenu" ref="1021061457"/>
														<string key="NSTitle" id="2954">5</string>
														<reference key="NSKeyEquiv" ref="152016093"/>
														<int key="NSKeyEquivModMask">1048576</int>
														<int key="NSMnemonicLoc">2147483647</int>
														<int key="NSState">1</int>
														<reference key="NSOnImage" ref="376093012"/>
														<reference key="NSMixedImage" ref="480477237"/>
														<string key="NSAction">_popUpItemAction:</string>
														<reference key="NSTarget" ref="893528078"/>
													</object>
													<bool key="NSMenuItemRespectAlignment">YES</bool>
													<object class="NSMenu" key="NSMenu" id="1021061457">
														<reference key="NSTitle" ref="931749213"/>
														<object class="NSMutableArray" key="NSMenuItems">
															<bool key="EncodedWithXMLCoder">YES</bool>
															<object class="NSMenuItem" id="172938727">
																<reference key="NSMenu" ref="1021061457"/>
																<string key="NSTitle" id="2944">0</string>
																<reference key="NSKeyEquiv" ref="152016093"/>
																<int key="NSKeyEquivModMask">1048576</int>
																<int key="NSMnemonicLoc">2147483647</int>
																<reference key="NSOnImage" ref="376093012"/>
																<reference key="NSMixedImage" ref="480477237"/>
																<string key="NSAction">_popUpItemAction:</string>
																<reference key="NSTarget" ref="893528078"/>
															</object>
															<object class="NSMenuItem" id="379839159">
																<reference key="NSMenu" ref="1021061457"/>
																<reference key="NSTitle" ref="2946"/>
																<reference key="NSKeyEquiv" ref="152016093"/>
																<int key="NSKeyEquivModMask">1048576</int>
																<int key="NSMnemonicLoc">2147483647</int>
																<reference key="NSOnImage" ref="376093012"/>
																<reference key="NSMixedImage" ref="480477237"/>
																<string key="NSAction">_popUpItemAction:</string>
																<reference key="NSTarget" ref="893528078"/>
															</object>
															<object class="NSMenuItem" id="1060371863">
																<reference key="NSMenu" ref="1021061457"/>
																<reference key="NSTitle" ref="2948"/>
																<reference key="NSKeyEquiv" ref="152016093"/>
																<int key="NSKeyEquivModMask">1048576</int>
																<int key="NSMnemonicLoc">2147483647</int>
																<reference key="NSOnImage" ref="376093012"/>
																<reference key="NSMixedImage" ref="480477237"/>
																<string key="NSAction">_popUpItemAction:</string>
																<reference key="NSTarget" ref="893528078"/>
															</object>
															<object class="NSMenuItem" id="545812101">
																<reference key="NSMenu" ref="1021061457"/>
																<string key="NSTitle" id="2950">3</string>
																<reference key="NSKeyEquiv" ref="152016093"/>
																<int key="NSKeyEquivModMask">1048576</int>
																<int key="NSMnemonicLoc">2147483647</int>
																<reference key="NSOnImage" ref="376093012"/>
																<reference key="NSMixedImage" ref="480477237"/>
																<string key="NSAction">_popUpItemAction:</string>
																<reference key="NSTarget" ref="893528078"/>
															</object>
															<object class="NSMenuItem" id="940922285">
																<reference key="NSMenu" ref="1021061457"/>
																<string key="NSTitle" id="2952">4</string>
																<reference key="NSKeyEquiv" ref="152016093"/>
																<int key="NSKeyEquivModMask">1048576</int>
																<int key="NSMnemonicLoc">2147483647</int>
																<reference key="NSOnImage" ref="376093012"/>
																<reference key="NSMixedImage" ref="480477237"/>
																<string key="NSAction">_popUpItemAction:</string>
																<reference key="NSTarget" ref="893528078"/>
															</object>
															<reference ref="999219378"/>
														</object>
													</object>
													<int key="NSSelectedIndex">5</int>
													<int key="NSPreferredEdge">1</int>
													<bool key="NSUsesItemFromMenu">YES</bool>
													<bool key="NSAltersState">YES</bool>
													<int key="NSArrowPosition">2</int>
												</object>
											</object>
											<object class="NSPopUpButton" id="1028793130">
												<reference key="NSNextResponder" ref="380760486"/>
												<int key="NSvFlags">268</int>
												<string key="NSFrame">{{663, 22}, {60, 26}}</string>
												<reference key="NSSuperview" ref="380760486"/>
												<bool key="NSEnabled">YES</bool>
												<object class="NSPopUpButtonCell" key="NSCell" id="676493603">
													<int key="NSCellFlags">-2076049856</int>
													<int key="NSCellFlags2">2048</int>
													<reference key="NSSupport" ref="574821346"/>
													<reference key="NSControlView" ref="1028793130"/>
													<int key="NSButtonFlags">109199615</int>
													<int key="NSButtonFlags2">1</int>
													<reference key="NSAlternateContents" ref="152016093"/>
													<reference key="NSKeyEquivalent" ref="152016093"/>
													<int key="NSPeriodicDelay">400</int>
													<int key="NSPeriodicInterval">75</int>
													<object class="NSMenuItem" key="NSMenuItem" id="567941168">
														<reference key="NSMenu" ref="910542678"/>
														<reference key="NSTitle" ref="2944"/>
														<reference key="NSKeyEquiv" ref="152016093"/>
														<int key="NSKeyEquivModMask">1048576</int>
														<int key="NSMnemonicLoc">2147483647</int>
														<int key="NSState">1</int>
														<reference key="NSOnImage" ref="376093012"/>
														<reference key="NSMixedImage" ref="480477237"/>
														<string key="NSAction">_popUpItemAction:</string>
														<reference key="NSTarget" ref="676493603"/>
													</object>
													<bool key="NSMenuItemRespectAlignment">YES</bool>
													<object class="NSMenu" key="NSMenu" id="910542678">
														<reference key="NSTitle" ref="931749213"/>
														<object class="NSMutableArray" key="NSMenuItems">
															<bool key="EncodedWithXMLCoder">YES</bool>
															<reference ref="567941168"/>
															<object class="NSMenuItem" id="1064517232">
																<reference key="NSMenu" ref="910542678"/>
																<reference key="NSTitle" ref="2946"/>
																<reference key="NSKeyEquiv" ref="152016093"/>
																<int key="NSKeyEquivModMask">1048576</int>
																<int key="NSMnemonicLoc">2147483647</int>
																<reference key="NSOnImage" ref="376093012"/>
																<reference key="NSMixedImage" ref="480477237"/>
																<string key="NSAction">_popUpItemAction:</string>
																<reference key="NSTarget" ref="676493603"/>
															</object>
															<object class="NSMenuItem" id="979512525">
																<reference key="NSMenu" ref="910542678"/>
																<reference key="NSTitle" ref="2948"/>
																<reference key="NSKeyEquiv" ref="152016093"/>
																<int key="NSKeyEquivModMask">1048576</int>
																<int key="NSMnemonicLoc">2147483647</int>
																<reference key="NSOnImage" ref="376093012"/>
																<reference key="NSMixedImage" ref="480477237"/>
																<string key="NSAction">_popUpItemAction:</string>
																<reference key="NSTarget" ref="676493603"/>
															</object>
															<object class="NSMenuItem" id="272006115">
																<reference key="NSMenu" ref="910542678"/>
																<reference key="NSTitle" ref="2950"/>
																<reference key="NSKeyEquiv" ref="152016093"/>
																<int key="NSKeyEquivModMask">1048576</int>
																<int key="NSMnemonicLoc">2147483647</int>
																<reference key="NSOnImage" ref="376093012"/>
																<reference key="NSMixedImage" ref="480477237"/>
																<string key="NSAction">_popUpItemAction:</string>
																<reference key="NSTarget" ref="676493603"/>
															</object>
															<object class="NSMenuItem" id="693302443">
																<reference key="NSMenu" ref="910542678"/>
																<reference key="NSTitle" ref="2952"/>
																<reference key="NSKeyEquiv" ref="152016093"/>
																<int key="NSKeyEquivModMask">1048576</int>
																<int key="NSMnemonicLoc">2147483647</int>
																<reference key="NSOnImage" ref="376093012"/>
																<reference key="NSMixedImage" ref="480477237"/>
																<string key="NSAction">_popUpItemAction:</string>
																<reference key="NSTarget" ref="676493603"/>
															</object>
															<object class="NSMenuItem" id="1033478175">
																<reference key="NSMenu" ref="910542678"/>
																<reference key="NSTitle" ref="2954"/>
																<reference key="NSKeyEquiv" ref="152016093"/>
																<int key="NSKeyEquivModMask">1048576</int>
																<int key="NSMnemonicLoc">2147483647</int>
																<reference key="NSOnImage" ref="376093012"/>
																<reference key="NSMixedImage" ref="480477237"/>
																<string key="NSAction">_popUpItemAction:</string>
																<reference key="NSTarget" ref="676493603"/>
															</object>
														</object>
													</object>
													<int key="NSPreferredEdge">1</int>
													<bool key="NSUsesItemFromMenu">YES</bool>
													<bool key="NSAltersState">YES</bool>
													<int key="NSArrowPosition">2</int>
												</object>
											</object>
											<object class="NSTextField" id="668279300">
												<reference key="NSNextResponder" ref="380760486"/>
												<int key="NSvFlags">268</int>
												<string key="NSFrame">{{562, 25}, {96, 22}}</string>
												<reference key="NSSuperview" ref="380760486"/>
												<bool key="NSEnabled">YES</bool>
												<object class="NSTextFieldCell" key="NSCell" id="251459730">
													<int key="NSCellFlags">-1804468671</int>
													<int key="NSCellFlags2">-1874852864</int>
													<reference key="NSContents" ref="152016093"/>
													<reference key="NSSupport" ref="574821346"/>
													<object class="NSNumberFormatter" key="NSFormatter" id="66583641">
														<object class="NSMutableDictionary" key="NS.attributes">
															<bool key="EncodedWithXMLCoder">YES</bool>
															<object class="NSMutableArray" key="dict.sortedKeys">
																<bool key="EncodedWithXMLCoder">YES</bool>
																<reference ref="2925"/>
																<reference ref="2926"/>
																<reference ref="2927"/>
																<reference ref="2928"/>
																<reference ref="2929"/>
															</object>
															<object class="NSMutableArray" key="dict.values">
																<bool key="EncodedWithXMLCoder">YES</bool>
																<reference ref="9"/>
																<reference ref="2931"/>
																<reference ref="14"/>
																<reference ref="11"/>
																<reference ref="9"/>
															</object>
														</object>
														<string key="NS.positiveformat" id="679801278">#,##0.000###</string>
														<reference key="NS.negativeformat" ref="679801278"/>
														<nil key="NS.positiveattrs"/>
														<nil key="NS.negativeattrs"/>
														<object class="NSAttributedString" key="NS.zero">
															<nil key="NSString"/>
														</object>
														<object class="NSAttributedString" key="NS.nil">
															<nil key="NSString"/>
														</object>
														<object class="NSAttributedString" key="NS.nan">
															<string key="NSString">NaN</string>
															<reference key="NSAttributes" ref="1056449005"/>
														</object>
														<reference key="NS.min" ref="829079053"/>
														<reference key="NS.max" ref="829079053"/>
														<object class="NSDecimalNumberHandler" key="NS.rounding">
															<int key="NS.roundingmode">3</int>
															<bool key="NS.raise.overflow">YES</bool>
															<bool key="NS.raise.underflow">YES</bool>
															<bool key="NS.raise.dividebyzero">YES</bool>
														</object>
														<reference key="NS.decimal" ref="356535544"/>
														<reference key="NS.thousand" ref="521424752"/>
														<bool key="NS.hasthousands">YES</bool>
														<bool key="NS.localized">YES</bool>
														<bool key="NS.allowsfloats">YES</bool>
													</object>
													<reference key="NSControlView" ref="668279300"/>
													<bool key="NSDrawsBackground">YES</bool>
													<reference key="NSBackgroundColor" ref="595974468"/>
													<reference key="NSTextColor" ref="428667876"/>
												</object>
											</object>
											<object class="NSSlider" id="744018492">
												<reference key="NSNextResponder" ref="380760486"/>
												<int key="NSvFlags">268</int>
												<string key="NSFrame">{{460, 25}, {96, 21}}</string>
												<reference key="NSSuperview" ref="380760486"/>
												<bool key="NSEnabled">YES</bool>
												<object class="NSSliderCell" key="NSCell" id="436379060">
													<int key="NSCellFlags">-2079981824</int>
													<int key="NSCellFlags2">0</int>
													<reference key="NSContents" ref="152016093"/>
													<reference key="NSSupport" ref="354578709"/>
													<reference key="NSControlView" ref="744018492"/>
													<double key="NSMaxValue">1.000000e+00</double>
													<double key="NSMinValue">0.000000e+00</double>
													<double key="NSValue">1.000000e+00</double>
													<double key="NSAltIncValue">0.000000e+00</double>
													<int key="NSNumberOfTickMarks">0</int>
													<int key="NSTickMarkPosition">1</int>
													<bool key="NSAllowsTickMarkValuesOnly">NO</bool>
													<bool key="NSVertical">NO</bool>
												</object>
											</object>
											<object class="NSTextField" id="184846597">
												<reference key="NSNextResponder" ref="380760486"/>
												<int key="NSvFlags">268</int>
												<string key="NSFrame">{{419, 27}, {38, 17}}</string>
												<reference key="NSSuperview" ref="380760486"/>
												<bool key="NSEnabled">YES</bool>
												<object class="NSTextFieldCell" key="NSCell" id="767620062">
													<int key="NSCellFlags">67239488</int>
													<int key="NSCellFlags2">71304192</int>
													<string key="NSContents" id="2939">H2B</string>
													<reference key="NSSupport" ref="574821346"/>
													<reference key="NSControlView" ref="184846597"/>
													<reference key="NSBackgroundColor" ref="930922149"/>
													<reference key="NSTextColor" ref="529482958"/>
												</object>
											</object>
										</object>
										<string key="NSFrame">{{10, 19}, {737, 73}}</string>
									</object>
									<string key="NSLabel">A</string>
									<reference key="NSColor" ref="930922149"/>
									<reference key="NSTabView" ref="859495844"/>
								</object>
								<object class="NSTabViewItem" id="766734810">
									<string key="NSIdentifier">Item 2</string>
									<object class="NSView" key="NSView" id="718642865">
										<nil key="NSNextResponder"/>
										<int key="NSvFlags">256</int>
										<object class="NSMutableArray" key="NSSubviews">
											<bool key="EncodedWithXMLCoder">YES</bool>
											<object class="NSSlider" id="424999587">
												<reference key="NSNextResponder" ref="718642865"/>
												<int key="NSvFlags">268</int>
												<string key="NSFrame">{{159, 48}, {96, 21}}</string>
												<reference key="NSSuperview" ref="718642865"/>
												<bool key="NSEnabled">YES</bool>
												<object class="NSSliderCell" key="NSCell" id="557081329">
													<int key="NSCellFlags">-2079981824</int>
													<int key="NSCellFlags2">0</int>
													<reference key="NSContents" ref="152016093"/>
													<reference key="NSSupport" ref="354578709"/>
													<reference key="NSControlView" ref="424999587"/>
													<double key="NSMaxValue">1.000000e+00</double>
													<double key="NSMinValue">0.000000e+00</double>
													<double key="NSValue">1.000000e+00</double>
													<double key="NSAltIncValue">0.000000e+00</double>
													<int key="NSNumberOfTickMarks">0</int>
													<int key="NSTickMarkPosition">1</int>
													<bool key="NSAllowsTickMarkValuesOnly">NO</bool>
													<bool key="NSVertical">NO</bool>
												</object>
											</object>
											<object class="NSTextField" id="924747421">
												<reference key="NSNextResponder" ref="718642865"/>
												<int key="NSvFlags">268</int>
												<string key="NSFrame">{{261, 48}, {96, 22}}</string>
												<reference key="NSSuperview" ref="718642865"/>
												<bool key="NSEnabled">YES</bool>
												<object class="NSTextFieldCell" key="NSCell" id="322948680">
													<int key="NSCellFlags">-1804468671</int>
													<int key="NSCellFlags2">-1874852864</int>
													<reference key="NSContents" ref="152016093"/>
													<reference key="NSSupport" ref="574821346"/>
													<object class="NSNumberFormatter" key="NSFormatter" id="642316236">
														<object class="NSMutableDictionary" key="NS.attributes">
															<bool key="EncodedWithXMLCoder">YES</bool>
															<object class="NSMutableArray" key="dict.sortedKeys">
																<bool key="EncodedWithXMLCoder">YES</bool>
																<reference ref="2925"/>
																<reference ref="2926"/>
																<reference ref="2927"/>
																<reference ref="2928"/>
																<reference ref="2929"/>
															</object>
															<object class="NSMutableArray" key="dict.values">
																<bool key="EncodedWithXMLCoder">YES</bool>
																<reference ref="9"/>
																<reference ref="2931"/>
																<reference ref="14"/>
																<reference ref="11"/>
																<reference ref="9"/>
															</object>
														</object>
														<string key="NS.positiveformat" id="775143938">#,##0.000###</string>
														<reference key="NS.negativeformat" ref="775143938"/>
														<nil key="NS.positiveattrs"/>
														<nil key="NS.negativeattrs"/>
														<object class="NSAttributedString" key="NS.zero">
															<nil key="NSString"/>
														</object>
														<object class="NSAttributedString" key="NS.nil">
															<nil key="NSString"/>
														</object>
														<object class="NSAttributedString" key="NS.nan">
															<string key="NSString">NaN</string>
															<reference key="NSAttributes" ref="1056449005"/>
														</object>
														<reference key="NS.min" ref="829079053"/>
														<reference key="NS.max" ref="829079053"/>
														<object class="NSDecimalNumberHandler" key="NS.rounding">
															<int key="NS.roundingmode">3</int>
															<bool key="NS.raise.overflow">YES</bool>
															<bool key="NS.raise.underflow">YES</bool>
															<bool key="NS.raise.dividebyzero">YES</bool>
														</object>
														<reference key="NS.decimal" ref="356535544"/>
														<reference key="NS.thousand" ref="521424752"/>
														<bool key="NS.hasthousands">YES</bool>
														<bool key="NS.localized">YES</bool>
														<bool key="NS.allowsfloats">YES</bool>
													</object>
													<reference key="NSControlView" ref="924747421"/>
													<bool key="NSDrawsBackground">YES</bool>
													<reference key="NSBackgroundColor" ref="595974468"/>
													<reference key="NSTextColor" ref="428667876"/>
												</object>
											</object>
											<object class="NSSlider" id="978072731">
												<reference key="NSNextResponder" ref="718642865"/>
												<int key="NSvFlags">268</int>
												<string key="NSFrame">{{15, 31}, {96, 21}}</string>
												<reference key="NSSuperview" ref="718642865"/>
												<bool key="NSEnabled">YES</bool>
												<object class="NSSliderCell" key="NSCell" id="823809072">
													<int key="NSCellFlags">-2079981824</int>
													<int key="NSCellFlags2">0</int>
													<reference key="NSContents" ref="152016093"/>
													<reference key="NSSupport" ref="354578709"/>
													<reference key="NSControlView" ref="978072731"/>
													<double key="NSMaxValue">1.000000e+00</double>
													<double key="NSMinValue">0.000000e+00</double>
													<double key="NSValue">1.000000e+00</double>
													<double key="NSAltIncValue">0.000000e+00</double>
													<int key="NSNumberOfTickMarks">0</int>
													<int key="NSTickMarkPosition">1</int>
													<bool key="NSAllowsTickMarkValuesOnly">NO</bool>
													<bool key="NSVertical">NO</bool>
												</object>
											</object>
											<object class="NSSlider" id="841015380">
												<reference key="NSNextResponder" ref="718642865"/>
												<int key="NSvFlags">268</int>
												<string key="NSFrame">{{159, 25}, {96, 21}}</string>
												<reference key="NSSuperview" ref="718642865"/>
												<bool key="NSEnabled">YES</bool>
												<object class="NSSliderCell" key="NSCell" id="967184134">
													<int key="NSCellFlags">-2079981824</int>
													<int key="NSCellFlags2">0</int>
													<reference key="NSContents" ref="152016093"/>
													<reference key="NSSupport" ref="354578709"/>
													<reference key="NSControlView" ref="841015380"/>
													<double key="NSMaxValue">1.000000e+00</double>
													<double key="NSMinValue">0.000000e+00</double>
													<double key="NSValue">1.000000e+00</double>
													<double key="NSAltIncValue">0.000000e+00</double>
													<int key="NSNumberOfTickMarks">0</int>
													<int key="NSTickMarkPosition">1</int>
													<bool key="NSAllowsTickMarkValuesOnly">NO</bool>
													<bool key="NSVertical">NO</bool>
												</object>
											</object>
											<object class="NSTextField" id="377087101">
												<reference key="NSNextResponder" ref="718642865"/>
												<int key="NSvFlags">268</int>
												<string key="NSFrame">{{14, 53}, {83, 17}}</string>
												<reference key="NSSuperview" ref="718642865"/>
												<bool key="NSEnabled">YES</bool>
												<object class="NSTextFieldCell" key="NSCell" id="62146765">
													<int key="NSCellFlags">67239488</int>
													<int key="NSCellFlags2">4195328</int>
													<reference key="NSContents" ref="2328"/>
													<reference key="NSSupport" ref="574821346"/>
													<reference key="NSControlView" ref="377087101"/>
													<reference key="NSBackgroundColor" ref="930922149"/>
													<reference key="NSTextColor" ref="529482958"/>
												</object>
											</object>
											<object class="NSTextField" id="69955598">
												<reference key="NSNextResponder" ref="718642865"/>
												<int key="NSvFlags">268</int>
												<string key="NSFrame">{{118, 50}, {38, 17}}</string>
												<reference key="NSSuperview" ref="718642865"/>
												<bool key="NSEnabled">YES</bool>
												<object class="NSTextFieldCell" key="NSCell" id="379570687">
													<int key="NSCellFlags">67239488</int>
													<int key="NSCellFlags2">71304192</int>
													<reference key="NSContents" ref="1477"/>
													<reference key="NSSupport" ref="574821346"/>
													<reference key="NSControlView" ref="69955598"/>
													<reference key="NSBackgroundColor" ref="930922149"/>
													<reference key="NSTextColor" ref="529482958"/>
												</object>
											</object>
											<object class="NSTextField" id="637119848">
												<reference key="NSNextResponder" ref="718642865"/>
												<int key="NSvFlags">268</int>
												<string key="NSFrame">{{17, 5}, {96, 22}}</string>
												<reference key="NSSuperview" ref="718642865"/>
												<bool key="NSEnabled">YES</bool>
												<object class="NSTextFieldCell" key="NSCell" id="444482086">
													<int key="NSCellFlags">-1804468671</int>
													<int key="NSCellFlags2">-1874852864</int>
													<reference key="NSContents" ref="152016093"/>
													<reference key="NSSupport" ref="574821346"/>
													<object class="NSNumberFormatter" key="NSFormatter" id="116826191">
														<object class="NSMutableDictionary" key="NS.attributes">
															<bool key="EncodedWithXMLCoder">YES</bool>
															<object class="NSMutableArray" key="dict.sortedKeys">
																<bool key="EncodedWithXMLCoder">YES</bool>
																<reference ref="2925"/>
																<reference ref="2926"/>
																<reference ref="2927"/>
																<reference ref="2928"/>
																<reference ref="2929"/>
															</object>
															<object class="NSMutableArray" key="dict.values">
																<bool key="EncodedWithXMLCoder">YES</bool>
																<reference ref="9"/>
																<reference ref="2931"/>
																<reference ref="14"/>
																<reference ref="11"/>
																<reference ref="9"/>
															</object>
														</object>
														<string key="NS.positiveformat" id="98035132">#,##0.000###</string>
														<reference key="NS.negativeformat" ref="98035132"/>
														<nil key="NS.positiveattrs"/>
														<nil key="NS.negativeattrs"/>
														<object class="NSAttributedString" key="NS.zero">
															<nil key="NSString"/>
														</object>
														<object class="NSAttributedString" key="NS.nil">
															<nil key="NSString"/>
														</object>
														<object class="NSAttributedString" key="NS.nan">
															<string key="NSString">NaN</string>
															<reference key="NSAttributes" ref="1056449005"/>
														</object>
														<reference key="NS.min" ref="829079053"/>
														<reference key="NS.max" ref="829079053"/>
														<object class="NSDecimalNumberHandler" key="NS.rounding">
															<int key="NS.roundingmode">3</int>
															<bool key="NS.raise.overflow">YES</bool>
															<bool key="NS.raise.underflow">YES</bool>
															<bool key="NS.raise.dividebyzero">YES</bool>
														</object>
														<reference key="NS.decimal" ref="356535544"/>
														<reference key="NS.thousand" ref="521424752"/>
														<bool key="NS.hasthousands">YES</bool>
														<bool key="NS.localized">YES</bool>
														<bool key="NS.allowsfloats">YES</bool>
													</object>
													<reference key="NSControlView" ref="637119848"/>
													<bool key="NSDrawsBackground">YES</bool>
													<reference key="NSBackgroundColor" ref="595974468"/>
													<reference key="NSTextColor" ref="428667876"/>
												</object>
											</object>
											<object class="NSTextField" id="204643501">
												<reference key="NSNextResponder" ref="718642865"/>
												<int key="NSvFlags">268</int>
												<string key="NSFrame">{{118, 27}, {38, 17}}</string>
												<reference key="NSSuperview" ref="718642865"/>
												<bool key="NSEnabled">YES</bool>
												<object class="NSTextFieldCell" key="NSCell" id="64694060">
													<int key="NSCellFlags">67239488</int>
													<int key="NSCellFlags2">71304192</int>
													<reference key="NSContents" ref="2854"/>
													<reference key="NSSupport" ref="574821346"/>
													<reference key="NSControlView" ref="204643501"/>
													<reference key="NSBackgroundColor" ref="930922149"/>
													<reference key="NSTextColor" ref="529482958"/>
												</object>
											</object>
											<object class="NSTextField" id="1006546125">
												<reference key="NSNextResponder" ref="718642865"/>
												<int key="NSvFlags">268</int>
												<string key="NSFrame">{{261, 25}, {96, 22}}</string>
												<reference key="NSSuperview" ref="718642865"/>
												<bool key="NSEnabled">YES</bool>
												<object class="NSTextFieldCell" key="NSCell" id="953845613">
													<int key="NSCellFlags">-1804468671</int>
													<int key="NSCellFlags2">-1874852864</int>
													<reference key="NSContents" ref="152016093"/>
													<reference key="NSSupport" ref="574821346"/>
													<object class="NSNumberFormatter" key="NSFormatter" id="335064553">
														<object class="NSMutableDictionary" key="NS.attributes">
															<bool key="EncodedWithXMLCoder">YES</bool>
															<object class="NSMutableArray" key="dict.sortedKeys">
																<bool key="EncodedWithXMLCoder">YES</bool>
																<reference ref="2925"/>
																<reference ref="2926"/>
																<reference ref="2927"/>
																<reference ref="2928"/>
																<reference ref="2929"/>
															</object>
															<object class="NSMutableArray" key="dict.values">
																<bool key="EncodedWithXMLCoder">YES</bool>
																<reference ref="9"/>
																<reference ref="2931"/>
																<reference ref="14"/>
																<reference ref="11"/>
																<reference ref="9"/>
															</object>
														</object>
														<string key="NS.positiveformat" id="826945123">#,##0.000###</string>
														<reference key="NS.negativeformat" ref="826945123"/>
														<nil key="NS.positiveattrs"/>
														<nil key="NS.negativeattrs"/>
														<object class="NSAttributedString" key="NS.zero">
															<nil key="NSString"/>
														</object>
														<object class="NSAttributedString" key="NS.nil">
															<nil key="NSString"/>
														</object>
														<object class="NSAttributedString" key="NS.nan">
															<string key="NSString">NaN</string>
															<reference key="NSAttributes" ref="1056449005"/>
														</object>
														<reference key="NS.min" ref="829079053"/>
														<reference key="NS.max" ref="829079053"/>
														<object class="NSDecimalNumberHandler" key="NS.rounding">
															<int key="NS.roundingmode">3</int>
															<bool key="NS.raise.overflow">YES</bool>
															<bool key="NS.raise.underflow">YES</bool>
															<bool key="NS.raise.dividebyzero">YES</bool>
														</object>
														<reference key="NS.decimal" ref="356535544"/>
														<reference key="NS.thousand" ref="521424752"/>
														<bool key="NS.hasthousands">YES</bool>
														<bool key="NS.localized">YES</bool>
														<bool key="NS.allowsfloats">YES</bool>
													</object>
													<reference key="NSControlView" ref="1006546125"/>
													<bool key="NSDrawsBackground">YES</bool>
													<reference key="NSBackgroundColor" ref="595974468"/>
													<reference key="NSTextColor" ref="428667876"/>
												</object>
											</object>
											<object class="NSTextField" id="628934619">
												<reference key="NSNextResponder" ref="718642865"/>
												<int key="NSvFlags">268</int>
												<string key="NSFrame">{{261, 2}, {96, 22}}</string>
												<reference key="NSSuperview" ref="718642865"/>
												<bool key="NSEnabled">YES</bool>
												<object class="NSTextFieldCell" key="NSCell" id="739543177">
													<int key="NSCellFlags">-1804468671</int>
													<int key="NSCellFlags2">-1874852864</int>
													<reference key="NSContents" ref="152016093"/>
													<reference key="NSSupport" ref="574821346"/>
													<object class="NSNumberFormatter" key="NSFormatter" id="15520135">
														<object class="NSMutableDictionary" key="NS.attributes">
															<bool key="EncodedWithXMLCoder">YES</bool>
															<object class="NSMutableArray" key="dict.sortedKeys">
																<bool key="EncodedWithXMLCoder">YES</bool>
																<reference ref="2925"/>
																<reference ref="2926"/>
																<reference ref="2927"/>
																<reference ref="2928"/>
																<reference ref="2929"/>
															</object>
															<object class="NSMutableArray" key="dict.values">
																<bool key="EncodedWithXMLCoder">YES</bool>
																<reference ref="9"/>
																<reference ref="2931"/>
																<reference ref="14"/>
																<reference ref="11"/>
																<reference ref="9"/>
															</object>
														</object>
														<string key="NS.positiveformat" id="925917095">#,##0.000###</string>
														<reference key="NS.negativeformat" ref="925917095"/>
														<nil key="NS.positiveattrs"/>
														<nil key="NS.negativeattrs"/>
														<object class="NSAttributedString" key="NS.zero">
															<nil key="NSString"/>
														</object>
														<object class="NSAttributedString" key="NS.nil">
															<nil key="NSString"/>
														</object>
														<object class="NSAttributedString" key="NS.nan">
															<string key="NSString">NaN</string>
															<reference key="NSAttributes" ref="1056449005"/>
														</object>
														<reference key="NS.min" ref="829079053"/>
														<reference key="NS.max" ref="829079053"/>
														<object class="NSDecimalNumberHandler" key="NS.rounding">
															<int key="NS.roundingmode">3</int>
															<bool key="NS.raise.overflow">YES</bool>
															<bool key="NS.raise.underflow">YES</bool>
															<bool key="NS.raise.dividebyzero">YES</bool>
														</object>
														<reference key="NS.decimal" ref="356535544"/>
														<reference key="NS.thousand" ref="521424752"/>
														<bool key="NS.hasthousands">YES</bool>
														<bool key="NS.localized">YES</bool>
														<bool key="NS.allowsfloats">YES</bool>
													</object>
													<reference key="NSControlView" ref="628934619"/>
													<bool key="NSDrawsBackground">YES</bool>
													<reference key="NSBackgroundColor" ref="595974468"/>
													<reference key="NSTextColor" ref="428667876"/>
												</object>
											</object>
											<object class="NSSlider" id="349050187">
												<reference key="NSNextResponder" ref="718642865"/>
												<int key="NSvFlags">268</int>
												<string key="NSFrame">{{159, 2}, {96, 21}}</string>
												<reference key="NSSuperview" ref="718642865"/>
												<bool key="NSEnabled">YES</bool>
												<object class="NSSliderCell" key="NSCell" id="1021417701">
													<int key="NSCellFlags">-2079981824</int>
													<int key="NSCellFlags2">0</int>
													<reference key="NSContents" ref="152016093"/>
													<reference key="NSSupport" ref="354578709"/>
													<reference key="NSControlView" ref="349050187"/>
													<double key="NSMaxValue">1.000000e+00</double>
													<double key="NSMinValue">0.000000e+00</double>
													<double key="NSValue">1.000000e+00</double>
													<double key="NSAltIncValue">0.000000e+00</double>
													<int key="NSNumberOfTickMarks">0</int>
													<int key="NSTickMarkPosition">1</int>
													<bool key="NSAllowsTickMarkValuesOnly">NO</bool>
													<bool key="NSVertical">NO</bool>
												</object>
											</object>
											<object class="NSTextField" id="188581154">
												<reference key="NSNextResponder" ref="718642865"/>
												<int key="NSvFlags">268</int>
												<string key="NSFrame">{{118, 5}, {38, 17}}</string>
												<reference key="NSSuperview" ref="718642865"/>
												<bool key="NSEnabled">YES</bool>
												<object class="NSTextFieldCell" key="NSCell" id="65641446">
													<int key="NSCellFlags">67239488</int>
													<int key="NSCellFlags2">71304192</int>
													<reference key="NSContents" ref="1488"/>
													<reference key="NSSupport" ref="574821346"/>
													<reference key="NSControlView" ref="188581154"/>
													<reference key="NSBackgroundColor" ref="930922149"/>
													<reference key="NSTextColor" ref="529482958"/>
												</object>
											</object>
											<object class="NSPopUpButton" id="37374439">
												<reference key="NSNextResponder" ref="718642865"/>
												<int key="NSvFlags">268</int>
												<string key="NSFrame">{{663, 22}, {60, 26}}</string>
												<reference key="NSSuperview" ref="718642865"/>
												<bool key="NSEnabled">YES</bool>
												<object class="NSPopUpButtonCell" key="NSCell" id="735987397">
													<int key="NSCellFlags">-2076049856</int>
													<int key="NSCellFlags2">2048</int>
													<reference key="NSSupport" ref="574821346"/>
													<reference key="NSControlView" ref="37374439"/>
													<int key="NSButtonFlags">109199615</int>
													<int key="NSButtonFlags2">1</int>
													<reference key="NSAlternateContents" ref="152016093"/>
													<reference key="NSKeyEquivalent" ref="152016093"/>
													<int key="NSPeriodicDelay">400</int>
													<int key="NSPeriodicInterval">75</int>
													<object class="NSMenuItem" key="NSMenuItem" id="664045009">
														<reference key="NSMenu" ref="716382201"/>
														<reference key="NSTitle" ref="2944"/>
														<reference key="NSKeyEquiv" ref="152016093"/>
														<int key="NSKeyEquivModMask">1048576</int>
														<int key="NSMnemonicLoc">2147483647</int>
														<int key="NSState">1</int>
														<reference key="NSOnImage" ref="376093012"/>
														<reference key="NSMixedImage" ref="480477237"/>
														<string key="NSAction">_popUpItemAction:</string>
														<reference key="NSTarget" ref="735987397"/>
													</object>
													<bool key="NSMenuItemRespectAlignment">YES</bool>
													<object class="NSMenu" key="NSMenu" id="716382201">
														<reference key="NSTitle" ref="931749213"/>
														<object class="NSMutableArray" key="NSMenuItems">
															<bool key="EncodedWithXMLCoder">YES</bool>
															<reference ref="664045009"/>
															<object class="NSMenuItem" id="14158823">
																<reference key="NSMenu" ref="716382201"/>
																<reference key="NSTitle" ref="2946"/>
																<reference key="NSKeyEquiv" ref="152016093"/>
																<int key="NSKeyEquivModMask">1048576</int>
																<int key="NSMnemonicLoc">2147483647</int>
																<reference key="NSOnImage" ref="376093012"/>
																<reference key="NSMixedImage" ref="480477237"/>
																<string key="NSAction">_popUpItemAction:</string>
																<reference key="NSTarget" ref="735987397"/>
															</object>
															<object class="NSMenuItem" id="165965552">
																<reference key="NSMenu" ref="716382201"/>
																<reference key="NSTitle" ref="2948"/>
																<reference key="NSKeyEquiv" ref="152016093"/>
																<int key="NSKeyEquivModMask">1048576</int>
																<int key="NSMnemonicLoc">2147483647</int>
																<reference key="NSOnImage" ref="376093012"/>
																<reference key="NSMixedImage" ref="480477237"/>
																<string key="NSAction">_popUpItemAction:</string>
																<reference key="NSTarget" ref="735987397"/>
															</object>
															<object class="NSMenuItem" id="876441133">
																<reference key="NSMenu" ref="716382201"/>
																<reference key="NSTitle" ref="2950"/>
																<reference key="NSKeyEquiv" ref="152016093"/>
																<int key="NSKeyEquivModMask">1048576</int>
																<int key="NSMnemonicLoc">2147483647</int>
																<reference key="NSOnImage" ref="376093012"/>
																<reference key="NSMixedImage" ref="480477237"/>
																<string key="NSAction">_popUpItemAction:</string>
																<reference key="NSTarget" ref="735987397"/>
															</object>
															<object class="NSMenuItem" id="636786380">
																<reference key="NSMenu" ref="716382201"/>
																<reference key="NSTitle" ref="2952"/>
																<reference key="NSKeyEquiv" ref="152016093"/>
																<int key="NSKeyEquivModMask">1048576</int>
																<int key="NSMnemonicLoc">2147483647</int>
																<reference key="NSOnImage" ref="376093012"/>
																<reference key="NSMixedImage" ref="480477237"/>
																<string key="NSAction">_popUpItemAction:</string>
																<reference key="NSTarget" ref="735987397"/>
															</object>
															<object class="NSMenuItem" id="549766101">
																<reference key="NSMenu" ref="716382201"/>
																<reference key="NSTitle" ref="2954"/>
																<reference key="NSKeyEquiv" ref="152016093"/>
																<int key="NSKeyEquivModMask">1048576</int>
																<int key="NSMnemonicLoc">2147483647</int>
																<reference key="NSOnImage" ref="376093012"/>
																<reference key="NSMixedImage" ref="480477237"/>
																<string key="NSAction">_popUpItemAction:</string>
																<reference key="NSTarget" ref="735987397"/>
															</object>
														</object>
													</object>
													<int key="NSPreferredEdge">1</int>
													<bool key="NSUsesItemFromMenu">YES</bool>
													<bool key="NSAltersState">YES</bool>
													<int key="NSArrowPosition">2</int>
												</object>
											</object>
											<object class="NSTextField" id="931675822">
												<reference key="NSNextResponder" ref="718642865"/>
												<int key="NSvFlags">268</int>
												<string key="NSFrame">{{562, 25}, {96, 22}}</string>
												<reference key="NSSuperview" ref="718642865"/>
												<bool key="NSEnabled">YES</bool>
												<object class="NSTextFieldCell" key="NSCell" id="995952022">
													<int key="NSCellFlags">-1804468671</int>
													<int key="NSCellFlags2">-1874852864</int>
													<reference key="NSContents" ref="152016093"/>
													<reference key="NSSupport" ref="574821346"/>
													<object class="NSNumberFormatter" key="NSFormatter" id="467805870">
														<object class="NSMutableDictionary" key="NS.attributes">
															<bool key="EncodedWithXMLCoder">YES</bool>
															<object class="NSMutableArray" key="dict.sortedKeys">
																<bool key="EncodedWithXMLCoder">YES</bool>
																<reference ref="2925"/>
																<reference ref="2926"/>
																<reference ref="2927"/>
																<reference ref="2928"/>
																<reference ref="2929"/>
															</object>
															<object class="NSMutableArray" key="dict.values">
																<bool key="EncodedWithXMLCoder">YES</bool>
																<reference ref="9"/>
																<reference ref="2931"/>
																<reference ref="14"/>
																<reference ref="11"/>
																<reference ref="9"/>
															</object>
														</object>
														<string key="NS.positiveformat" id="590930031">#,##0.000###</string>
														<reference key="NS.negativeformat" ref="590930031"/>
														<nil key="NS.positiveattrs"/>
														<nil key="NS.negativeattrs"/>
														<object class="NSAttributedString" key="NS.zero">
															<nil key="NSString"/>
														</object>
														<object class="NSAttributedString" key="NS.nil">
															<nil key="NSString"/>
														</object>
														<object class="NSAttributedString" key="NS.nan">
															<string key="NSString">NaN</string>
															<reference key="NSAttributes" ref="1056449005"/>
														</object>
														<reference key="NS.min" ref="829079053"/>
														<reference key="NS.max" ref="829079053"/>
														<object class="NSDecimalNumberHandler" key="NS.rounding">
															<int key="NS.roundingmode">3</int>
															<bool key="NS.raise.overflow">YES</bool>
															<bool key="NS.raise.underflow">YES</bool>
															<bool key="NS.raise.dividebyzero">YES</bool>
														</object>
														<reference key="NS.decimal" ref="356535544"/>
														<reference key="NS.thousand" ref="521424752"/>
														<bool key="NS.hasthousands">YES</bool>
														<bool key="NS.localized">YES</bool>
														<bool key="NS.allowsfloats">YES</bool>
													</object>
													<reference key="NSControlView" ref="931675822"/>
													<bool key="NSDrawsBackground">YES</bool>
													<reference key="NSBackgroundColor" ref="595974468"/>
													<reference key="NSTextColor" ref="428667876"/>
												</object>
											</object>
											<object class="NSSlider" id="96858992">
												<reference key="NSNextResponder" ref="718642865"/>
												<int key="NSvFlags">268</int>
												<string key="NSFrame">{{460, 25}, {96, 21}}</string>
												<reference key="NSSuperview" ref="718642865"/>
												<bool key="NSEnabled">YES</bool>
												<object class="NSSliderCell" key="NSCell" id="807836469">
													<int key="NSCellFlags">-2079981824</int>
													<int key="NSCellFlags2">0</int>
													<reference key="NSContents" ref="152016093"/>
													<reference key="NSSupport" ref="354578709"/>
													<reference key="NSControlView" ref="96858992"/>
													<double key="NSMaxValue">1.000000e+00</double>
													<double key="NSMinValue">0.000000e+00</double>
													<double key="NSValue">1.000000e+00</double>
													<double key="NSAltIncValue">0.000000e+00</double>
													<int key="NSNumberOfTickMarks">0</int>
													<int key="NSTickMarkPosition">1</int>
													<bool key="NSAllowsTickMarkValuesOnly">NO</bool>
													<bool key="NSVertical">NO</bool>
												</object>
											</object>
											<object class="NSTextField" id="476117241">
												<reference key="NSNextResponder" ref="718642865"/>
												<int key="NSvFlags">268</int>
												<string key="NSFrame">{{419, 27}, {38, 17}}</string>
												<reference key="NSSuperview" ref="718642865"/>
												<bool key="NSEnabled">YES</bool>
												<object class="NSTextFieldCell" key="NSCell" id="230624543">
													<int key="NSCellFlags">67239488</int>
													<int key="NSCellFlags2">71304192</int>
													<reference key="NSContents" ref="2939"/>
													<reference key="NSSupport" ref="574821346"/>
													<reference key="NSControlView" ref="476117241"/>
													<reference key="NSBackgroundColor" ref="930922149"/>
													<reference key="NSTextColor" ref="529482958"/>
												</object>
											</object>
											<object class="NSPopUpButton" id="830963146">
												<reference key="NSNextResponder" ref="718642865"/>
												<int key="NSvFlags">268</int>
												<string key="NSFrame">{{362, 22}, {60, 26}}</string>
												<reference key="NSSuperview" ref="718642865"/>
												<bool key="NSEnabled">YES</bool>
												<object class="NSPopUpButtonCell" key="NSCell" id="925296685">
													<int key="NSCellFlags">-2076049856</int>
													<int key="NSCellFlags2">2048</int>
													<reference key="NSSupport" ref="574821346"/>
													<reference key="NSControlView" ref="830963146"/>
													<int key="NSButtonFlags">109199615</int>
													<int key="NSButtonFlags2">1</int>
													<reference key="NSAlternateContents" ref="152016093"/>
													<reference key="NSKeyEquivalent" ref="152016093"/>
													<int key="NSPeriodicDelay">400</int>
													<int key="NSPeriodicInterval">75</int>
													<object class="NSMenuItem" key="NSMenuItem" id="128598267">
														<reference key="NSMenu" ref="194706083"/>
														<reference key="NSTitle" ref="2954"/>
														<reference key="NSKeyEquiv" ref="152016093"/>
														<int key="NSKeyEquivModMask">1048576</int>
														<int key="NSMnemonicLoc">2147483647</int>
														<int key="NSState">1</int>
														<reference key="NSOnImage" ref="376093012"/>
														<reference key="NSMixedImage" ref="480477237"/>
														<string key="NSAction">_popUpItemAction:</string>
														<reference key="NSTarget" ref="925296685"/>
													</object>
													<bool key="NSMenuItemRespectAlignment">YES</bool>
													<object class="NSMenu" key="NSMenu" id="194706083">
														<reference key="NSTitle" ref="931749213"/>
														<object class="NSMutableArray" key="NSMenuItems">
															<bool key="EncodedWithXMLCoder">YES</bool>
															<object class="NSMenuItem" id="693659586">
																<reference key="NSMenu" ref="194706083"/>
																<reference key="NSTitle" ref="2944"/>
																<reference key="NSKeyEquiv" ref="152016093"/>
																<int key="NSKeyEquivModMask">1048576</int>
																<int key="NSMnemonicLoc">2147483647</int>
																<reference key="NSOnImage" ref="376093012"/>
																<reference key="NSMixedImage" ref="480477237"/>
																<string key="NSAction">_popUpItemAction:</string>
																<reference key="NSTarget" ref="925296685"/>
															</object>
															<object class="NSMenuItem" id="444231723">
																<reference key="NSMenu" ref="194706083"/>
																<reference key="NSTitle" ref="2946"/>
																<reference key="NSKeyEquiv" ref="152016093"/>
																<int key="NSKeyEquivModMask">1048576</int>
																<int key="NSMnemonicLoc">2147483647</int>
																<reference key="NSOnImage" ref="376093012"/>
																<reference key="NSMixedImage" ref="480477237"/>
																<string key="NSAction">_popUpItemAction:</string>
																<reference key="NSTarget" ref="925296685"/>
															</object>
															<object class="NSMenuItem" id="444100766">
																<reference key="NSMenu" ref="194706083"/>
																<reference key="NSTitle" ref="2948"/>
																<reference key="NSKeyEquiv" ref="152016093"/>
																<int key="NSKeyEquivModMask">1048576</int>
																<int key="NSMnemonicLoc">2147483647</int>
																<reference key="NSOnImage" ref="376093012"/>
																<reference key="NSMixedImage" ref="480477237"/>
																<string key="NSAction">_popUpItemAction:</string>
																<reference key="NSTarget" ref="925296685"/>
															</object>
															<object class="NSMenuItem" id="1040140458">
																<reference key="NSMenu" ref="194706083"/>
																<reference key="NSTitle" ref="2950"/>
																<reference key="NSKeyEquiv" ref="152016093"/>
																<int key="NSKeyEquivModMask">1048576</int>
																<int key="NSMnemonicLoc">2147483647</int>
																<reference key="NSOnImage" ref="376093012"/>
																<reference key="NSMixedImage" ref="480477237"/>
																<string key="NSAction">_popUpItemAction:</string>
																<reference key="NSTarget" ref="925296685"/>
															</object>
															<object class="NSMenuItem" id="226225334">
																<reference key="NSMenu" ref="194706083"/>
																<reference key="NSTitle" ref="2952"/>
																<reference key="NSKeyEquiv" ref="152016093"/>
																<int key="NSKeyEquivModMask">1048576</int>
																<int key="NSMnemonicLoc">2147483647</int>
																<reference key="NSOnImage" ref="376093012"/>
																<reference key="NSMixedImage" ref="480477237"/>
																<string key="NSAction">_popUpItemAction:</string>
																<reference key="NSTarget" ref="925296685"/>
															</object>
															<reference ref="128598267"/>
														</object>
													</object>
													<int key="NSSelectedIndex">5</int>
													<int key="NSPreferredEdge">1</int>
													<bool key="NSUsesItemFromMenu">YES</bool>
													<bool key="NSAltersState">YES</bool>
													<int key="NSArrowPosition">2</int>
												</object>
											</object>
										</object>
										<string key="NSFrame">{{10, 19}, {737, 73}}</string>
									</object>
									<string key="NSLabel">C</string>
									<reference key="NSColor" ref="930922149"/>
									<reference key="NSTabView" ref="859495844"/>
								</object>
								<object class="NSTabViewItem" id="473214195">
									<string key="NSIdentifier">Item 3</string>
									<object class="NSView" key="NSView" id="20535260">
										<nil key="NSNextResponder"/>
										<int key="NSvFlags">256</int>
										<object class="NSMutableArray" key="NSSubviews">
											<bool key="EncodedWithXMLCoder">YES</bool>
											<object class="NSSlider" id="322819621">
												<reference key="NSNextResponder" ref="20535260"/>
												<int key="NSvFlags">268</int>
												<string key="NSFrame">{{159, 48}, {96, 21}}</string>
												<reference key="NSSuperview" ref="20535260"/>
												<bool key="NSEnabled">YES</bool>
												<object class="NSSliderCell" key="NSCell" id="640592949">
													<int key="NSCellFlags">-2079981824</int>
													<int key="NSCellFlags2">0</int>
													<reference key="NSContents" ref="152016093"/>
													<reference key="NSSupport" ref="354578709"/>
													<reference key="NSControlView" ref="322819621"/>
													<double key="NSMaxValue">1.000000e+00</double>
													<double key="NSMinValue">0.000000e+00</double>
													<double key="NSValue">1.000000e+00</double>
													<double key="NSAltIncValue">0.000000e+00</double>
													<int key="NSNumberOfTickMarks">0</int>
													<int key="NSTickMarkPosition">1</int>
													<bool key="NSAllowsTickMarkValuesOnly">NO</bool>
													<bool key="NSVertical">NO</bool>
												</object>
											</object>
											<object class="NSTextField" id="647275910">
												<reference key="NSNextResponder" ref="20535260"/>
												<int key="NSvFlags">268</int>
												<string key="NSFrame">{{261, 48}, {96, 22}}</string>
												<reference key="NSSuperview" ref="20535260"/>
												<bool key="NSEnabled">YES</bool>
												<object class="NSTextFieldCell" key="NSCell" id="141538720">
													<int key="NSCellFlags">-1804468671</int>
													<int key="NSCellFlags2">-1874852864</int>
													<reference key="NSContents" ref="152016093"/>
													<reference key="NSSupport" ref="574821346"/>
													<object class="NSNumberFormatter" key="NSFormatter" id="480371637">
														<object class="NSMutableDictionary" key="NS.attributes">
															<bool key="EncodedWithXMLCoder">YES</bool>
															<object class="NSMutableArray" key="dict.sortedKeys">
																<bool key="EncodedWithXMLCoder">YES</bool>
																<reference ref="2925"/>
																<reference ref="2926"/>
																<reference ref="2927"/>
																<reference ref="2928"/>
																<reference ref="2929"/>
															</object>
															<object class="NSMutableArray" key="dict.values">
																<bool key="EncodedWithXMLCoder">YES</bool>
																<reference ref="9"/>
																<reference ref="2931"/>
																<reference ref="14"/>
																<reference ref="11"/>
																<reference ref="9"/>
															</object>
														</object>
														<string key="NS.positiveformat" id="550989953">#,##0.000###</string>
														<reference key="NS.negativeformat" ref="550989953"/>
														<nil key="NS.positiveattrs"/>
														<nil key="NS.negativeattrs"/>
														<object class="NSAttributedString" key="NS.zero">
															<nil key="NSString"/>
														</object>
														<object class="NSAttributedString" key="NS.nil">
															<nil key="NSString"/>
														</object>
														<object class="NSAttributedString" key="NS.nan">
															<string key="NSString">NaN</string>
															<reference key="NSAttributes" ref="1056449005"/>
														</object>
														<reference key="NS.min" ref="829079053"/>
														<reference key="NS.max" ref="829079053"/>
														<object class="NSDecimalNumberHandler" key="NS.rounding">
															<int key="NS.roundingmode">3</int>
															<bool key="NS.raise.overflow">YES</bool>
															<bool key="NS.raise.underflow">YES</bool>
															<bool key="NS.raise.dividebyzero">YES</bool>
														</object>
														<reference key="NS.decimal" ref="356535544"/>
														<reference key="NS.thousand" ref="521424752"/>
														<bool key="NS.hasthousands">YES</bool>
														<bool key="NS.localized">YES</bool>
														<bool key="NS.allowsfloats">YES</bool>
													</object>
													<reference key="NSControlView" ref="647275910"/>
													<bool key="NSDrawsBackground">YES</bool>
													<reference key="NSBackgroundColor" ref="595974468"/>
													<reference key="NSTextColor" ref="428667876"/>
												</object>
											</object>
											<object class="NSSlider" id="568238181">
												<reference key="NSNextResponder" ref="20535260"/>
												<int key="NSvFlags">268</int>
												<string key="NSFrame">{{15, 31}, {96, 21}}</string>
												<reference key="NSSuperview" ref="20535260"/>
												<bool key="NSEnabled">YES</bool>
												<object class="NSSliderCell" key="NSCell" id="810656907">
													<int key="NSCellFlags">-2079981824</int>
													<int key="NSCellFlags2">0</int>
													<reference key="NSContents" ref="152016093"/>
													<reference key="NSSupport" ref="354578709"/>
													<reference key="NSControlView" ref="568238181"/>
													<double key="NSMaxValue">1.000000e+00</double>
													<double key="NSMinValue">0.000000e+00</double>
													<double key="NSValue">1.000000e+00</double>
													<double key="NSAltIncValue">0.000000e+00</double>
													<int key="NSNumberOfTickMarks">0</int>
													<int key="NSTickMarkPosition">1</int>
													<bool key="NSAllowsTickMarkValuesOnly">NO</bool>
													<bool key="NSVertical">NO</bool>
												</object>
											</object>
											<object class="NSSlider" id="688563379">
												<reference key="NSNextResponder" ref="20535260"/>
												<int key="NSvFlags">268</int>
												<string key="NSFrame">{{159, 25}, {96, 21}}</string>
												<reference key="NSSuperview" ref="20535260"/>
												<bool key="NSEnabled">YES</bool>
												<object class="NSSliderCell" key="NSCell" id="555735129">
													<int key="NSCellFlags">-2079981824</int>
													<int key="NSCellFlags2">0</int>
													<reference key="NSContents" ref="152016093"/>
													<reference key="NSSupport" ref="354578709"/>
													<reference key="NSControlView" ref="688563379"/>
													<double key="NSMaxValue">1.000000e+00</double>
													<double key="NSMinValue">0.000000e+00</double>
													<double key="NSValue">1.000000e+00</double>
													<double key="NSAltIncValue">0.000000e+00</double>
													<int key="NSNumberOfTickMarks">0</int>
													<int key="NSTickMarkPosition">1</int>
													<bool key="NSAllowsTickMarkValuesOnly">NO</bool>
													<bool key="NSVertical">NO</bool>
												</object>
											</object>
											<object class="NSTextField" id="707504193">
												<reference key="NSNextResponder" ref="20535260"/>
												<int key="NSvFlags">268</int>
												<string key="NSFrame">{{14, 53}, {83, 17}}</string>
												<reference key="NSSuperview" ref="20535260"/>
												<bool key="NSEnabled">YES</bool>
												<object class="NSTextFieldCell" key="NSCell" id="794957302">
													<int key="NSCellFlags">67239488</int>
													<int key="NSCellFlags2">4195328</int>
													<reference key="NSContents" ref="2328"/>
													<reference key="NSSupport" ref="574821346"/>
													<reference key="NSControlView" ref="707504193"/>
													<reference key="NSBackgroundColor" ref="930922149"/>
													<reference key="NSTextColor" ref="529482958"/>
												</object>
											</object>
											<object class="NSTextField" id="945650617">
												<reference key="NSNextResponder" ref="20535260"/>
												<int key="NSvFlags">268</int>
												<string key="NSFrame">{{118, 50}, {38, 17}}</string>
												<reference key="NSSuperview" ref="20535260"/>
												<bool key="NSEnabled">YES</bool>
												<object class="NSTextFieldCell" key="NSCell" id="380078397">
													<int key="NSCellFlags">67239488</int>
													<int key="NSCellFlags2">71304192</int>
													<reference key="NSContents" ref="1477"/>
													<reference key="NSSupport" ref="574821346"/>
													<reference key="NSControlView" ref="945650617"/>
													<reference key="NSBackgroundColor" ref="930922149"/>
													<reference key="NSTextColor" ref="529482958"/>
												</object>
											</object>
											<object class="NSTextField" id="846273755">
												<reference key="NSNextResponder" ref="20535260"/>
												<int key="NSvFlags">268</int>
												<string key="NSFrame">{{17, 5}, {96, 22}}</string>
												<reference key="NSSuperview" ref="20535260"/>
												<bool key="NSEnabled">YES</bool>
												<object class="NSTextFieldCell" key="NSCell" id="264080564">
													<int key="NSCellFlags">-1804468671</int>
													<int key="NSCellFlags2">-1874852864</int>
													<reference key="NSContents" ref="152016093"/>
													<reference key="NSSupport" ref="574821346"/>
													<object class="NSNumberFormatter" key="NSFormatter" id="517911792">
														<object class="NSMutableDictionary" key="NS.attributes">
															<bool key="EncodedWithXMLCoder">YES</bool>
															<object class="NSMutableArray" key="dict.sortedKeys">
																<bool key="EncodedWithXMLCoder">YES</bool>
																<reference ref="2925"/>
																<reference ref="2926"/>
																<reference ref="2927"/>
																<reference ref="2928"/>
																<reference ref="2929"/>
															</object>
															<object class="NSMutableArray" key="dict.values">
																<bool key="EncodedWithXMLCoder">YES</bool>
																<reference ref="9"/>
																<reference ref="2931"/>
																<reference ref="14"/>
																<reference ref="11"/>
																<reference ref="9"/>
															</object>
														</object>
														<string key="NS.positiveformat" id="1068146808">#,##0.000###</string>
														<reference key="NS.negativeformat" ref="1068146808"/>
														<nil key="NS.positiveattrs"/>
														<nil key="NS.negativeattrs"/>
														<object class="NSAttributedString" key="NS.zero">
															<nil key="NSString"/>
														</object>
														<object class="NSAttributedString" key="NS.nil">
															<nil key="NSString"/>
														</object>
														<object class="NSAttributedString" key="NS.nan">
															<string key="NSString">NaN</string>
															<reference key="NSAttributes" ref="1056449005"/>
														</object>
														<reference key="NS.min" ref="829079053"/>
														<reference key="NS.max" ref="829079053"/>
														<object class="NSDecimalNumberHandler" key="NS.rounding">
															<int key="NS.roundingmode">3</int>
															<bool key="NS.raise.overflow">YES</bool>
															<bool key="NS.raise.underflow">YES</bool>
															<bool key="NS.raise.dividebyzero">YES</bool>
														</object>
														<reference key="NS.decimal" ref="356535544"/>
														<reference key="NS.thousand" ref="521424752"/>
														<bool key="NS.hasthousands">YES</bool>
														<bool key="NS.localized">YES</bool>
														<bool key="NS.allowsfloats">YES</bool>
													</object>
													<reference key="NSControlView" ref="846273755"/>
													<bool key="NSDrawsBackground">YES</bool>
													<reference key="NSBackgroundColor" ref="595974468"/>
													<reference key="NSTextColor" ref="428667876"/>
												</object>
											</object>
											<object class="NSTextField" id="271189888">
												<reference key="NSNextResponder" ref="20535260"/>
												<int key="NSvFlags">268</int>
												<string key="NSFrame">{{118, 27}, {38, 17}}</string>
												<reference key="NSSuperview" ref="20535260"/>
												<bool key="NSEnabled">YES</bool>
												<object class="NSTextFieldCell" key="NSCell" id="872360188">
													<int key="NSCellFlags">67239488</int>
													<int key="NSCellFlags2">71304192</int>
													<reference key="NSContents" ref="2854"/>
													<reference key="NSSupport" ref="574821346"/>
													<reference key="NSControlView" ref="271189888"/>
													<reference key="NSBackgroundColor" ref="930922149"/>
													<reference key="NSTextColor" ref="529482958"/>
												</object>
											</object>
											<object class="NSTextField" id="341446164">
												<reference key="NSNextResponder" ref="20535260"/>
												<int key="NSvFlags">268</int>
												<string key="NSFrame">{{261, 25}, {96, 22}}</string>
												<reference key="NSSuperview" ref="20535260"/>
												<bool key="NSEnabled">YES</bool>
												<object class="NSTextFieldCell" key="NSCell" id="361712941">
													<int key="NSCellFlags">-1804468671</int>
													<int key="NSCellFlags2">-1874852864</int>
													<reference key="NSContents" ref="152016093"/>
													<reference key="NSSupport" ref="574821346"/>
													<object class="NSNumberFormatter" key="NSFormatter" id="230163898">
														<object class="NSMutableDictionary" key="NS.attributes">
															<bool key="EncodedWithXMLCoder">YES</bool>
															<object class="NSMutableArray" key="dict.sortedKeys">
																<bool key="EncodedWithXMLCoder">YES</bool>
																<reference ref="2925"/>
																<reference ref="2926"/>
																<reference ref="2927"/>
																<reference ref="2928"/>
																<reference ref="2929"/>
															</object>
															<object class="NSMutableArray" key="dict.values">
																<bool key="EncodedWithXMLCoder">YES</bool>
																<reference ref="9"/>
																<reference ref="2931"/>
																<reference ref="14"/>
																<reference ref="11"/>
																<reference ref="9"/>
															</object>
														</object>
														<string key="NS.positiveformat" id="244085647">#,##0.000###</string>
														<reference key="NS.negativeformat" ref="244085647"/>
														<nil key="NS.positiveattrs"/>
														<nil key="NS.negativeattrs"/>
														<object class="NSAttributedString" key="NS.zero">
															<nil key="NSString"/>
														</object>
														<object class="NSAttributedString" key="NS.nil">
															<nil key="NSString"/>
														</object>
														<object class="NSAttributedString" key="NS.nan">
															<string key="NSString">NaN</string>
															<reference key="NSAttributes" ref="1056449005"/>
														</object>
														<reference key="NS.min" ref="829079053"/>
														<reference key="NS.max" ref="829079053"/>
														<object class="NSDecimalNumberHandler" key="NS.rounding">
															<int key="NS.roundingmode">3</int>
															<bool key="NS.raise.overflow">YES</bool>
															<bool key="NS.raise.underflow">YES</bool>
															<bool key="NS.raise.dividebyzero">YES</bool>
														</object>
														<reference key="NS.decimal" ref="356535544"/>
														<reference key="NS.thousand" ref="521424752"/>
														<bool key="NS.hasthousands">YES</bool>
														<bool key="NS.localized">YES</bool>
														<bool key="NS.allowsfloats">YES</bool>
													</object>
													<reference key="NSControlView" ref="341446164"/>
													<bool key="NSDrawsBackground">YES</bool>
													<reference key="NSBackgroundColor" ref="595974468"/>
													<reference key="NSTextColor" ref="428667876"/>
												</object>
											</object>
											<object class="NSTextField" id="482173592">
												<reference key="NSNextResponder" ref="20535260"/>
												<int key="NSvFlags">268</int>
												<string key="NSFrame">{{261, 2}, {96, 22}}</string>
												<reference key="NSSuperview" ref="20535260"/>
												<bool key="NSEnabled">YES</bool>
												<object class="NSTextFieldCell" key="NSCell" id="518672298">
													<int key="NSCellFlags">-1804468671</int>
													<int key="NSCellFlags2">-1874852864</int>
													<reference key="NSContents" ref="152016093"/>
													<reference key="NSSupport" ref="574821346"/>
													<object class="NSNumberFormatter" key="NSFormatter" id="997032133">
														<object class="NSMutableDictionary" key="NS.attributes">
															<bool key="EncodedWithXMLCoder">YES</bool>
															<object class="NSMutableArray" key="dict.sortedKeys">
																<bool key="EncodedWithXMLCoder">YES</bool>
																<reference ref="2925"/>
																<reference ref="2926"/>
																<reference ref="2927"/>
																<reference ref="2928"/>
																<reference ref="2929"/>
															</object>
															<object class="NSMutableArray" key="dict.values">
																<bool key="EncodedWithXMLCoder">YES</bool>
																<reference ref="9"/>
																<reference ref="2931"/>
																<reference ref="14"/>
																<reference ref="11"/>
																<reference ref="9"/>
															</object>
														</object>
														<string key="NS.positiveformat" id="548869308">#,##0.000###</string>
														<reference key="NS.negativeformat" ref="548869308"/>
														<nil key="NS.positiveattrs"/>
														<nil key="NS.negativeattrs"/>
														<object class="NSAttributedString" key="NS.zero">
															<nil key="NSString"/>
														</object>
														<object class="NSAttributedString" key="NS.nil">
															<nil key="NSString"/>
														</object>
														<object class="NSAttributedString" key="NS.nan">
															<string key="NSString">NaN</string>
															<reference key="NSAttributes" ref="1056449005"/>
														</object>
														<reference key="NS.min" ref="829079053"/>
														<reference key="NS.max" ref="829079053"/>
														<object class="NSDecimalNumberHandler" key="NS.rounding">
															<int key="NS.roundingmode">3</int>
															<bool key="NS.raise.overflow">YES</bool>
															<bool key="NS.raise.underflow">YES</bool>
															<bool key="NS.raise.dividebyzero">YES</bool>
														</object>
														<reference key="NS.decimal" ref="356535544"/>
														<reference key="NS.thousand" ref="521424752"/>
														<bool key="NS.hasthousands">YES</bool>
														<bool key="NS.localized">YES</bool>
														<bool key="NS.allowsfloats">YES</bool>
													</object>
													<reference key="NSControlView" ref="482173592"/>
													<bool key="NSDrawsBackground">YES</bool>
													<reference key="NSBackgroundColor" ref="595974468"/>
													<reference key="NSTextColor" ref="428667876"/>
												</object>
											</object>
											<object class="NSSlider" id="250820126">
												<reference key="NSNextResponder" ref="20535260"/>
												<int key="NSvFlags">268</int>
												<string key="NSFrame">{{159, 2}, {96, 21}}</string>
												<reference key="NSSuperview" ref="20535260"/>
												<bool key="NSEnabled">YES</bool>
												<object class="NSSliderCell" key="NSCell" id="187375968">
													<int key="NSCellFlags">-2079981824</int>
													<int key="NSCellFlags2">0</int>
													<reference key="NSContents" ref="152016093"/>
													<reference key="NSSupport" ref="354578709"/>
													<reference key="NSControlView" ref="250820126"/>
													<double key="NSMaxValue">1.000000e+00</double>
													<double key="NSMinValue">0.000000e+00</double>
													<double key="NSValue">1.000000e+00</double>
													<double key="NSAltIncValue">0.000000e+00</double>
													<int key="NSNumberOfTickMarks">0</int>
													<int key="NSTickMarkPosition">1</int>
													<bool key="NSAllowsTickMarkValuesOnly">NO</bool>
													<bool key="NSVertical">NO</bool>
												</object>
											</object>
											<object class="NSTextField" id="306500743">
												<reference key="NSNextResponder" ref="20535260"/>
												<int key="NSvFlags">268</int>
												<string key="NSFrame">{{118, 5}, {38, 17}}</string>
												<reference key="NSSuperview" ref="20535260"/>
												<bool key="NSEnabled">YES</bool>
												<object class="NSTextFieldCell" key="NSCell" id="711737778">
													<int key="NSCellFlags">67239488</int>
													<int key="NSCellFlags2">71304192</int>
													<reference key="NSContents" ref="1488"/>
													<reference key="NSSupport" ref="574821346"/>
													<reference key="NSControlView" ref="306500743"/>
													<reference key="NSBackgroundColor" ref="930922149"/>
													<reference key="NSTextColor" ref="529482958"/>
												</object>
											</object>
											<object class="NSPopUpButton" id="159114966">
												<reference key="NSNextResponder" ref="20535260"/>
												<int key="NSvFlags">268</int>
												<string key="NSFrame">{{663, 22}, {60, 26}}</string>
												<reference key="NSSuperview" ref="20535260"/>
												<bool key="NSEnabled">YES</bool>
												<object class="NSPopUpButtonCell" key="NSCell" id="779188775">
													<int key="NSCellFlags">-2076049856</int>
													<int key="NSCellFlags2">2048</int>
													<reference key="NSSupport" ref="574821346"/>
													<reference key="NSControlView" ref="159114966"/>
													<int key="NSButtonFlags">109199615</int>
													<int key="NSButtonFlags2">1</int>
													<reference key="NSAlternateContents" ref="152016093"/>
													<reference key="NSKeyEquivalent" ref="152016093"/>
													<int key="NSPeriodicDelay">400</int>
													<int key="NSPeriodicInterval">75</int>
													<object class="NSMenuItem" key="NSMenuItem" id="114164273">
														<reference key="NSMenu" ref="41467117"/>
														<reference key="NSTitle" ref="2944"/>
														<reference key="NSKeyEquiv" ref="152016093"/>
														<int key="NSKeyEquivModMask">1048576</int>
														<int key="NSMnemonicLoc">2147483647</int>
														<int key="NSState">1</int>
														<reference key="NSOnImage" ref="376093012"/>
														<reference key="NSMixedImage" ref="480477237"/>
														<string key="NSAction">_popUpItemAction:</string>
														<reference key="NSTarget" ref="779188775"/>
													</object>
													<bool key="NSMenuItemRespectAlignment">YES</bool>
													<object class="NSMenu" key="NSMenu" id="41467117">
														<reference key="NSTitle" ref="931749213"/>
														<object class="NSMutableArray" key="NSMenuItems">
															<bool key="EncodedWithXMLCoder">YES</bool>
															<reference ref="114164273"/>
															<object class="NSMenuItem" id="855087448">
																<reference key="NSMenu" ref="41467117"/>
																<reference key="NSTitle" ref="2946"/>
																<reference key="NSKeyEquiv" ref="152016093"/>
																<int key="NSKeyEquivModMask">1048576</int>
																<int key="NSMnemonicLoc">2147483647</int>
																<reference key="NSOnImage" ref="376093012"/>
																<reference key="NSMixedImage" ref="480477237"/>
																<string key="NSAction">_popUpItemAction:</string>
																<reference key="NSTarget" ref="779188775"/>
															</object>
															<object class="NSMenuItem" id="797023126">
																<reference key="NSMenu" ref="41467117"/>
																<reference key="NSTitle" ref="2948"/>
																<reference key="NSKeyEquiv" ref="152016093"/>
																<int key="NSKeyEquivModMask">1048576</int>
																<int key="NSMnemonicLoc">2147483647</int>
																<reference key="NSOnImage" ref="376093012"/>
																<reference key="NSMixedImage" ref="480477237"/>
																<string key="NSAction">_popUpItemAction:</string>
																<reference key="NSTarget" ref="779188775"/>
															</object>
															<object class="NSMenuItem" id="845860857">
																<reference key="NSMenu" ref="41467117"/>
																<reference key="NSTitle" ref="2950"/>
																<reference key="NSKeyEquiv" ref="152016093"/>
																<int key="NSKeyEquivModMask">1048576</int>
																<int key="NSMnemonicLoc">2147483647</int>
																<reference key="NSOnImage" ref="376093012"/>
																<reference key="NSMixedImage" ref="480477237"/>
																<string key="NSAction">_popUpItemAction:</string>
																<reference key="NSTarget" ref="779188775"/>
															</object>
															<object class="NSMenuItem" id="838832203">
																<reference key="NSMenu" ref="41467117"/>
																<reference key="NSTitle" ref="2952"/>
																<reference key="NSKeyEquiv" ref="152016093"/>
																<int key="NSKeyEquivModMask">1048576</int>
																<int key="NSMnemonicLoc">2147483647</int>
																<reference key="NSOnImage" ref="376093012"/>
																<reference key="NSMixedImage" ref="480477237"/>
																<string key="NSAction">_popUpItemAction:</string>
																<reference key="NSTarget" ref="779188775"/>
															</object>
															<object class="NSMenuItem" id="933063500">
																<reference key="NSMenu" ref="41467117"/>
																<reference key="NSTitle" ref="2954"/>
																<reference key="NSKeyEquiv" ref="152016093"/>
																<int key="NSKeyEquivModMask">1048576</int>
																<int key="NSMnemonicLoc">2147483647</int>
																<reference key="NSOnImage" ref="376093012"/>
																<reference key="NSMixedImage" ref="480477237"/>
																<string key="NSAction">_popUpItemAction:</string>
																<reference key="NSTarget" ref="779188775"/>
															</object>
														</object>
													</object>
													<int key="NSPreferredEdge">1</int>
													<bool key="NSUsesItemFromMenu">YES</bool>
													<bool key="NSAltersState">YES</bool>
													<int key="NSArrowPosition">2</int>
												</object>
											</object>
											<object class="NSTextField" id="381940553">
												<reference key="NSNextResponder" ref="20535260"/>
												<int key="NSvFlags">268</int>
												<string key="NSFrame">{{562, 25}, {96, 22}}</string>
												<reference key="NSSuperview" ref="20535260"/>
												<bool key="NSEnabled">YES</bool>
												<object class="NSTextFieldCell" key="NSCell" id="171692765">
													<int key="NSCellFlags">-1804468671</int>
													<int key="NSCellFlags2">-1874852864</int>
													<reference key="NSContents" ref="152016093"/>
													<reference key="NSSupport" ref="574821346"/>
													<object class="NSNumberFormatter" key="NSFormatter" id="837288774">
														<object class="NSMutableDictionary" key="NS.attributes">
															<bool key="EncodedWithXMLCoder">YES</bool>
															<object class="NSMutableArray" key="dict.sortedKeys">
																<bool key="EncodedWithXMLCoder">YES</bool>
																<reference ref="2925"/>
																<reference ref="2926"/>
																<reference ref="2927"/>
																<reference ref="2928"/>
																<reference ref="2929"/>
															</object>
															<object class="NSMutableArray" key="dict.values">
																<bool key="EncodedWithXMLCoder">YES</bool>
																<reference ref="9"/>
																<reference ref="2931"/>
																<reference ref="14"/>
																<reference ref="11"/>
																<reference ref="9"/>
															</object>
														</object>
														<string key="NS.positiveformat" id="343596664">#,##0.000###</string>
														<reference key="NS.negativeformat" ref="343596664"/>
														<nil key="NS.positiveattrs"/>
														<nil key="NS.negativeattrs"/>
														<object class="NSAttributedString" key="NS.zero">
															<nil key="NSString"/>
														</object>
														<object class="NSAttributedString" key="NS.nil">
															<nil key="NSString"/>
														</object>
														<object class="NSAttributedString" key="NS.nan">
															<string key="NSString">NaN</string>
															<reference key="NSAttributes" ref="1056449005"/>
														</object>
														<reference key="NS.min" ref="829079053"/>
														<reference key="NS.max" ref="829079053"/>
														<object class="NSDecimalNumberHandler" key="NS.rounding">
															<int key="NS.roundingmode">3</int>
															<bool key="NS.raise.overflow">YES</bool>
															<bool key="NS.raise.underflow">YES</bool>
															<bool key="NS.raise.dividebyzero">YES</bool>
														</object>
														<reference key="NS.decimal" ref="356535544"/>
														<reference key="NS.thousand" ref="521424752"/>
														<bool key="NS.hasthousands">YES</bool>
														<bool key="NS.localized">YES</bool>
														<bool key="NS.allowsfloats">YES</bool>
													</object>
													<reference key="NSControlView" ref="381940553"/>
													<bool key="NSDrawsBackground">YES</bool>
													<reference key="NSBackgroundColor" ref="595974468"/>
													<reference key="NSTextColor" ref="428667876"/>
												</object>
											</object>
											<object class="NSSlider" id="682104441">
												<reference key="NSNextResponder" ref="20535260"/>
												<int key="NSvFlags">268</int>
												<string key="NSFrame">{{460, 25}, {96, 21}}</string>
												<reference key="NSSuperview" ref="20535260"/>
												<bool key="NSEnabled">YES</bool>
												<object class="NSSliderCell" key="NSCell" id="706915092">
													<int key="NSCellFlags">-2079981824</int>
													<int key="NSCellFlags2">0</int>
													<reference key="NSContents" ref="152016093"/>
													<reference key="NSSupport" ref="354578709"/>
													<reference key="NSControlView" ref="682104441"/>
													<double key="NSMaxValue">1.000000e+00</double>
													<double key="NSMinValue">0.000000e+00</double>
													<double key="NSValue">1.000000e+00</double>
													<double key="NSAltIncValue">0.000000e+00</double>
													<int key="NSNumberOfTickMarks">0</int>
													<int key="NSTickMarkPosition">1</int>
													<bool key="NSAllowsTickMarkValuesOnly">NO</bool>
													<bool key="NSVertical">NO</bool>
												</object>
											</object>
											<object class="NSTextField" id="26249892">
												<reference key="NSNextResponder" ref="20535260"/>
												<int key="NSvFlags">268</int>
												<string key="NSFrame">{{419, 27}, {38, 17}}</string>
												<reference key="NSSuperview" ref="20535260"/>
												<bool key="NSEnabled">YES</bool>
												<object class="NSTextFieldCell" key="NSCell" id="40018943">
													<int key="NSCellFlags">67239488</int>
													<int key="NSCellFlags2">71304192</int>
													<reference key="NSContents" ref="2939"/>
													<reference key="NSSupport" ref="574821346"/>
													<reference key="NSControlView" ref="26249892"/>
													<reference key="NSBackgroundColor" ref="930922149"/>
													<reference key="NSTextColor" ref="529482958"/>
												</object>
											</object>
											<object class="NSPopUpButton" id="1050218854">
												<reference key="NSNextResponder" ref="20535260"/>
												<int key="NSvFlags">268</int>
												<string key="NSFrame">{{362, 22}, {60, 26}}</string>
												<reference key="NSSuperview" ref="20535260"/>
												<bool key="NSEnabled">YES</bool>
												<object class="NSPopUpButtonCell" key="NSCell" id="211093491">
													<int key="NSCellFlags">-2076049856</int>
													<int key="NSCellFlags2">2048</int>
													<reference key="NSSupport" ref="574821346"/>
													<reference key="NSControlView" ref="1050218854"/>
													<int key="NSButtonFlags">109199615</int>
													<int key="NSButtonFlags2">1</int>
													<reference key="NSAlternateContents" ref="152016093"/>
													<reference key="NSKeyEquivalent" ref="152016093"/>
													<int key="NSPeriodicDelay">400</int>
													<int key="NSPeriodicInterval">75</int>
													<object class="NSMenuItem" key="NSMenuItem" id="56852682">
														<reference key="NSMenu" ref="352379110"/>
														<reference key="NSTitle" ref="2954"/>
														<reference key="NSKeyEquiv" ref="152016093"/>
														<int key="NSKeyEquivModMask">1048576</int>
														<int key="NSMnemonicLoc">2147483647</int>
														<int key="NSState">1</int>
														<reference key="NSOnImage" ref="376093012"/>
														<reference key="NSMixedImage" ref="480477237"/>
														<string key="NSAction">_popUpItemAction:</string>
														<reference key="NSTarget" ref="211093491"/>
													</object>
													<bool key="NSMenuItemRespectAlignment">YES</bool>
													<object class="NSMenu" key="NSMenu" id="352379110">
														<reference key="NSTitle" ref="931749213"/>
														<object class="NSMutableArray" key="NSMenuItems">
															<bool key="EncodedWithXMLCoder">YES</bool>
															<object class="NSMenuItem" id="693543132">
																<reference key="NSMenu" ref="352379110"/>
																<reference key="NSTitle" ref="2944"/>
																<reference key="NSKeyEquiv" ref="152016093"/>
																<int key="NSKeyEquivModMask">1048576</int>
																<int key="NSMnemonicLoc">2147483647</int>
																<reference key="NSOnImage" ref="376093012"/>
																<reference key="NSMixedImage" ref="480477237"/>
																<string key="NSAction">_popUpItemAction:</string>
																<reference key="NSTarget" ref="211093491"/>
															</object>
															<object class="NSMenuItem" id="585830044">
																<reference key="NSMenu" ref="352379110"/>
																<reference key="NSTitle" ref="2946"/>
																<reference key="NSKeyEquiv" ref="152016093"/>
																<int key="NSKeyEquivModMask">1048576</int>
																<int key="NSMnemonicLoc">2147483647</int>
																<reference key="NSOnImage" ref="376093012"/>
																<reference key="NSMixedImage" ref="480477237"/>
																<string key="NSAction">_popUpItemAction:</string>
																<reference key="NSTarget" ref="211093491"/>
															</object>
															<object class="NSMenuItem" id="418709387">
																<reference key="NSMenu" ref="352379110"/>
																<reference key="NSTitle" ref="2948"/>
																<reference key="NSKeyEquiv" ref="152016093"/>
																<int key="NSKeyEquivModMask">1048576</int>
																<int key="NSMnemonicLoc">2147483647</int>
																<reference key="NSOnImage" ref="376093012"/>
																<reference key="NSMixedImage" ref="480477237"/>
																<string key="NSAction">_popUpItemAction:</string>
																<reference key="NSTarget" ref="211093491"/>
															</object>
															<object class="NSMenuItem" id="866480859">
																<reference key="NSMenu" ref="352379110"/>
																<reference key="NSTitle" ref="2950"/>
																<reference key="NSKeyEquiv" ref="152016093"/>
																<int key="NSKeyEquivModMask">1048576</int>
																<int key="NSMnemonicLoc">2147483647</int>
																<reference key="NSOnImage" ref="376093012"/>
																<reference key="NSMixedImage" ref="480477237"/>
																<string key="NSAction">_popUpItemAction:</string>
																<reference key="NSTarget" ref="211093491"/>
															</object>
															<object class="NSMenuItem" id="38871228">
																<reference key="NSMenu" ref="352379110"/>
																<reference key="NSTitle" ref="2952"/>
																<reference key="NSKeyEquiv" ref="152016093"/>
																<int key="NSKeyEquivModMask">1048576</int>
																<int key="NSMnemonicLoc">2147483647</int>
																<reference key="NSOnImage" ref="376093012"/>
																<reference key="NSMixedImage" ref="480477237"/>
																<string key="NSAction">_popUpItemAction:</string>
																<reference key="NSTarget" ref="211093491"/>
															</object>
															<reference ref="56852682"/>
														</object>
													</object>
													<int key="NSSelectedIndex">5</int>
													<int key="NSPreferredEdge">1</int>
													<bool key="NSUsesItemFromMenu">YES</bool>
													<bool key="NSAltersState">YES</bool>
													<int key="NSArrowPosition">2</int>
												</object>
											</object>
										</object>
										<string key="NSFrame">{{10, 19}, {737, 73}}</string>
									</object>
									<string key="NSLabel">D</string>
									<reference key="NSColor" ref="930922149"/>
									<reference key="NSTabView" ref="859495844"/>
								</object>
								<object class="NSTabViewItem" id="466226211">
									<string key="NSIdentifier">Item 4</string>
									<object class="NSView" key="NSView" id="917778513">
										<nil key="NSNextResponder"/>
										<int key="NSvFlags">256</int>
										<object class="NSMutableArray" key="NSSubviews">
											<bool key="EncodedWithXMLCoder">YES</bool>
											<object class="NSSlider" id="242431963">
												<reference key="NSNextResponder" ref="917778513"/>
												<int key="NSvFlags">268</int>
												<string key="NSFrame">{{159, 48}, {96, 21}}</string>
												<reference key="NSSuperview" ref="917778513"/>
												<bool key="NSEnabled">YES</bool>
												<object class="NSSliderCell" key="NSCell" id="553111579">
													<int key="NSCellFlags">-2079981824</int>
													<int key="NSCellFlags2">0</int>
													<reference key="NSContents" ref="152016093"/>
													<reference key="NSSupport" ref="354578709"/>
													<reference key="NSControlView" ref="242431963"/>
													<double key="NSMaxValue">1.000000e+00</double>
													<double key="NSMinValue">0.000000e+00</double>
													<double key="NSValue">1.000000e+00</double>
													<double key="NSAltIncValue">0.000000e+00</double>
													<int key="NSNumberOfTickMarks">0</int>
													<int key="NSTickMarkPosition">1</int>
													<bool key="NSAllowsTickMarkValuesOnly">NO</bool>
													<bool key="NSVertical">NO</bool>
												</object>
											</object>
											<object class="NSTextField" id="511143245">
												<reference key="NSNextResponder" ref="917778513"/>
												<int key="NSvFlags">268</int>
												<string key="NSFrame">{{261, 48}, {96, 22}}</string>
												<reference key="NSSuperview" ref="917778513"/>
												<bool key="NSEnabled">YES</bool>
												<object class="NSTextFieldCell" key="NSCell" id="267979040">
													<int key="NSCellFlags">-1804468671</int>
													<int key="NSCellFlags2">-1874852864</int>
													<reference key="NSContents" ref="152016093"/>
													<reference key="NSSupport" ref="574821346"/>
													<object class="NSNumberFormatter" key="NSFormatter" id="529536962">
														<object class="NSMutableDictionary" key="NS.attributes">
															<bool key="EncodedWithXMLCoder">YES</bool>
															<object class="NSMutableArray" key="dict.sortedKeys">
																<bool key="EncodedWithXMLCoder">YES</bool>
																<reference ref="2925"/>
																<reference ref="2926"/>
																<reference ref="2927"/>
																<reference ref="2928"/>
																<reference ref="2929"/>
															</object>
															<object class="NSMutableArray" key="dict.values">
																<bool key="EncodedWithXMLCoder">YES</bool>
																<reference ref="9"/>
																<reference ref="2931"/>
																<reference ref="14"/>
																<reference ref="11"/>
																<reference ref="9"/>
															</object>
														</object>
														<string key="NS.positiveformat" id="577015811">#,##0.000###</string>
														<reference key="NS.negativeformat" ref="577015811"/>
														<nil key="NS.positiveattrs"/>
														<nil key="NS.negativeattrs"/>
														<object class="NSAttributedString" key="NS.zero">
															<nil key="NSString"/>
														</object>
														<object class="NSAttributedString" key="NS.nil">
															<nil key="NSString"/>
														</object>
														<object class="NSAttributedString" key="NS.nan">
															<string key="NSString">NaN</string>
															<reference key="NSAttributes" ref="1056449005"/>
														</object>
														<reference key="NS.min" ref="829079053"/>
														<reference key="NS.max" ref="829079053"/>
														<object class="NSDecimalNumberHandler" key="NS.rounding">
															<int key="NS.roundingmode">3</int>
															<bool key="NS.raise.overflow">YES</bool>
															<bool key="NS.raise.underflow">YES</bool>
															<bool key="NS.raise.dividebyzero">YES</bool>
														</object>
														<reference key="NS.decimal" ref="356535544"/>
														<reference key="NS.thousand" ref="521424752"/>
														<bool key="NS.hasthousands">YES</bool>
														<bool key="NS.localized">YES</bool>
														<bool key="NS.allowsfloats">YES</bool>
													</object>
													<reference key="NSControlView" ref="511143245"/>
													<bool key="NSDrawsBackground">YES</bool>
													<reference key="NSBackgroundColor" ref="595974468"/>
													<reference key="NSTextColor" ref="428667876"/>
												</object>
											</object>
											<object class="NSSlider" id="695093802">
												<reference key="NSNextResponder" ref="917778513"/>
												<int key="NSvFlags">268</int>
												<string key="NSFrame">{{15, 31}, {96, 21}}</string>
												<reference key="NSSuperview" ref="917778513"/>
												<bool key="NSEnabled">YES</bool>
												<object class="NSSliderCell" key="NSCell" id="373811948">
													<int key="NSCellFlags">-2079981824</int>
													<int key="NSCellFlags2">0</int>
													<reference key="NSContents" ref="152016093"/>
													<reference key="NSSupport" ref="354578709"/>
													<reference key="NSControlView" ref="695093802"/>
													<double key="NSMaxValue">1.000000e+00</double>
													<double key="NSMinValue">0.000000e+00</double>
													<double key="NSValue">1.000000e+00</double>
													<double key="NSAltIncValue">0.000000e+00</double>
													<int key="NSNumberOfTickMarks">0</int>
													<int key="NSTickMarkPosition">1</int>
													<bool key="NSAllowsTickMarkValuesOnly">NO</bool>
													<bool key="NSVertical">NO</bool>
												</object>
											</object>
											<object class="NSSlider" id="820741277">
												<reference key="NSNextResponder" ref="917778513"/>
												<int key="NSvFlags">268</int>
												<string key="NSFrame">{{159, 25}, {96, 21}}</string>
												<reference key="NSSuperview" ref="917778513"/>
												<bool key="NSEnabled">YES</bool>
												<object class="NSSliderCell" key="NSCell" id="615257344">
													<int key="NSCellFlags">-2079981824</int>
													<int key="NSCellFlags2">0</int>
													<reference key="NSContents" ref="152016093"/>
													<reference key="NSSupport" ref="354578709"/>
													<reference key="NSControlView" ref="820741277"/>
													<double key="NSMaxValue">1.000000e+00</double>
													<double key="NSMinValue">0.000000e+00</double>
													<double key="NSValue">1.000000e+00</double>
													<double key="NSAltIncValue">0.000000e+00</double>
													<int key="NSNumberOfTickMarks">0</int>
													<int key="NSTickMarkPosition">1</int>
													<bool key="NSAllowsTickMarkValuesOnly">NO</bool>
													<bool key="NSVertical">NO</bool>
												</object>
											</object>
											<object class="NSTextField" id="192108962">
												<reference key="NSNextResponder" ref="917778513"/>
												<int key="NSvFlags">268</int>
												<string key="NSFrame">{{14, 53}, {83, 17}}</string>
												<reference key="NSSuperview" ref="917778513"/>
												<bool key="NSEnabled">YES</bool>
												<object class="NSTextFieldCell" key="NSCell" id="647546729">
													<int key="NSCellFlags">67239488</int>
													<int key="NSCellFlags2">4195328</int>
													<reference key="NSContents" ref="2328"/>
													<reference key="NSSupport" ref="574821346"/>
													<reference key="NSControlView" ref="192108962"/>
													<reference key="NSBackgroundColor" ref="930922149"/>
													<reference key="NSTextColor" ref="529482958"/>
												</object>
											</object>
											<object class="NSTextField" id="250284598">
												<reference key="NSNextResponder" ref="917778513"/>
												<int key="NSvFlags">268</int>
												<string key="NSFrame">{{118, 50}, {38, 17}}</string>
												<reference key="NSSuperview" ref="917778513"/>
												<bool key="NSEnabled">YES</bool>
												<object class="NSTextFieldCell" key="NSCell" id="818291036">
													<int key="NSCellFlags">67239488</int>
													<int key="NSCellFlags2">71304192</int>
													<reference key="NSContents" ref="1477"/>
													<reference key="NSSupport" ref="574821346"/>
													<reference key="NSControlView" ref="250284598"/>
													<reference key="NSBackgroundColor" ref="930922149"/>
													<reference key="NSTextColor" ref="529482958"/>
												</object>
											</object>
											<object class="NSTextField" id="722739714">
												<reference key="NSNextResponder" ref="917778513"/>
												<int key="NSvFlags">268</int>
												<string key="NSFrame">{{17, 5}, {96, 22}}</string>
												<reference key="NSSuperview" ref="917778513"/>
												<bool key="NSEnabled">YES</bool>
												<object class="NSTextFieldCell" key="NSCell" id="679948407">
													<int key="NSCellFlags">-1804468671</int>
													<int key="NSCellFlags2">-1874852864</int>
													<reference key="NSContents" ref="152016093"/>
													<reference key="NSSupport" ref="574821346"/>
													<object class="NSNumberFormatter" key="NSFormatter" id="68183938">
														<object class="NSMutableDictionary" key="NS.attributes">
															<bool key="EncodedWithXMLCoder">YES</bool>
															<object class="NSMutableArray" key="dict.sortedKeys">
																<bool key="EncodedWithXMLCoder">YES</bool>
																<reference ref="2925"/>
																<reference ref="2926"/>
																<reference ref="2927"/>
																<reference ref="2928"/>
																<reference ref="2929"/>
															</object>
															<object class="NSMutableArray" key="dict.values">
																<bool key="EncodedWithXMLCoder">YES</bool>
																<reference ref="9"/>
																<reference ref="2931"/>
																<reference ref="14"/>
																<reference ref="11"/>
																<reference ref="9"/>
															</object>
														</object>
														<string key="NS.positiveformat" id="1070173493">#,##0.000###</string>
														<reference key="NS.negativeformat" ref="1070173493"/>
														<nil key="NS.positiveattrs"/>
														<nil key="NS.negativeattrs"/>
														<object class="NSAttributedString" key="NS.zero">
															<nil key="NSString"/>
														</object>
														<object class="NSAttributedString" key="NS.nil">
															<nil key="NSString"/>
														</object>
														<object class="NSAttributedString" key="NS.nan">
															<string key="NSString">NaN</string>
															<reference key="NSAttributes" ref="1056449005"/>
														</object>
														<reference key="NS.min" ref="829079053"/>
														<reference key="NS.max" ref="829079053"/>
														<object class="NSDecimalNumberHandler" key="NS.rounding">
															<int key="NS.roundingmode">3</int>
															<bool key="NS.raise.overflow">YES</bool>
															<bool key="NS.raise.underflow">YES</bool>
															<bool key="NS.raise.dividebyzero">YES</bool>
														</object>
														<reference key="NS.decimal" ref="356535544"/>
														<reference key="NS.thousand" ref="521424752"/>
														<bool key="NS.hasthousands">YES</bool>
														<bool key="NS.localized">YES</bool>
														<bool key="NS.allowsfloats">YES</bool>
													</object>
													<reference key="NSControlView" ref="722739714"/>
													<bool key="NSDrawsBackground">YES</bool>
													<reference key="NSBackgroundColor" ref="595974468"/>
													<reference key="NSTextColor" ref="428667876"/>
												</object>
											</object>
											<object class="NSTextField" id="661726395">
												<reference key="NSNextResponder" ref="917778513"/>
												<int key="NSvFlags">268</int>
												<string key="NSFrame">{{118, 27}, {38, 17}}</string>
												<reference key="NSSuperview" ref="917778513"/>
												<bool key="NSEnabled">YES</bool>
												<object class="NSTextFieldCell" key="NSCell" id="527648519">
													<int key="NSCellFlags">67239488</int>
													<int key="NSCellFlags2">71304192</int>
													<reference key="NSContents" ref="2854"/>
													<reference key="NSSupport" ref="574821346"/>
													<reference key="NSControlView" ref="661726395"/>
													<reference key="NSBackgroundColor" ref="930922149"/>
													<reference key="NSTextColor" ref="529482958"/>
												</object>
											</object>
											<object class="NSTextField" id="126780646">
												<reference key="NSNextResponder" ref="917778513"/>
												<int key="NSvFlags">268</int>
												<string key="NSFrame">{{261, 25}, {96, 22}}</string>
												<reference key="NSSuperview" ref="917778513"/>
												<bool key="NSEnabled">YES</bool>
												<object class="NSTextFieldCell" key="NSCell" id="484092389">
													<int key="NSCellFlags">-1804468671</int>
													<int key="NSCellFlags2">-1874852864</int>
													<reference key="NSContents" ref="152016093"/>
													<reference key="NSSupport" ref="574821346"/>
													<object class="NSNumberFormatter" key="NSFormatter" id="710114157">
														<object class="NSMutableDictionary" key="NS.attributes">
															<bool key="EncodedWithXMLCoder">YES</bool>
															<object class="NSMutableArray" key="dict.sortedKeys">
																<bool key="EncodedWithXMLCoder">YES</bool>
																<reference ref="2925"/>
																<reference ref="2926"/>
																<reference ref="2927"/>
																<reference ref="2928"/>
																<reference ref="2929"/>
															</object>
															<object class="NSMutableArray" key="dict.values">
																<bool key="EncodedWithXMLCoder">YES</bool>
																<reference ref="9"/>
																<reference ref="2931"/>
																<reference ref="14"/>
																<reference ref="11"/>
																<reference ref="9"/>
															</object>
														</object>
														<string key="NS.positiveformat" id="987389479">#,##0.000###</string>
														<reference key="NS.negativeformat" ref="987389479"/>
														<nil key="NS.positiveattrs"/>
														<nil key="NS.negativeattrs"/>
														<object class="NSAttributedString" key="NS.zero">
															<nil key="NSString"/>
														</object>
														<object class="NSAttributedString" key="NS.nil">
															<nil key="NSString"/>
														</object>
														<object class="NSAttributedString" key="NS.nan">
															<string key="NSString">NaN</string>
															<reference key="NSAttributes" ref="1056449005"/>
														</object>
														<reference key="NS.min" ref="829079053"/>
														<reference key="NS.max" ref="829079053"/>
														<object class="NSDecimalNumberHandler" key="NS.rounding">
															<int key="NS.roundingmode">3</int>
															<bool key="NS.raise.overflow">YES</bool>
															<bool key="NS.raise.underflow">YES</bool>
															<bool key="NS.raise.dividebyzero">YES</bool>
														</object>
														<reference key="NS.decimal" ref="356535544"/>
														<reference key="NS.thousand" ref="521424752"/>
														<bool key="NS.hasthousands">YES</bool>
														<bool key="NS.localized">YES</bool>
														<bool key="NS.allowsfloats">YES</bool>
													</object>
													<reference key="NSControlView" ref="126780646"/>
													<bool key="NSDrawsBackground">YES</bool>
													<reference key="NSBackgroundColor" ref="595974468"/>
													<reference key="NSTextColor" ref="428667876"/>
												</object>
											</object>
											<object class="NSTextField" id="236413749">
												<reference key="NSNextResponder" ref="917778513"/>
												<int key="NSvFlags">268</int>
												<string key="NSFrame">{{261, 2}, {96, 22}}</string>
												<reference key="NSSuperview" ref="917778513"/>
												<bool key="NSEnabled">YES</bool>
												<object class="NSTextFieldCell" key="NSCell" id="627624283">
													<int key="NSCellFlags">-1804468671</int>
													<int key="NSCellFlags2">-1874852864</int>
													<reference key="NSContents" ref="152016093"/>
													<reference key="NSSupport" ref="574821346"/>
													<object class="NSNumberFormatter" key="NSFormatter" id="962685838">
														<object class="NSMutableDictionary" key="NS.attributes">
															<bool key="EncodedWithXMLCoder">YES</bool>
															<object class="NSMutableArray" key="dict.sortedKeys">
																<bool key="EncodedWithXMLCoder">YES</bool>
																<reference ref="2925"/>
																<reference ref="2926"/>
																<reference ref="2927"/>
																<reference ref="2928"/>
																<reference ref="2929"/>
															</object>
															<object class="NSMutableArray" key="dict.values">
																<bool key="EncodedWithXMLCoder">YES</bool>
																<reference ref="9"/>
																<reference ref="2931"/>
																<reference ref="14"/>
																<reference ref="11"/>
																<reference ref="9"/>
															</object>
														</object>
														<string key="NS.positiveformat" id="633004281">#,##0.000###</string>
														<reference key="NS.negativeformat" ref="633004281"/>
														<nil key="NS.positiveattrs"/>
														<nil key="NS.negativeattrs"/>
														<object class="NSAttributedString" key="NS.zero">
															<nil key="NSString"/>
														</object>
														<object class="NSAttributedString" key="NS.nil">
															<nil key="NSString"/>
														</object>
														<object class="NSAttributedString" key="NS.nan">
															<string key="NSString">NaN</string>
															<reference key="NSAttributes" ref="1056449005"/>
														</object>
														<reference key="NS.min" ref="829079053"/>
														<reference key="NS.max" ref="829079053"/>
														<object class="NSDecimalNumberHandler" key="NS.rounding">
															<int key="NS.roundingmode">3</int>
															<bool key="NS.raise.overflow">YES</bool>
															<bool key="NS.raise.underflow">YES</bool>
															<bool key="NS.raise.dividebyzero">YES</bool>
														</object>
														<reference key="NS.decimal" ref="356535544"/>
														<reference key="NS.thousand" ref="521424752"/>
														<bool key="NS.hasthousands">YES</bool>
														<bool key="NS.localized">YES</bool>
														<bool key="NS.allowsfloats">YES</bool>
													</object>
													<reference key="NSControlView" ref="236413749"/>
													<bool key="NSDrawsBackground">YES</bool>
													<reference key="NSBackgroundColor" ref="595974468"/>
													<reference key="NSTextColor" ref="428667876"/>
												</object>
											</object>
											<object class="NSSlider" id="912512967">
												<reference key="NSNextResponder" ref="917778513"/>
												<int key="NSvFlags">268</int>
												<string key="NSFrame">{{159, 2}, {96, 21}}</string>
												<reference key="NSSuperview" ref="917778513"/>
												<bool key="NSEnabled">YES</bool>
												<object class="NSSliderCell" key="NSCell" id="593288966">
													<int key="NSCellFlags">-2079981824</int>
													<int key="NSCellFlags2">0</int>
													<reference key="NSContents" ref="152016093"/>
													<reference key="NSSupport" ref="354578709"/>
													<reference key="NSControlView" ref="912512967"/>
													<double key="NSMaxValue">1.000000e+00</double>
													<double key="NSMinValue">0.000000e+00</double>
													<double key="NSValue">1.000000e+00</double>
													<double key="NSAltIncValue">0.000000e+00</double>
													<int key="NSNumberOfTickMarks">0</int>
													<int key="NSTickMarkPosition">1</int>
													<bool key="NSAllowsTickMarkValuesOnly">NO</bool>
													<bool key="NSVertical">NO</bool>
												</object>
											</object>
											<object class="NSTextField" id="675353283">
												<reference key="NSNextResponder" ref="917778513"/>
												<int key="NSvFlags">268</int>
												<string key="NSFrame">{{118, 5}, {38, 17}}</string>
												<reference key="NSSuperview" ref="917778513"/>
												<bool key="NSEnabled">YES</bool>
												<object class="NSTextFieldCell" key="NSCell" id="499609526">
													<int key="NSCellFlags">67239488</int>
													<int key="NSCellFlags2">71304192</int>
													<reference key="NSContents" ref="1488"/>
													<reference key="NSSupport" ref="574821346"/>
													<reference key="NSControlView" ref="675353283"/>
													<reference key="NSBackgroundColor" ref="930922149"/>
													<reference key="NSTextColor" ref="529482958"/>
												</object>
											</object>
											<object class="NSPopUpButton" id="800065506">
												<reference key="NSNextResponder" ref="917778513"/>
												<int key="NSvFlags">268</int>
												<string key="NSFrame">{{663, 22}, {60, 26}}</string>
												<reference key="NSSuperview" ref="917778513"/>
												<bool key="NSEnabled">YES</bool>
												<object class="NSPopUpButtonCell" key="NSCell" id="198500268">
													<int key="NSCellFlags">-2076049856</int>
													<int key="NSCellFlags2">2048</int>
													<reference key="NSSupport" ref="574821346"/>
													<reference key="NSControlView" ref="800065506"/>
													<int key="NSButtonFlags">109199615</int>
													<int key="NSButtonFlags2">1</int>
													<reference key="NSAlternateContents" ref="152016093"/>
													<reference key="NSKeyEquivalent" ref="152016093"/>
													<int key="NSPeriodicDelay">400</int>
													<int key="NSPeriodicInterval">75</int>
													<object class="NSMenuItem" key="NSMenuItem" id="118858465">
														<reference key="NSMenu" ref="269602802"/>
														<reference key="NSTitle" ref="2944"/>
														<reference key="NSKeyEquiv" ref="152016093"/>
														<int key="NSKeyEquivModMask">1048576</int>
														<int key="NSMnemonicLoc">2147483647</int>
														<int key="NSState">1</int>
														<reference key="NSOnImage" ref="376093012"/>
														<reference key="NSMixedImage" ref="480477237"/>
														<string key="NSAction">_popUpItemAction:</string>
														<reference key="NSTarget" ref="198500268"/>
													</object>
													<bool key="NSMenuItemRespectAlignment">YES</bool>
													<object class="NSMenu" key="NSMenu" id="269602802">
														<reference key="NSTitle" ref="931749213"/>
														<object class="NSMutableArray" key="NSMenuItems">
															<bool key="EncodedWithXMLCoder">YES</bool>
															<reference ref="118858465"/>
															<object class="NSMenuItem" id="851052619">
																<reference key="NSMenu" ref="269602802"/>
																<reference key="NSTitle" ref="2946"/>
																<reference key="NSKeyEquiv" ref="152016093"/>
																<int key="NSKeyEquivModMask">1048576</int>
																<int key="NSMnemonicLoc">2147483647</int>
																<reference key="NSOnImage" ref="376093012"/>
																<reference key="NSMixedImage" ref="480477237"/>
																<string key="NSAction">_popUpItemAction:</string>
																<reference key="NSTarget" ref="198500268"/>
															</object>
															<object class="NSMenuItem" id="601975542">
																<reference key="NSMenu" ref="269602802"/>
																<reference key="NSTitle" ref="2948"/>
																<reference key="NSKeyEquiv" ref="152016093"/>
																<int key="NSKeyEquivModMask">1048576</int>
																<int key="NSMnemonicLoc">2147483647</int>
																<reference key="NSOnImage" ref="376093012"/>
																<reference key="NSMixedImage" ref="480477237"/>
																<string key="NSAction">_popUpItemAction:</string>
																<reference key="NSTarget" ref="198500268"/>
															</object>
															<object class="NSMenuItem" id="776106032">
																<reference key="NSMenu" ref="269602802"/>
																<reference key="NSTitle" ref="2950"/>
																<reference key="NSKeyEquiv" ref="152016093"/>
																<int key="NSKeyEquivModMask">1048576</int>
																<int key="NSMnemonicLoc">2147483647</int>
																<reference key="NSOnImage" ref="376093012"/>
																<reference key="NSMixedImage" ref="480477237"/>
																<string key="NSAction">_popUpItemAction:</string>
																<reference key="NSTarget" ref="198500268"/>
															</object>
															<object class="NSMenuItem" id="327074897">
																<reference key="NSMenu" ref="269602802"/>
																<reference key="NSTitle" ref="2952"/>
																<reference key="NSKeyEquiv" ref="152016093"/>
																<int key="NSKeyEquivModMask">1048576</int>
																<int key="NSMnemonicLoc">2147483647</int>
																<reference key="NSOnImage" ref="376093012"/>
																<reference key="NSMixedImage" ref="480477237"/>
																<string key="NSAction">_popUpItemAction:</string>
																<reference key="NSTarget" ref="198500268"/>
															</object>
															<object class="NSMenuItem" id="404672852">
																<reference key="NSMenu" ref="269602802"/>
																<reference key="NSTitle" ref="2954"/>
																<reference key="NSKeyEquiv" ref="152016093"/>
																<int key="NSKeyEquivModMask">1048576</int>
																<int key="NSMnemonicLoc">2147483647</int>
																<reference key="NSOnImage" ref="376093012"/>
																<reference key="NSMixedImage" ref="480477237"/>
																<string key="NSAction">_popUpItemAction:</string>
																<reference key="NSTarget" ref="198500268"/>
															</object>
															<object class="NSMenuItem" id="339148589">
																<reference key="NSMenu" ref="269602802"/>
																<string key="NSTitle" id="2956">6</string>
																<reference key="NSKeyEquiv" ref="152016093"/>
																<int key="NSKeyEquivModMask">1048576</int>
																<int key="NSMnemonicLoc">2147483647</int>
																<reference key="NSOnImage" ref="376093012"/>
																<reference key="NSMixedImage" ref="480477237"/>
																<string key="NSAction">_popUpItemAction:</string>
																<reference key="NSTarget" ref="198500268"/>
															</object>
															<object class="NSMenuItem" id="498766662">
																<reference key="NSMenu" ref="269602802"/>
																<string key="NSTitle" id="2958">7</string>
																<reference key="NSKeyEquiv" ref="152016093"/>
																<int key="NSKeyEquivModMask">1048576</int>
																<int key="NSMnemonicLoc">2147483647</int>
																<reference key="NSOnImage" ref="376093012"/>
																<reference key="NSMixedImage" ref="480477237"/>
																<string key="NSAction">_popUpItemAction:</string>
																<reference key="NSTarget" ref="198500268"/>
															</object>
														</object>
													</object>
													<int key="NSPreferredEdge">1</int>
													<bool key="NSUsesItemFromMenu">YES</bool>
													<bool key="NSAltersState">YES</bool>
													<int key="NSArrowPosition">2</int>
												</object>
											</object>
											<object class="NSTextField" id="295358260">
												<reference key="NSNextResponder" ref="917778513"/>
												<int key="NSvFlags">268</int>
												<string key="NSFrame">{{562, 25}, {96, 22}}</string>
												<reference key="NSSuperview" ref="917778513"/>
												<bool key="NSEnabled">YES</bool>
												<object class="NSTextFieldCell" key="NSCell" id="1069028241">
													<int key="NSCellFlags">-1804468671</int>
													<int key="NSCellFlags2">-1874852864</int>
													<reference key="NSContents" ref="152016093"/>
													<reference key="NSSupport" ref="574821346"/>
													<object class="NSNumberFormatter" key="NSFormatter" id="610141480">
														<object class="NSMutableDictionary" key="NS.attributes">
															<bool key="EncodedWithXMLCoder">YES</bool>
															<object class="NSMutableArray" key="dict.sortedKeys">
																<bool key="EncodedWithXMLCoder">YES</bool>
																<reference ref="2925"/>
																<reference ref="2926"/>
																<reference ref="2927"/>
																<reference ref="2928"/>
																<reference ref="2929"/>
															</object>
															<object class="NSMutableArray" key="dict.values">
																<bool key="EncodedWithXMLCoder">YES</bool>
																<reference ref="9"/>
																<reference ref="2931"/>
																<reference ref="14"/>
																<reference ref="11"/>
																<reference ref="9"/>
															</object>
														</object>
														<string key="NS.positiveformat" id="372524680">#,##0.000###</string>
														<reference key="NS.negativeformat" ref="372524680"/>
														<nil key="NS.positiveattrs"/>
														<nil key="NS.negativeattrs"/>
														<object class="NSAttributedString" key="NS.zero">
															<nil key="NSString"/>
														</object>
														<object class="NSAttributedString" key="NS.nil">
															<nil key="NSString"/>
														</object>
														<object class="NSAttributedString" key="NS.nan">
															<string key="NSString">NaN</string>
															<reference key="NSAttributes" ref="1056449005"/>
														</object>
														<reference key="NS.min" ref="829079053"/>
														<reference key="NS.max" ref="829079053"/>
														<object class="NSDecimalNumberHandler" key="NS.rounding">
															<int key="NS.roundingmode">3</int>
															<bool key="NS.raise.overflow">YES</bool>
															<bool key="NS.raise.underflow">YES</bool>
															<bool key="NS.raise.dividebyzero">YES</bool>
														</object>
														<reference key="NS.decimal" ref="356535544"/>
														<reference key="NS.thousand" ref="521424752"/>
														<bool key="NS.hasthousands">YES</bool>
														<bool key="NS.localized">YES</bool>
														<bool key="NS.allowsfloats">YES</bool>
													</object>
													<reference key="NSControlView" ref="295358260"/>
													<bool key="NSDrawsBackground">YES</bool>
													<reference key="NSBackgroundColor" ref="595974468"/>
													<reference key="NSTextColor" ref="428667876"/>
												</object>
											</object>
											<object class="NSSlider" id="594974707">
												<reference key="NSNextResponder" ref="917778513"/>
												<int key="NSvFlags">268</int>
												<string key="NSFrame">{{460, 25}, {96, 21}}</string>
												<reference key="NSSuperview" ref="917778513"/>
												<bool key="NSEnabled">YES</bool>
												<object class="NSSliderCell" key="NSCell" id="465421475">
													<int key="NSCellFlags">-2079981824</int>
													<int key="NSCellFlags2">0</int>
													<reference key="NSContents" ref="152016093"/>
													<reference key="NSSupport" ref="354578709"/>
													<reference key="NSControlView" ref="594974707"/>
													<double key="NSMaxValue">1.000000e+00</double>
													<double key="NSMinValue">0.000000e+00</double>
													<double key="NSValue">3.266667e-01</double>
													<double key="NSAltIncValue">0.000000e+00</double>
													<int key="NSNumberOfTickMarks">0</int>
													<int key="NSTickMarkPosition">1</int>
													<bool key="NSAllowsTickMarkValuesOnly">NO</bool>
													<bool key="NSVertical">NO</bool>
												</object>
											</object>
											<object class="NSTextField" id="958496948">
												<reference key="NSNextResponder" ref="917778513"/>
												<int key="NSvFlags">268</int>
												<string key="NSFrame">{{419, 27}, {38, 17}}</string>
												<reference key="NSSuperview" ref="917778513"/>
												<bool key="NSEnabled">YES</bool>
												<object class="NSTextFieldCell" key="NSCell" id="532708442">
													<int key="NSCellFlags">67239488</int>
													<int key="NSCellFlags2">71304192</int>
													<reference key="NSContents" ref="2939"/>
													<reference key="NSSupport" ref="574821346"/>
													<reference key="NSControlView" ref="958496948"/>
													<reference key="NSBackgroundColor" ref="930922149"/>
													<reference key="NSTextColor" ref="529482958"/>
												</object>
											</object>
											<object class="NSPopUpButton" id="490063343">
												<reference key="NSNextResponder" ref="917778513"/>
												<int key="NSvFlags">268</int>
												<string key="NSFrame">{{362, 22}, {60, 26}}</string>
												<reference key="NSSuperview" ref="917778513"/>
												<bool key="NSEnabled">YES</bool>
												<object class="NSPopUpButtonCell" key="NSCell" id="13353390">
													<int key="NSCellFlags">-2076049856</int>
													<int key="NSCellFlags2">2048</int>
													<reference key="NSSupport" ref="574821346"/>
													<reference key="NSControlView" ref="490063343"/>
													<int key="NSButtonFlags">109199615</int>
													<int key="NSButtonFlags2">1</int>
													<reference key="NSAlternateContents" ref="152016093"/>
													<reference key="NSKeyEquivalent" ref="152016093"/>
													<int key="NSPeriodicDelay">400</int>
													<int key="NSPeriodicInterval">75</int>
													<object class="NSMenuItem" key="NSMenuItem" id="896228677">
														<reference key="NSMenu" ref="446527569"/>
														<reference key="NSTitle" ref="2958"/>
														<reference key="NSKeyEquiv" ref="152016093"/>
														<int key="NSKeyEquivModMask">1048576</int>
														<int key="NSMnemonicLoc">2147483647</int>
														<int key="NSState">1</int>
														<reference key="NSOnImage" ref="376093012"/>
														<reference key="NSMixedImage" ref="480477237"/>
														<string key="NSAction">_popUpItemAction:</string>
														<reference key="NSTarget" ref="13353390"/>
													</object>
													<bool key="NSMenuItemRespectAlignment">YES</bool>
													<object class="NSMenu" key="NSMenu" id="446527569">
														<reference key="NSTitle" ref="931749213"/>
														<object class="NSMutableArray" key="NSMenuItems">
															<bool key="EncodedWithXMLCoder">YES</bool>
															<object class="NSMenuItem" id="643744845">
																<reference key="NSMenu" ref="446527569"/>
																<reference key="NSTitle" ref="2944"/>
																<reference key="NSKeyEquiv" ref="152016093"/>
																<int key="NSKeyEquivModMask">1048576</int>
																<int key="NSMnemonicLoc">2147483647</int>
																<reference key="NSOnImage" ref="376093012"/>
																<reference key="NSMixedImage" ref="480477237"/>
																<string key="NSAction">_popUpItemAction:</string>
																<reference key="NSTarget" ref="13353390"/>
															</object>
															<object class="NSMenuItem" id="143717952">
																<reference key="NSMenu" ref="446527569"/>
																<reference key="NSTitle" ref="2946"/>
																<reference key="NSKeyEquiv" ref="152016093"/>
																<int key="NSKeyEquivModMask">1048576</int>
																<int key="NSMnemonicLoc">2147483647</int>
																<reference key="NSOnImage" ref="376093012"/>
																<reference key="NSMixedImage" ref="480477237"/>
																<string key="NSAction">_popUpItemAction:</string>
																<reference key="NSTarget" ref="13353390"/>
															</object>
															<object class="NSMenuItem" id="763331985">
																<reference key="NSMenu" ref="446527569"/>
																<reference key="NSTitle" ref="2948"/>
																<reference key="NSKeyEquiv" ref="152016093"/>
																<int key="NSKeyEquivModMask">1048576</int>
																<int key="NSMnemonicLoc">2147483647</int>
																<reference key="NSOnImage" ref="376093012"/>
																<reference key="NSMixedImage" ref="480477237"/>
																<string key="NSAction">_popUpItemAction:</string>
																<reference key="NSTarget" ref="13353390"/>
															</object>
															<object class="NSMenuItem" id="199514121">
																<reference key="NSMenu" ref="446527569"/>
																<reference key="NSTitle" ref="2950"/>
																<reference key="NSKeyEquiv" ref="152016093"/>
																<int key="NSKeyEquivModMask">1048576</int>
																<int key="NSMnemonicLoc">2147483647</int>
																<reference key="NSOnImage" ref="376093012"/>
																<reference key="NSMixedImage" ref="480477237"/>
																<string key="NSAction">_popUpItemAction:</string>
																<reference key="NSTarget" ref="13353390"/>
															</object>
															<object class="NSMenuItem" id="991236441">
																<reference key="NSMenu" ref="446527569"/>
																<reference key="NSTitle" ref="2952"/>
																<reference key="NSKeyEquiv" ref="152016093"/>
																<int key="NSKeyEquivModMask">1048576</int>
																<int key="NSMnemonicLoc">2147483647</int>
																<reference key="NSOnImage" ref="376093012"/>
																<reference key="NSMixedImage" ref="480477237"/>
																<string key="NSAction">_popUpItemAction:</string>
																<reference key="NSTarget" ref="13353390"/>
															</object>
															<object class="NSMenuItem" id="587817718">
																<reference key="NSMenu" ref="446527569"/>
																<reference key="NSTitle" ref="2954"/>
																<reference key="NSKeyEquiv" ref="152016093"/>
																<int key="NSKeyEquivModMask">1048576</int>
																<int key="NSMnemonicLoc">2147483647</int>
																<reference key="NSOnImage" ref="376093012"/>
																<reference key="NSMixedImage" ref="480477237"/>
																<string key="NSAction">_popUpItemAction:</string>
																<reference key="NSTarget" ref="13353390"/>
															</object>
															<object class="NSMenuItem" id="383247749">
																<reference key="NSMenu" ref="446527569"/>
																<reference key="NSTitle" ref="2956"/>
																<reference key="NSKeyEquiv" ref="152016093"/>
																<int key="NSKeyEquivModMask">1048576</int>
																<int key="NSMnemonicLoc">2147483647</int>
																<reference key="NSOnImage" ref="376093012"/>
																<reference key="NSMixedImage" ref="480477237"/>
																<string key="NSAction">_popUpItemAction:</string>
																<reference key="NSTarget" ref="13353390"/>
															</object>
															<reference ref="896228677"/>
														</object>
													</object>
													<int key="NSSelectedIndex">7</int>
													<int key="NSPreferredEdge">1</int>
													<bool key="NSUsesItemFromMenu">YES</bool>
													<bool key="NSAltersState">YES</bool>
													<int key="NSArrowPosition">2</int>
												</object>
											</object>
										</object>
										<string key="NSFrame">{{10, 19}, {737, 73}}</string>
									</object>
									<reference key="NSLabel" ref="768698892"/>
									<reference key="NSColor" ref="930922149"/>
									<reference key="NSTabView" ref="859495844"/>
								</object>
								<object class="NSTabViewItem" id="126594219">
									<string key="NSIdentifier">Item 5</string>
									<object class="NSView" key="NSView" id="956008434">
										<nil key="NSNextResponder"/>
										<int key="NSvFlags">256</int>
										<object class="NSMutableArray" key="NSSubviews">
											<bool key="EncodedWithXMLCoder">YES</bool>
											<object class="NSSlider" id="437648040">
												<reference key="NSNextResponder" ref="956008434"/>
												<int key="NSvFlags">268</int>
												<string key="NSFrame">{{159, 48}, {96, 21}}</string>
												<reference key="NSSuperview" ref="956008434"/>
												<bool key="NSEnabled">YES</bool>
												<object class="NSSliderCell" key="NSCell" id="851651878">
													<int key="NSCellFlags">-2079981824</int>
													<int key="NSCellFlags2">0</int>
													<reference key="NSContents" ref="152016093"/>
													<reference key="NSSupport" ref="354578709"/>
													<reference key="NSControlView" ref="437648040"/>
													<double key="NSMaxValue">1.000000e+00</double>
													<double key="NSMinValue">0.000000e+00</double>
													<double key="NSValue">1.000000e+00</double>
													<double key="NSAltIncValue">0.000000e+00</double>
													<int key="NSNumberOfTickMarks">0</int>
													<int key="NSTickMarkPosition">1</int>
													<bool key="NSAllowsTickMarkValuesOnly">NO</bool>
													<bool key="NSVertical">NO</bool>
												</object>
											</object>
											<object class="NSTextField" id="447883216">
												<reference key="NSNextResponder" ref="956008434"/>
												<int key="NSvFlags">268</int>
												<string key="NSFrame">{{261, 48}, {96, 22}}</string>
												<reference key="NSSuperview" ref="956008434"/>
												<bool key="NSEnabled">YES</bool>
												<object class="NSTextFieldCell" key="NSCell" id="878839845">
													<int key="NSCellFlags">-1804468671</int>
													<int key="NSCellFlags2">-1874852864</int>
													<reference key="NSContents" ref="152016093"/>
													<reference key="NSSupport" ref="574821346"/>
													<object class="NSNumberFormatter" key="NSFormatter" id="268389343">
														<object class="NSMutableDictionary" key="NS.attributes">
															<bool key="EncodedWithXMLCoder">YES</bool>
															<object class="NSMutableArray" key="dict.sortedKeys">
																<bool key="EncodedWithXMLCoder">YES</bool>
																<reference ref="2925"/>
																<reference ref="2926"/>
																<reference ref="2927"/>
																<reference ref="2928"/>
																<reference ref="2929"/>
															</object>
															<object class="NSMutableArray" key="dict.values">
																<bool key="EncodedWithXMLCoder">YES</bool>
																<reference ref="9"/>
																<reference ref="2931"/>
																<reference ref="14"/>
																<reference ref="11"/>
																<reference ref="9"/>
															</object>
														</object>
														<string key="NS.positiveformat" id="394122893">#,##0.000###</string>
														<reference key="NS.negativeformat" ref="394122893"/>
														<nil key="NS.positiveattrs"/>
														<nil key="NS.negativeattrs"/>
														<object class="NSAttributedString" key="NS.zero">
															<nil key="NSString"/>
														</object>
														<object class="NSAttributedString" key="NS.nil">
															<nil key="NSString"/>
														</object>
														<object class="NSAttributedString" key="NS.nan">
															<string key="NSString">NaN</string>
															<reference key="NSAttributes" ref="1056449005"/>
														</object>
														<reference key="NS.min" ref="829079053"/>
														<reference key="NS.max" ref="829079053"/>
														<object class="NSDecimalNumberHandler" key="NS.rounding">
															<int key="NS.roundingmode">3</int>
															<bool key="NS.raise.overflow">YES</bool>
															<bool key="NS.raise.underflow">YES</bool>
															<bool key="NS.raise.dividebyzero">YES</bool>
														</object>
														<reference key="NS.decimal" ref="356535544"/>
														<reference key="NS.thousand" ref="521424752"/>
														<bool key="NS.hasthousands">YES</bool>
														<bool key="NS.localized">YES</bool>
														<bool key="NS.allowsfloats">YES</bool>
													</object>
													<reference key="NSControlView" ref="447883216"/>
													<bool key="NSDrawsBackground">YES</bool>
													<reference key="NSBackgroundColor" ref="595974468"/>
													<reference key="NSTextColor" ref="428667876"/>
												</object>
											</object>
											<object class="NSSlider" id="708836928">
												<reference key="NSNextResponder" ref="956008434"/>
												<int key="NSvFlags">268</int>
												<string key="NSFrame">{{15, 31}, {96, 21}}</string>
												<reference key="NSSuperview" ref="956008434"/>
												<bool key="NSEnabled">YES</bool>
												<object class="NSSliderCell" key="NSCell" id="11528268">
													<int key="NSCellFlags">-2079981824</int>
													<int key="NSCellFlags2">0</int>
													<reference key="NSContents" ref="152016093"/>
													<reference key="NSSupport" ref="354578709"/>
													<reference key="NSControlView" ref="708836928"/>
													<double key="NSMaxValue">1.000000e+00</double>
													<double key="NSMinValue">0.000000e+00</double>
													<double key="NSValue">1.000000e+00</double>
													<double key="NSAltIncValue">0.000000e+00</double>
													<int key="NSNumberOfTickMarks">0</int>
													<int key="NSTickMarkPosition">1</int>
													<bool key="NSAllowsTickMarkValuesOnly">NO</bool>
													<bool key="NSVertical">NO</bool>
												</object>
											</object>
											<object class="NSSlider" id="979349507">
												<reference key="NSNextResponder" ref="956008434"/>
												<int key="NSvFlags">268</int>
												<string key="NSFrame">{{159, 25}, {96, 21}}</string>
												<reference key="NSSuperview" ref="956008434"/>
												<bool key="NSEnabled">YES</bool>
												<object class="NSSliderCell" key="NSCell" id="572865357">
													<int key="NSCellFlags">-2079981824</int>
													<int key="NSCellFlags2">0</int>
													<reference key="NSContents" ref="152016093"/>
													<reference key="NSSupport" ref="354578709"/>
													<reference key="NSControlView" ref="979349507"/>
													<double key="NSMaxValue">1.000000e+00</double>
													<double key="NSMinValue">0.000000e+00</double>
													<double key="NSValue">1.000000e+00</double>
													<double key="NSAltIncValue">0.000000e+00</double>
													<int key="NSNumberOfTickMarks">0</int>
													<int key="NSTickMarkPosition">1</int>
													<bool key="NSAllowsTickMarkValuesOnly">NO</bool>
													<bool key="NSVertical">NO</bool>
												</object>
											</object>
											<object class="NSTextField" id="789328380">
												<reference key="NSNextResponder" ref="956008434"/>
												<int key="NSvFlags">268</int>
												<string key="NSFrame">{{14, 53}, {83, 17}}</string>
												<reference key="NSSuperview" ref="956008434"/>
												<bool key="NSEnabled">YES</bool>
												<object class="NSTextFieldCell" key="NSCell" id="185174419">
													<int key="NSCellFlags">67239488</int>
													<int key="NSCellFlags2">4195328</int>
													<reference key="NSContents" ref="2328"/>
													<reference key="NSSupport" ref="574821346"/>
													<reference key="NSControlView" ref="789328380"/>
													<reference key="NSBackgroundColor" ref="930922149"/>
													<reference key="NSTextColor" ref="529482958"/>
												</object>
											</object>
											<object class="NSTextField" id="111273764">
												<reference key="NSNextResponder" ref="956008434"/>
												<int key="NSvFlags">268</int>
												<string key="NSFrame">{{118, 50}, {38, 17}}</string>
												<reference key="NSSuperview" ref="956008434"/>
												<bool key="NSEnabled">YES</bool>
												<object class="NSTextFieldCell" key="NSCell" id="275605835">
													<int key="NSCellFlags">67239488</int>
													<int key="NSCellFlags2">71304192</int>
													<reference key="NSContents" ref="1477"/>
													<reference key="NSSupport" ref="574821346"/>
													<reference key="NSControlView" ref="111273764"/>
													<reference key="NSBackgroundColor" ref="930922149"/>
													<reference key="NSTextColor" ref="529482958"/>
												</object>
											</object>
											<object class="NSTextField" id="601338114">
												<reference key="NSNextResponder" ref="956008434"/>
												<int key="NSvFlags">268</int>
												<string key="NSFrame">{{17, 5}, {96, 22}}</string>
												<reference key="NSSuperview" ref="956008434"/>
												<bool key="NSEnabled">YES</bool>
												<object class="NSTextFieldCell" key="NSCell" id="371483720">
													<int key="NSCellFlags">-1804468671</int>
													<int key="NSCellFlags2">-1874852864</int>
													<reference key="NSContents" ref="152016093"/>
													<reference key="NSSupport" ref="574821346"/>
													<object class="NSNumberFormatter" key="NSFormatter" id="124193258">
														<object class="NSMutableDictionary" key="NS.attributes">
															<bool key="EncodedWithXMLCoder">YES</bool>
															<object class="NSMutableArray" key="dict.sortedKeys">
																<bool key="EncodedWithXMLCoder">YES</bool>
																<reference ref="2925"/>
																<reference ref="2926"/>
																<reference ref="2927"/>
																<reference ref="2928"/>
																<reference ref="2929"/>
															</object>
															<object class="NSMutableArray" key="dict.values">
																<bool key="EncodedWithXMLCoder">YES</bool>
																<reference ref="9"/>
																<reference ref="2931"/>
																<reference ref="14"/>
																<reference ref="11"/>
																<reference ref="9"/>
															</object>
														</object>
														<string key="NS.positiveformat" id="736173817">#,##0.000###</string>
														<reference key="NS.negativeformat" ref="736173817"/>
														<nil key="NS.positiveattrs"/>
														<nil key="NS.negativeattrs"/>
														<object class="NSAttributedString" key="NS.zero">
															<nil key="NSString"/>
														</object>
														<object class="NSAttributedString" key="NS.nil">
															<nil key="NSString"/>
														</object>
														<object class="NSAttributedString" key="NS.nan">
															<string key="NSString">NaN</string>
															<reference key="NSAttributes" ref="1056449005"/>
														</object>
														<reference key="NS.min" ref="829079053"/>
														<reference key="NS.max" ref="829079053"/>
														<object class="NSDecimalNumberHandler" key="NS.rounding">
															<int key="NS.roundingmode">3</int>
															<bool key="NS.raise.overflow">YES</bool>
															<bool key="NS.raise.underflow">YES</bool>
															<bool key="NS.raise.dividebyzero">YES</bool>
														</object>
														<reference key="NS.decimal" ref="356535544"/>
														<reference key="NS.thousand" ref="521424752"/>
														<bool key="NS.hasthousands">YES</bool>
														<bool key="NS.localized">YES</bool>
														<bool key="NS.allowsfloats">YES</bool>
													</object>
													<reference key="NSControlView" ref="601338114"/>
													<bool key="NSDrawsBackground">YES</bool>
													<reference key="NSBackgroundColor" ref="595974468"/>
													<reference key="NSTextColor" ref="428667876"/>
												</object>
											</object>
											<object class="NSTextField" id="47280892">
												<reference key="NSNextResponder" ref="956008434"/>
												<int key="NSvFlags">268</int>
												<string key="NSFrame">{{118, 27}, {38, 17}}</string>
												<reference key="NSSuperview" ref="956008434"/>
												<bool key="NSEnabled">YES</bool>
												<object class="NSTextFieldCell" key="NSCell" id="546886360">
													<int key="NSCellFlags">67239488</int>
													<int key="NSCellFlags2">71304192</int>
													<reference key="NSContents" ref="2854"/>
													<reference key="NSSupport" ref="574821346"/>
													<reference key="NSControlView" ref="47280892"/>
													<reference key="NSBackgroundColor" ref="930922149"/>
													<reference key="NSTextColor" ref="529482958"/>
												</object>
											</object>
											<object class="NSTextField" id="697384755">
												<reference key="NSNextResponder" ref="956008434"/>
												<int key="NSvFlags">268</int>
												<string key="NSFrame">{{261, 25}, {96, 22}}</string>
												<reference key="NSSuperview" ref="956008434"/>
												<bool key="NSEnabled">YES</bool>
												<object class="NSTextFieldCell" key="NSCell" id="794277133">
													<int key="NSCellFlags">-1804468671</int>
													<int key="NSCellFlags2">-1874852864</int>
													<reference key="NSContents" ref="152016093"/>
													<reference key="NSSupport" ref="574821346"/>
													<object class="NSNumberFormatter" key="NSFormatter" id="702791108">
														<object class="NSMutableDictionary" key="NS.attributes">
															<bool key="EncodedWithXMLCoder">YES</bool>
															<object class="NSMutableArray" key="dict.sortedKeys">
																<bool key="EncodedWithXMLCoder">YES</bool>
																<reference ref="2925"/>
																<reference ref="2926"/>
																<reference ref="2927"/>
																<reference ref="2928"/>
																<reference ref="2929"/>
															</object>
															<object class="NSMutableArray" key="dict.values">
																<bool key="EncodedWithXMLCoder">YES</bool>
																<reference ref="9"/>
																<reference ref="2931"/>
																<reference ref="14"/>
																<reference ref="11"/>
																<reference ref="9"/>
															</object>
														</object>
														<string key="NS.positiveformat" id="247066628">#,##0.000###</string>
														<reference key="NS.negativeformat" ref="247066628"/>
														<nil key="NS.positiveattrs"/>
														<nil key="NS.negativeattrs"/>
														<object class="NSAttributedString" key="NS.zero">
															<nil key="NSString"/>
														</object>
														<object class="NSAttributedString" key="NS.nil">
															<nil key="NSString"/>
														</object>
														<object class="NSAttributedString" key="NS.nan">
															<string key="NSString">NaN</string>
															<reference key="NSAttributes" ref="1056449005"/>
														</object>
														<reference key="NS.min" ref="829079053"/>
														<reference key="NS.max" ref="829079053"/>
														<object class="NSDecimalNumberHandler" key="NS.rounding">
															<int key="NS.roundingmode">3</int>
															<bool key="NS.raise.overflow">YES</bool>
															<bool key="NS.raise.underflow">YES</bool>
															<bool key="NS.raise.dividebyzero">YES</bool>
														</object>
														<reference key="NS.decimal" ref="356535544"/>
														<reference key="NS.thousand" ref="521424752"/>
														<bool key="NS.hasthousands">YES</bool>
														<bool key="NS.localized">YES</bool>
														<bool key="NS.allowsfloats">YES</bool>
													</object>
													<reference key="NSControlView" ref="697384755"/>
													<bool key="NSDrawsBackground">YES</bool>
													<reference key="NSBackgroundColor" ref="595974468"/>
													<reference key="NSTextColor" ref="428667876"/>
												</object>
											</object>
											<object class="NSTextField" id="1205210">
												<reference key="NSNextResponder" ref="956008434"/>
												<int key="NSvFlags">268</int>
												<string key="NSFrame">{{261, 2}, {96, 22}}</string>
												<reference key="NSSuperview" ref="956008434"/>
												<bool key="NSEnabled">YES</bool>
												<object class="NSTextFieldCell" key="NSCell" id="558856690">
													<int key="NSCellFlags">-1804468671</int>
													<int key="NSCellFlags2">-1874852864</int>
													<reference key="NSContents" ref="152016093"/>
													<reference key="NSSupport" ref="574821346"/>
													<object class="NSNumberFormatter" key="NSFormatter" id="789019589">
														<object class="NSMutableDictionary" key="NS.attributes">
															<bool key="EncodedWithXMLCoder">YES</bool>
															<object class="NSMutableArray" key="dict.sortedKeys">
																<bool key="EncodedWithXMLCoder">YES</bool>
																<reference ref="2925"/>
																<reference ref="2926"/>
																<reference ref="2927"/>
																<reference ref="2928"/>
																<reference ref="2929"/>
															</object>
															<object class="NSMutableArray" key="dict.values">
																<bool key="EncodedWithXMLCoder">YES</bool>
																<reference ref="9"/>
																<reference ref="2931"/>
																<reference ref="14"/>
																<reference ref="11"/>
																<reference ref="9"/>
															</object>
														</object>
														<string key="NS.positiveformat" id="724595043">#,##0.000###</string>
														<reference key="NS.negativeformat" ref="724595043"/>
														<nil key="NS.positiveattrs"/>
														<nil key="NS.negativeattrs"/>
														<object class="NSAttributedString" key="NS.zero">
															<nil key="NSString"/>
														</object>
														<object class="NSAttributedString" key="NS.nil">
															<nil key="NSString"/>
														</object>
														<object class="NSAttributedString" key="NS.nan">
															<string key="NSString">NaN</string>
															<reference key="NSAttributes" ref="1056449005"/>
														</object>
														<reference key="NS.min" ref="829079053"/>
														<reference key="NS.max" ref="829079053"/>
														<object class="NSDecimalNumberHandler" key="NS.rounding">
															<int key="NS.roundingmode">3</int>
															<bool key="NS.raise.overflow">YES</bool>
															<bool key="NS.raise.underflow">YES</bool>
															<bool key="NS.raise.dividebyzero">YES</bool>
														</object>
														<reference key="NS.decimal" ref="356535544"/>
														<reference key="NS.thousand" ref="521424752"/>
														<bool key="NS.hasthousands">YES</bool>
														<bool key="NS.localized">YES</bool>
														<bool key="NS.allowsfloats">YES</bool>
													</object>
													<reference key="NSControlView" ref="1205210"/>
													<bool key="NSDrawsBackground">YES</bool>
													<reference key="NSBackgroundColor" ref="595974468"/>
													<reference key="NSTextColor" ref="428667876"/>
												</object>
											</object>
											<object class="NSSlider" id="731559092">
												<reference key="NSNextResponder" ref="956008434"/>
												<int key="NSvFlags">268</int>
												<string key="NSFrame">{{159, 2}, {96, 21}}</string>
												<reference key="NSSuperview" ref="956008434"/>
												<bool key="NSEnabled">YES</bool>
												<object class="NSSliderCell" key="NSCell" id="184880315">
													<int key="NSCellFlags">-2079981824</int>
													<int key="NSCellFlags2">0</int>
													<reference key="NSContents" ref="152016093"/>
													<reference key="NSSupport" ref="354578709"/>
													<reference key="NSControlView" ref="731559092"/>
													<double key="NSMaxValue">1.000000e+00</double>
													<double key="NSMinValue">0.000000e+00</double>
													<double key="NSValue">1.000000e+00</double>
													<double key="NSAltIncValue">0.000000e+00</double>
													<int key="NSNumberOfTickMarks">0</int>
													<int key="NSTickMarkPosition">1</int>
													<bool key="NSAllowsTickMarkValuesOnly">NO</bool>
													<bool key="NSVertical">NO</bool>
												</object>
											</object>
											<object class="NSTextField" id="382191211">
												<reference key="NSNextResponder" ref="956008434"/>
												<int key="NSvFlags">268</int>
												<string key="NSFrame">{{118, 5}, {38, 17}}</string>
												<reference key="NSSuperview" ref="956008434"/>
												<bool key="NSEnabled">YES</bool>
												<object class="NSTextFieldCell" key="NSCell" id="717565443">
													<int key="NSCellFlags">67239488</int>
													<int key="NSCellFlags2">71304192</int>
													<reference key="NSContents" ref="1488"/>
													<reference key="NSSupport" ref="574821346"/>
													<reference key="NSControlView" ref="382191211"/>
													<reference key="NSBackgroundColor" ref="930922149"/>
													<reference key="NSTextColor" ref="529482958"/>
												</object>
											</object>
											<object class="NSPopUpButton" id="276497373">
												<reference key="NSNextResponder" ref="956008434"/>
												<int key="NSvFlags">268</int>
												<string key="NSFrame">{{663, 22}, {60, 26}}</string>
												<reference key="NSSuperview" ref="956008434"/>
												<bool key="NSEnabled">YES</bool>
												<object class="NSPopUpButtonCell" key="NSCell" id="154762345">
													<int key="NSCellFlags">-2076049856</int>
													<int key="NSCellFlags2">2048</int>
													<reference key="NSSupport" ref="574821346"/>
													<reference key="NSControlView" ref="276497373"/>
													<int key="NSButtonFlags">109199615</int>
													<int key="NSButtonFlags2">1</int>
													<reference key="NSAlternateContents" ref="152016093"/>
													<reference key="NSKeyEquivalent" ref="152016093"/>
													<int key="NSPeriodicDelay">400</int>
													<int key="NSPeriodicInterval">75</int>
													<object class="NSMenuItem" key="NSMenuItem" id="763584577">
														<reference key="NSMenu" ref="381645024"/>
														<reference key="NSTitle" ref="2944"/>
														<reference key="NSKeyEquiv" ref="152016093"/>
														<int key="NSKeyEquivModMask">1048576</int>
														<int key="NSMnemonicLoc">2147483647</int>
														<int key="NSState">1</int>
														<reference key="NSOnImage" ref="376093012"/>
														<reference key="NSMixedImage" ref="480477237"/>
														<string key="NSAction">_popUpItemAction:</string>
														<reference key="NSTarget" ref="154762345"/>
													</object>
													<bool key="NSMenuItemRespectAlignment">YES</bool>
													<object class="NSMenu" key="NSMenu" id="381645024">
														<reference key="NSTitle" ref="931749213"/>
														<object class="NSMutableArray" key="NSMenuItems">
															<bool key="EncodedWithXMLCoder">YES</bool>
															<reference ref="763584577"/>
															<object class="NSMenuItem" id="754079694">
																<reference key="NSMenu" ref="381645024"/>
																<reference key="NSTitle" ref="2946"/>
																<reference key="NSKeyEquiv" ref="152016093"/>
																<int key="NSKeyEquivModMask">1048576</int>
																<int key="NSMnemonicLoc">2147483647</int>
																<reference key="NSOnImage" ref="376093012"/>
																<reference key="NSMixedImage" ref="480477237"/>
																<string key="NSAction">_popUpItemAction:</string>
																<reference key="NSTarget" ref="154762345"/>
															</object>
															<object class="NSMenuItem" id="447104251">
																<reference key="NSMenu" ref="381645024"/>
																<reference key="NSTitle" ref="2948"/>
																<reference key="NSKeyEquiv" ref="152016093"/>
																<int key="NSKeyEquivModMask">1048576</int>
																<int key="NSMnemonicLoc">2147483647</int>
																<reference key="NSOnImage" ref="376093012"/>
																<reference key="NSMixedImage" ref="480477237"/>
																<string key="NSAction">_popUpItemAction:</string>
																<reference key="NSTarget" ref="154762345"/>
															</object>
															<object class="NSMenuItem" id="975226412">
																<reference key="NSMenu" ref="381645024"/>
																<reference key="NSTitle" ref="2950"/>
																<reference key="NSKeyEquiv" ref="152016093"/>
																<int key="NSKeyEquivModMask">1048576</int>
																<int key="NSMnemonicLoc">2147483647</int>
																<reference key="NSOnImage" ref="376093012"/>
																<reference key="NSMixedImage" ref="480477237"/>
																<string key="NSAction">_popUpItemAction:</string>
																<reference key="NSTarget" ref="154762345"/>
															</object>
															<object class="NSMenuItem" id="681242785">
																<reference key="NSMenu" ref="381645024"/>
																<reference key="NSTitle" ref="2952"/>
																<reference key="NSKeyEquiv" ref="152016093"/>
																<int key="NSKeyEquivModMask">1048576</int>
																<int key="NSMnemonicLoc">2147483647</int>
																<reference key="NSOnImage" ref="376093012"/>
																<reference key="NSMixedImage" ref="480477237"/>
																<string key="NSAction">_popUpItemAction:</string>
																<reference key="NSTarget" ref="154762345"/>
															</object>
															<object class="NSMenuItem" id="364596869">
																<reference key="NSMenu" ref="381645024"/>
																<reference key="NSTitle" ref="2954"/>
																<reference key="NSKeyEquiv" ref="152016093"/>
																<int key="NSKeyEquivModMask">1048576</int>
																<int key="NSMnemonicLoc">2147483647</int>
																<reference key="NSOnImage" ref="376093012"/>
																<reference key="NSMixedImage" ref="480477237"/>
																<string key="NSAction">_popUpItemAction:</string>
																<reference key="NSTarget" ref="154762345"/>
															</object>
															<object class="NSMenuItem" id="100996711">
																<reference key="NSMenu" ref="381645024"/>
																<reference key="NSTitle" ref="2956"/>
																<reference key="NSKeyEquiv" ref="152016093"/>
																<int key="NSKeyEquivModMask">1048576</int>
																<int key="NSMnemonicLoc">2147483647</int>
																<reference key="NSOnImage" ref="376093012"/>
																<reference key="NSMixedImage" ref="480477237"/>
																<string key="NSAction">_popUpItemAction:</string>
																<reference key="NSTarget" ref="154762345"/>
															</object>
															<object class="NSMenuItem" id="370832945">
																<reference key="NSMenu" ref="381645024"/>
																<reference key="NSTitle" ref="2958"/>
																<reference key="NSKeyEquiv" ref="152016093"/>
																<int key="NSKeyEquivModMask">1048576</int>
																<int key="NSMnemonicLoc">2147483647</int>
																<reference key="NSOnImage" ref="376093012"/>
																<reference key="NSMixedImage" ref="480477237"/>
																<string key="NSAction">_popUpItemAction:</string>
																<reference key="NSTarget" ref="154762345"/>
															</object>
															<object class="NSMenuItem" id="508313821">
																<reference key="NSMenu" ref="381645024"/>
																<string key="NSTitle" id="2960">8</string>
																<reference key="NSKeyEquiv" ref="152016093"/>
																<int key="NSKeyEquivModMask">1048576</int>
																<int key="NSMnemonicLoc">2147483647</int>
																<reference key="NSOnImage" ref="376093012"/>
																<reference key="NSMixedImage" ref="480477237"/>
																<string key="NSAction">_popUpItemAction:</string>
																<reference key="NSTarget" ref="154762345"/>
															</object>
															<object class="NSMenuItem" id="744738558">
																<reference key="NSMenu" ref="381645024"/>
																<string key="NSTitle" id="2962">9</string>
																<reference key="NSKeyEquiv" ref="152016093"/>
																<int key="NSKeyEquivModMask">1048576</int>
																<int key="NSMnemonicLoc">2147483647</int>
																<reference key="NSOnImage" ref="376093012"/>
																<reference key="NSMixedImage" ref="480477237"/>
																<string key="NSAction">_popUpItemAction:</string>
																<reference key="NSTarget" ref="154762345"/>
															</object>
														</object>
													</object>
													<int key="NSPreferredEdge">1</int>
													<bool key="NSUsesItemFromMenu">YES</bool>
													<bool key="NSAltersState">YES</bool>
													<int key="NSArrowPosition">2</int>
												</object>
											</object>
											<object class="NSTextField" id="181011237">
												<reference key="NSNextResponder" ref="956008434"/>
												<int key="NSvFlags">268</int>
												<string key="NSFrame">{{562, 25}, {96, 22}}</string>
												<reference key="NSSuperview" ref="956008434"/>
												<bool key="NSEnabled">YES</bool>
												<object class="NSTextFieldCell" key="NSCell" id="37846119">
													<int key="NSCellFlags">-1804468671</int>
													<int key="NSCellFlags2">-1874852864</int>
													<reference key="NSContents" ref="152016093"/>
													<reference key="NSSupport" ref="574821346"/>
													<object class="NSNumberFormatter" key="NSFormatter" id="148535342">
														<object class="NSMutableDictionary" key="NS.attributes">
															<bool key="EncodedWithXMLCoder">YES</bool>
															<object class="NSMutableArray" key="dict.sortedKeys">
																<bool key="EncodedWithXMLCoder">YES</bool>
																<reference ref="2925"/>
																<reference ref="2926"/>
																<reference ref="2927"/>
																<reference ref="2928"/>
																<reference ref="2929"/>
															</object>
															<object class="NSMutableArray" key="dict.values">
																<bool key="EncodedWithXMLCoder">YES</bool>
																<reference ref="9"/>
																<reference ref="2931"/>
																<reference ref="14"/>
																<reference ref="11"/>
																<reference ref="9"/>
															</object>
														</object>
														<string key="NS.positiveformat" id="588324794">#,##0.000###</string>
														<reference key="NS.negativeformat" ref="588324794"/>
														<nil key="NS.positiveattrs"/>
														<nil key="NS.negativeattrs"/>
														<object class="NSAttributedString" key="NS.zero">
															<nil key="NSString"/>
														</object>
														<object class="NSAttributedString" key="NS.nil">
															<nil key="NSString"/>
														</object>
														<object class="NSAttributedString" key="NS.nan">
															<string key="NSString">NaN</string>
															<reference key="NSAttributes" ref="1056449005"/>
														</object>
														<reference key="NS.min" ref="829079053"/>
														<reference key="NS.max" ref="829079053"/>
														<object class="NSDecimalNumberHandler" key="NS.rounding">
															<int key="NS.roundingmode">3</int>
															<bool key="NS.raise.overflow">YES</bool>
															<bool key="NS.raise.underflow">YES</bool>
															<bool key="NS.raise.dividebyzero">YES</bool>
														</object>
														<reference key="NS.decimal" ref="356535544"/>
														<reference key="NS.thousand" ref="521424752"/>
														<bool key="NS.hasthousands">YES</bool>
														<bool key="NS.localized">YES</bool>
														<bool key="NS.allowsfloats">YES</bool>
													</object>
													<reference key="NSControlView" ref="181011237"/>
													<bool key="NSDrawsBackground">YES</bool>
													<reference key="NSBackgroundColor" ref="595974468"/>
													<reference key="NSTextColor" ref="428667876"/>
												</object>
											</object>
											<object class="NSSlider" id="740059608">
												<reference key="NSNextResponder" ref="956008434"/>
												<int key="NSvFlags">268</int>
												<string key="NSFrame">{{460, 25}, {96, 21}}</string>
												<reference key="NSSuperview" ref="956008434"/>
												<bool key="NSEnabled">YES</bool>
												<object class="NSSliderCell" key="NSCell" id="379166533">
													<int key="NSCellFlags">67501824</int>
													<int key="NSCellFlags2">0</int>
													<reference key="NSContents" ref="152016093"/>
													<reference key="NSSupport" ref="354578709"/>
													<reference key="NSControlView" ref="740059608"/>
													<double key="NSMaxValue">1.000000e+00</double>
													<double key="NSMinValue">0.000000e+00</double>
													<double key="NSValue">3.666667e-01</double>
													<double key="NSAltIncValue">0.000000e+00</double>
													<int key="NSNumberOfTickMarks">0</int>
													<int key="NSTickMarkPosition">1</int>
													<bool key="NSAllowsTickMarkValuesOnly">NO</bool>
													<bool key="NSVertical">NO</bool>
												</object>
											</object>
											<object class="NSTextField" id="892335872">
												<reference key="NSNextResponder" ref="956008434"/>
												<int key="NSvFlags">268</int>
												<string key="NSFrame">{{419, 27}, {38, 17}}</string>
												<reference key="NSSuperview" ref="956008434"/>
												<bool key="NSEnabled">YES</bool>
												<object class="NSTextFieldCell" key="NSCell" id="537636890">
													<int key="NSCellFlags">67239488</int>
													<int key="NSCellFlags2">71304192</int>
													<reference key="NSContents" ref="2939"/>
													<reference key="NSSupport" ref="574821346"/>
													<reference key="NSControlView" ref="892335872"/>
													<reference key="NSBackgroundColor" ref="930922149"/>
													<reference key="NSTextColor" ref="529482958"/>
												</object>
											</object>
											<object class="NSPopUpButton" id="392103729">
												<reference key="NSNextResponder" ref="956008434"/>
												<int key="NSvFlags">268</int>
												<string key="NSFrame">{{362, 22}, {60, 26}}</string>
												<reference key="NSSuperview" ref="956008434"/>
												<bool key="NSEnabled">YES</bool>
												<object class="NSPopUpButtonCell" key="NSCell" id="389417692">
													<int key="NSCellFlags">-2076049856</int>
													<int key="NSCellFlags2">2048</int>
													<reference key="NSSupport" ref="574821346"/>
													<reference key="NSControlView" ref="392103729"/>
													<int key="NSButtonFlags">109199615</int>
													<int key="NSButtonFlags2">1</int>
													<reference key="NSAlternateContents" ref="152016093"/>
													<reference key="NSKeyEquivalent" ref="152016093"/>
													<int key="NSPeriodicDelay">400</int>
													<int key="NSPeriodicInterval">75</int>
													<object class="NSMenuItem" key="NSMenuItem" id="475787034">
														<reference key="NSMenu" ref="796909293"/>
														<reference key="NSTitle" ref="2962"/>
														<reference key="NSKeyEquiv" ref="152016093"/>
														<int key="NSKeyEquivModMask">1048576</int>
														<int key="NSMnemonicLoc">2147483647</int>
														<int key="NSState">1</int>
														<reference key="NSOnImage" ref="376093012"/>
														<reference key="NSMixedImage" ref="480477237"/>
														<string key="NSAction">_popUpItemAction:</string>
														<reference key="NSTarget" ref="389417692"/>
													</object>
													<bool key="NSMenuItemRespectAlignment">YES</bool>
													<object class="NSMenu" key="NSMenu" id="796909293">
														<reference key="NSTitle" ref="931749213"/>
														<object class="NSMutableArray" key="NSMenuItems">
															<bool key="EncodedWithXMLCoder">YES</bool>
															<object class="NSMenuItem" id="731388251">
																<reference key="NSMenu" ref="796909293"/>
																<reference key="NSTitle" ref="2944"/>
																<reference key="NSKeyEquiv" ref="152016093"/>
																<int key="NSKeyEquivModMask">1048576</int>
																<int key="NSMnemonicLoc">2147483647</int>
																<reference key="NSOnImage" ref="376093012"/>
																<reference key="NSMixedImage" ref="480477237"/>
																<string key="NSAction">_popUpItemAction:</string>
																<reference key="NSTarget" ref="389417692"/>
															</object>
															<object class="NSMenuItem" id="509805937">
																<reference key="NSMenu" ref="796909293"/>
																<reference key="NSTitle" ref="2946"/>
																<reference key="NSKeyEquiv" ref="152016093"/>
																<int key="NSKeyEquivModMask">1048576</int>
																<int key="NSMnemonicLoc">2147483647</int>
																<reference key="NSOnImage" ref="376093012"/>
																<reference key="NSMixedImage" ref="480477237"/>
																<string key="NSAction">_popUpItemAction:</string>
																<reference key="NSTarget" ref="389417692"/>
															</object>
															<object class="NSMenuItem" id="451819832">
																<reference key="NSMenu" ref="796909293"/>
																<reference key="NSTitle" ref="2948"/>
																<reference key="NSKeyEquiv" ref="152016093"/>
																<int key="NSKeyEquivModMask">1048576</int>
																<int key="NSMnemonicLoc">2147483647</int>
																<reference key="NSOnImage" ref="376093012"/>
																<reference key="NSMixedImage" ref="480477237"/>
																<string key="NSAction">_popUpItemAction:</string>
																<reference key="NSTarget" ref="389417692"/>
															</object>
															<object class="NSMenuItem" id="383446962">
																<reference key="NSMenu" ref="796909293"/>
																<reference key="NSTitle" ref="2950"/>
																<reference key="NSKeyEquiv" ref="152016093"/>
																<int key="NSKeyEquivModMask">1048576</int>
																<int key="NSMnemonicLoc">2147483647</int>
																<reference key="NSOnImage" ref="376093012"/>
																<reference key="NSMixedImage" ref="480477237"/>
																<string key="NSAction">_popUpItemAction:</string>
																<reference key="NSTarget" ref="389417692"/>
															</object>
															<object class="NSMenuItem" id="737688903">
																<reference key="NSMenu" ref="796909293"/>
																<reference key="NSTitle" ref="2952"/>
																<reference key="NSKeyEquiv" ref="152016093"/>
																<int key="NSKeyEquivModMask">1048576</int>
																<int key="NSMnemonicLoc">2147483647</int>
																<reference key="NSOnImage" ref="376093012"/>
																<reference key="NSMixedImage" ref="480477237"/>
																<string key="NSAction">_popUpItemAction:</string>
																<reference key="NSTarget" ref="389417692"/>
															</object>
															<object class="NSMenuItem" id="728540529">
																<reference key="NSMenu" ref="796909293"/>
																<reference key="NSTitle" ref="2954"/>
																<reference key="NSKeyEquiv" ref="152016093"/>
																<int key="NSKeyEquivModMask">1048576</int>
																<int key="NSMnemonicLoc">2147483647</int>
																<reference key="NSOnImage" ref="376093012"/>
																<reference key="NSMixedImage" ref="480477237"/>
																<string key="NSAction">_popUpItemAction:</string>
																<reference key="NSTarget" ref="389417692"/>
															</object>
															<object class="NSMenuItem" id="524125287">
																<reference key="NSMenu" ref="796909293"/>
																<reference key="NSTitle" ref="2956"/>
																<reference key="NSKeyEquiv" ref="152016093"/>
																<int key="NSKeyEquivModMask">1048576</int>
																<int key="NSMnemonicLoc">2147483647</int>
																<reference key="NSOnImage" ref="376093012"/>
																<reference key="NSMixedImage" ref="480477237"/>
																<string key="NSAction">_popUpItemAction:</string>
																<reference key="NSTarget" ref="389417692"/>
															</object>
															<object class="NSMenuItem" id="956345278">
																<reference key="NSMenu" ref="796909293"/>
																<reference key="NSTitle" ref="2958"/>
																<reference key="NSKeyEquiv" ref="152016093"/>
																<int key="NSKeyEquivModMask">1048576</int>
																<int key="NSMnemonicLoc">2147483647</int>
																<reference key="NSOnImage" ref="376093012"/>
																<reference key="NSMixedImage" ref="480477237"/>
																<string key="NSAction">_popUpItemAction:</string>
																<reference key="NSTarget" ref="389417692"/>
															</object>
															<object class="NSMenuItem" id="964995577">
																<reference key="NSMenu" ref="796909293"/>
																<reference key="NSTitle" ref="2960"/>
																<reference key="NSKeyEquiv" ref="152016093"/>
																<int key="NSKeyEquivModMask">1048576</int>
																<int key="NSMnemonicLoc">2147483647</int>
																<reference key="NSOnImage" ref="376093012"/>
																<reference key="NSMixedImage" ref="480477237"/>
																<string key="NSAction">_popUpItemAction:</string>
																<reference key="NSTarget" ref="389417692"/>
															</object>
															<reference ref="475787034"/>
														</object>
													</object>
													<int key="NSSelectedIndex">9</int>
													<int key="NSPreferredEdge">1</int>
													<bool key="NSUsesItemFromMenu">YES</bool>
													<bool key="NSAltersState">YES</bool>
													<int key="NSArrowPosition">2</int>
												</object>
											</object>
										</object>
										<string key="NSFrame">{{10, 19}, {737, 73}}</string>
									</object>
									<string key="NSLabel">F</string>
									<reference key="NSColor" ref="930922149"/>
									<reference key="NSTabView" ref="859495844"/>
								</object>
								<object class="NSTabViewItem" id="127354611">
									<string key="NSIdentifier">Item 6</string>
									<object class="NSView" key="NSView" id="668328500">
										<nil key="NSNextResponder"/>
										<int key="NSvFlags">256</int>
										<object class="NSMutableArray" key="NSSubviews">
											<bool key="EncodedWithXMLCoder">YES</bool>
											<object class="NSSlider" id="68801787">
												<reference key="NSNextResponder" ref="668328500"/>
												<int key="NSvFlags">268</int>
												<string key="NSFrame">{{159, 48}, {96, 21}}</string>
												<reference key="NSSuperview" ref="668328500"/>
												<bool key="NSEnabled">YES</bool>
												<object class="NSSliderCell" key="NSCell" id="970769148">
													<int key="NSCellFlags">-2079981824</int>
													<int key="NSCellFlags2">0</int>
													<reference key="NSContents" ref="152016093"/>
													<reference key="NSSupport" ref="354578709"/>
													<reference key="NSControlView" ref="68801787"/>
													<double key="NSMaxValue">1.000000e+00</double>
													<double key="NSMinValue">0.000000e+00</double>
													<double key="NSValue">1.000000e+00</double>
													<double key="NSAltIncValue">0.000000e+00</double>
													<int key="NSNumberOfTickMarks">0</int>
													<int key="NSTickMarkPosition">1</int>
													<bool key="NSAllowsTickMarkValuesOnly">NO</bool>
													<bool key="NSVertical">NO</bool>
												</object>
											</object>
											<object class="NSTextField" id="1043914608">
												<reference key="NSNextResponder" ref="668328500"/>
												<int key="NSvFlags">268</int>
												<string key="NSFrame">{{261, 48}, {96, 22}}</string>
												<reference key="NSSuperview" ref="668328500"/>
												<bool key="NSEnabled">YES</bool>
												<object class="NSTextFieldCell" key="NSCell" id="498004206">
													<int key="NSCellFlags">-1804468671</int>
													<int key="NSCellFlags2">-1874852864</int>
													<reference key="NSContents" ref="152016093"/>
													<reference key="NSSupport" ref="574821346"/>
													<object class="NSNumberFormatter" key="NSFormatter" id="462208710">
														<object class="NSMutableDictionary" key="NS.attributes">
															<bool key="EncodedWithXMLCoder">YES</bool>
															<object class="NSMutableArray" key="dict.sortedKeys">
																<bool key="EncodedWithXMLCoder">YES</bool>
																<reference ref="2925"/>
																<reference ref="2926"/>
																<reference ref="2927"/>
																<reference ref="2928"/>
																<reference ref="2929"/>
															</object>
															<object class="NSMutableArray" key="dict.values">
																<bool key="EncodedWithXMLCoder">YES</bool>
																<reference ref="9"/>
																<reference ref="2931"/>
																<reference ref="14"/>
																<reference ref="11"/>
																<reference ref="9"/>
															</object>
														</object>
														<string key="NS.positiveformat" id="2401858">#,##0.000###</string>
														<reference key="NS.negativeformat" ref="2401858"/>
														<nil key="NS.positiveattrs"/>
														<nil key="NS.negativeattrs"/>
														<object class="NSAttributedString" key="NS.zero">
															<nil key="NSString"/>
														</object>
														<object class="NSAttributedString" key="NS.nil">
															<nil key="NSString"/>
														</object>
														<object class="NSAttributedString" key="NS.nan">
															<string key="NSString">NaN</string>
															<reference key="NSAttributes" ref="1056449005"/>
														</object>
														<reference key="NS.min" ref="829079053"/>
														<reference key="NS.max" ref="829079053"/>
														<object class="NSDecimalNumberHandler" key="NS.rounding">
															<int key="NS.roundingmode">3</int>
															<bool key="NS.raise.overflow">YES</bool>
															<bool key="NS.raise.underflow">YES</bool>
															<bool key="NS.raise.dividebyzero">YES</bool>
														</object>
														<reference key="NS.decimal" ref="356535544"/>
														<reference key="NS.thousand" ref="521424752"/>
														<bool key="NS.hasthousands">YES</bool>
														<bool key="NS.localized">YES</bool>
														<bool key="NS.allowsfloats">YES</bool>
													</object>
													<reference key="NSControlView" ref="1043914608"/>
													<bool key="NSDrawsBackground">YES</bool>
													<reference key="NSBackgroundColor" ref="595974468"/>
													<reference key="NSTextColor" ref="428667876"/>
												</object>
											</object>
											<object class="NSSlider" id="8307156">
												<reference key="NSNextResponder" ref="668328500"/>
												<int key="NSvFlags">268</int>
												<string key="NSFrame">{{15, 31}, {96, 21}}</string>
												<reference key="NSSuperview" ref="668328500"/>
												<bool key="NSEnabled">YES</bool>
												<object class="NSSliderCell" key="NSCell" id="883643689">
													<int key="NSCellFlags">-2079981824</int>
													<int key="NSCellFlags2">0</int>
													<reference key="NSContents" ref="152016093"/>
													<reference key="NSSupport" ref="354578709"/>
													<reference key="NSControlView" ref="8307156"/>
													<double key="NSMaxValue">1.000000e+00</double>
													<double key="NSMinValue">0.000000e+00</double>
													<double key="NSValue">1.000000e+00</double>
													<double key="NSAltIncValue">0.000000e+00</double>
													<int key="NSNumberOfTickMarks">0</int>
													<int key="NSTickMarkPosition">1</int>
													<bool key="NSAllowsTickMarkValuesOnly">NO</bool>
													<bool key="NSVertical">NO</bool>
												</object>
											</object>
											<object class="NSSlider" id="2065">
												<reference key="NSNextResponder" ref="668328500"/>
												<int key="NSvFlags">268</int>
												<string key="NSFrame">{{159, 25}, {96, 21}}</string>
												<reference key="NSSuperview" ref="668328500"/>
												<bool key="NSEnabled">YES</bool>
												<object class="NSSliderCell" key="NSCell" id="544572054">
													<int key="NSCellFlags">-2079981824</int>
													<int key="NSCellFlags2">0</int>
													<reference key="NSContents" ref="152016093"/>
													<reference key="NSSupport" ref="354578709"/>
													<reference key="NSControlView" ref="2065"/>
													<double key="NSMaxValue">1.000000e+00</double>
													<double key="NSMinValue">0.000000e+00</double>
													<double key="NSValue">1.000000e+00</double>
													<double key="NSAltIncValue">0.000000e+00</double>
													<int key="NSNumberOfTickMarks">0</int>
													<int key="NSTickMarkPosition">1</int>
													<bool key="NSAllowsTickMarkValuesOnly">NO</bool>
													<bool key="NSVertical">NO</bool>
												</object>
											</object>
											<object class="NSTextField" id="507334630">
												<reference key="NSNextResponder" ref="668328500"/>
												<int key="NSvFlags">268</int>
												<string key="NSFrame">{{14, 53}, {83, 17}}</string>
												<reference key="NSSuperview" ref="668328500"/>
												<bool key="NSEnabled">YES</bool>
												<object class="NSTextFieldCell" key="NSCell" id="242551420">
													<int key="NSCellFlags">67239488</int>
													<int key="NSCellFlags2">4195328</int>
													<reference key="NSContents" ref="2328"/>
													<reference key="NSSupport" ref="574821346"/>
													<reference key="NSControlView" ref="507334630"/>
													<reference key="NSBackgroundColor" ref="930922149"/>
													<reference key="NSTextColor" ref="529482958"/>
												</object>
											</object>
											<object class="NSTextField" id="176337414">
												<reference key="NSNextResponder" ref="668328500"/>
												<int key="NSvFlags">268</int>
												<string key="NSFrame">{{118, 50}, {38, 17}}</string>
												<reference key="NSSuperview" ref="668328500"/>
												<bool key="NSEnabled">YES</bool>
												<object class="NSTextFieldCell" key="NSCell" id="2075">
													<int key="NSCellFlags">67239488</int>
													<int key="NSCellFlags2">71304192</int>
													<reference key="NSContents" ref="1477"/>
													<reference key="NSSupport" ref="574821346"/>
													<reference key="NSControlView" ref="176337414"/>
													<reference key="NSBackgroundColor" ref="930922149"/>
													<reference key="NSTextColor" ref="529482958"/>
												</object>
											</object>
											<object class="NSTextField" id="643484478">
												<reference key="NSNextResponder" ref="668328500"/>
												<int key="NSvFlags">268</int>
												<string key="NSFrame">{{17, 5}, {96, 22}}</string>
												<reference key="NSSuperview" ref="668328500"/>
												<bool key="NSEnabled">YES</bool>
												<object class="NSTextFieldCell" key="NSCell" id="489850271">
													<int key="NSCellFlags">-1804468671</int>
													<int key="NSCellFlags2">-1874852864</int>
													<reference key="NSContents" ref="152016093"/>
													<reference key="NSSupport" ref="574821346"/>
													<object class="NSNumberFormatter" key="NSFormatter" id="220691450">
														<object class="NSMutableDictionary" key="NS.attributes">
															<bool key="EncodedWithXMLCoder">YES</bool>
															<object class="NSMutableArray" key="dict.sortedKeys">
																<bool key="EncodedWithXMLCoder">YES</bool>
																<reference ref="2925"/>
																<reference ref="2926"/>
																<reference ref="2927"/>
																<reference ref="2928"/>
																<reference ref="2929"/>
															</object>
															<object class="NSMutableArray" key="dict.values">
																<bool key="EncodedWithXMLCoder">YES</bool>
																<reference ref="9"/>
																<reference ref="2931"/>
																<reference ref="14"/>
																<reference ref="11"/>
																<reference ref="9"/>
															</object>
														</object>
														<string key="NS.positiveformat" id="707300226">#,##0.000###</string>
														<reference key="NS.negativeformat" ref="707300226"/>
														<nil key="NS.positiveattrs"/>
														<nil key="NS.negativeattrs"/>
														<object class="NSAttributedString" key="NS.zero">
															<nil key="NSString"/>
														</object>
														<object class="NSAttributedString" key="NS.nil">
															<nil key="NSString"/>
														</object>
														<object class="NSAttributedString" key="NS.nan">
															<string key="NSString">NaN</string>
															<reference key="NSAttributes" ref="1056449005"/>
														</object>
														<reference key="NS.min" ref="829079053"/>
														<reference key="NS.max" ref="829079053"/>
														<object class="NSDecimalNumberHandler" key="NS.rounding">
															<int key="NS.roundingmode">3</int>
															<bool key="NS.raise.overflow">YES</bool>
															<bool key="NS.raise.underflow">YES</bool>
															<bool key="NS.raise.dividebyzero">YES</bool>
														</object>
														<reference key="NS.decimal" ref="356535544"/>
														<reference key="NS.thousand" ref="521424752"/>
														<bool key="NS.hasthousands">YES</bool>
														<bool key="NS.localized">YES</bool>
														<bool key="NS.allowsfloats">YES</bool>
													</object>
													<reference key="NSControlView" ref="643484478"/>
													<bool key="NSDrawsBackground">YES</bool>
													<reference key="NSBackgroundColor" ref="595974468"/>
													<reference key="NSTextColor" ref="428667876"/>
												</object>
											</object>
											<object class="NSTextField" id="1015156471">
												<reference key="NSNextResponder" ref="668328500"/>
												<int key="NSvFlags">268</int>
												<string key="NSFrame">{{118, 27}, {38, 17}}</string>
												<reference key="NSSuperview" ref="668328500"/>
												<bool key="NSEnabled">YES</bool>
												<object class="NSTextFieldCell" key="NSCell" id="1072219574">
													<int key="NSCellFlags">67239488</int>
													<int key="NSCellFlags2">71304192</int>
													<reference key="NSContents" ref="2854"/>
													<reference key="NSSupport" ref="574821346"/>
													<reference key="NSControlView" ref="1015156471"/>
													<reference key="NSBackgroundColor" ref="930922149"/>
													<reference key="NSTextColor" ref="529482958"/>
												</object>
											</object>
											<object class="NSTextField" id="1031262754">
												<reference key="NSNextResponder" ref="668328500"/>
												<int key="NSvFlags">268</int>
												<string key="NSFrame">{{261, 25}, {96, 22}}</string>
												<reference key="NSSuperview" ref="668328500"/>
												<bool key="NSEnabled">YES</bool>
												<object class="NSTextFieldCell" key="NSCell" id="726642809">
													<int key="NSCellFlags">-1804468671</int>
													<int key="NSCellFlags2">-1874852864</int>
													<reference key="NSContents" ref="152016093"/>
													<reference key="NSSupport" ref="574821346"/>
													<object class="NSNumberFormatter" key="NSFormatter" id="228137049">
														<object class="NSMutableDictionary" key="NS.attributes">
															<bool key="EncodedWithXMLCoder">YES</bool>
															<object class="NSMutableArray" key="dict.sortedKeys">
																<bool key="EncodedWithXMLCoder">YES</bool>
																<reference ref="2925"/>
																<reference ref="2926"/>
																<reference ref="2927"/>
																<reference ref="2928"/>
																<reference ref="2929"/>
															</object>
															<object class="NSMutableArray" key="dict.values">
																<bool key="EncodedWithXMLCoder">YES</bool>
																<reference ref="9"/>
																<reference ref="2931"/>
																<reference ref="14"/>
																<reference ref="11"/>
																<reference ref="9"/>
															</object>
														</object>
														<string key="NS.positiveformat" id="944859338">#,##0.000###</string>
														<reference key="NS.negativeformat" ref="944859338"/>
														<nil key="NS.positiveattrs"/>
														<nil key="NS.negativeattrs"/>
														<object class="NSAttributedString" key="NS.zero">
															<nil key="NSString"/>
														</object>
														<object class="NSAttributedString" key="NS.nil">
															<nil key="NSString"/>
														</object>
														<object class="NSAttributedString" key="NS.nan">
															<string key="NSString">NaN</string>
															<reference key="NSAttributes" ref="1056449005"/>
														</object>
														<reference key="NS.min" ref="829079053"/>
														<reference key="NS.max" ref="829079053"/>
														<object class="NSDecimalNumberHandler" key="NS.rounding">
															<int key="NS.roundingmode">3</int>
															<bool key="NS.raise.overflow">YES</bool>
															<bool key="NS.raise.underflow">YES</bool>
															<bool key="NS.raise.dividebyzero">YES</bool>
														</object>
														<reference key="NS.decimal" ref="356535544"/>
														<reference key="NS.thousand" ref="521424752"/>
														<bool key="NS.hasthousands">YES</bool>
														<bool key="NS.localized">YES</bool>
														<bool key="NS.allowsfloats">YES</bool>
													</object>
													<reference key="NSControlView" ref="1031262754"/>
													<bool key="NSDrawsBackground">YES</bool>
													<reference key="NSBackgroundColor" ref="595974468"/>
													<reference key="NSTextColor" ref="428667876"/>
												</object>
											</object>
											<object class="NSTextField" id="846505324">
												<reference key="NSNextResponder" ref="668328500"/>
												<int key="NSvFlags">268</int>
												<string key="NSFrame">{{261, 2}, {96, 22}}</string>
												<reference key="NSSuperview" ref="668328500"/>
												<bool key="NSEnabled">YES</bool>
												<object class="NSTextFieldCell" key="NSCell" id="43730732">
													<int key="NSCellFlags">-1804468671</int>
													<int key="NSCellFlags2">-1874852864</int>
													<reference key="NSContents" ref="152016093"/>
													<reference key="NSSupport" ref="574821346"/>
													<object class="NSNumberFormatter" key="NSFormatter" id="1006415570">
														<object class="NSMutableDictionary" key="NS.attributes">
															<bool key="EncodedWithXMLCoder">YES</bool>
															<object class="NSMutableArray" key="dict.sortedKeys">
																<bool key="EncodedWithXMLCoder">YES</bool>
																<reference ref="2925"/>
																<reference ref="2926"/>
																<reference ref="2927"/>
																<reference ref="2928"/>
																<reference ref="2929"/>
															</object>
															<object class="NSMutableArray" key="dict.values">
																<bool key="EncodedWithXMLCoder">YES</bool>
																<reference ref="9"/>
																<reference ref="2931"/>
																<reference ref="14"/>
																<reference ref="11"/>
																<reference ref="9"/>
															</object>
														</object>
														<string key="NS.positiveformat" id="614162303">#,##0.000###</string>
														<reference key="NS.negativeformat" ref="614162303"/>
														<nil key="NS.positiveattrs"/>
														<nil key="NS.negativeattrs"/>
														<object class="NSAttributedString" key="NS.zero">
															<nil key="NSString"/>
														</object>
														<object class="NSAttributedString" key="NS.nil">
															<nil key="NSString"/>
														</object>
														<object class="NSAttributedString" key="NS.nan">
															<string key="NSString">NaN</string>
															<reference key="NSAttributes" ref="1056449005"/>
														</object>
														<reference key="NS.min" ref="829079053"/>
														<reference key="NS.max" ref="829079053"/>
														<object class="NSDecimalNumberHandler" key="NS.rounding">
															<int key="NS.roundingmode">3</int>
															<bool key="NS.raise.overflow">YES</bool>
															<bool key="NS.raise.underflow">YES</bool>
															<bool key="NS.raise.dividebyzero">YES</bool>
														</object>
														<reference key="NS.decimal" ref="356535544"/>
														<reference key="NS.thousand" ref="521424752"/>
														<bool key="NS.hasthousands">YES</bool>
														<bool key="NS.localized">YES</bool>
														<bool key="NS.allowsfloats">YES</bool>
													</object>
													<reference key="NSControlView" ref="846505324"/>
													<bool key="NSDrawsBackground">YES</bool>
													<reference key="NSBackgroundColor" ref="595974468"/>
													<reference key="NSTextColor" ref="428667876"/>
												</object>
											</object>
											<object class="NSSlider" id="587729170">
												<reference key="NSNextResponder" ref="668328500"/>
												<int key="NSvFlags">268</int>
												<string key="NSFrame">{{159, 2}, {96, 21}}</string>
												<reference key="NSSuperview" ref="668328500"/>
												<bool key="NSEnabled">YES</bool>
												<object class="NSSliderCell" key="NSCell" id="591766715">
													<int key="NSCellFlags">-2079981824</int>
													<int key="NSCellFlags2">0</int>
													<reference key="NSContents" ref="152016093"/>
													<reference key="NSSupport" ref="354578709"/>
													<reference key="NSControlView" ref="587729170"/>
													<double key="NSMaxValue">1.000000e+00</double>
													<double key="NSMinValue">0.000000e+00</double>
													<double key="NSValue">1.000000e+00</double>
													<double key="NSAltIncValue">0.000000e+00</double>
													<int key="NSNumberOfTickMarks">0</int>
													<int key="NSTickMarkPosition">1</int>
													<bool key="NSAllowsTickMarkValuesOnly">NO</bool>
													<bool key="NSVertical">NO</bool>
												</object>
											</object>
											<object class="NSTextField" id="762158990">
												<reference key="NSNextResponder" ref="668328500"/>
												<int key="NSvFlags">268</int>
												<string key="NSFrame">{{118, 5}, {38, 17}}</string>
												<reference key="NSSuperview" ref="668328500"/>
												<bool key="NSEnabled">YES</bool>
												<object class="NSTextFieldCell" key="NSCell" id="152508512">
													<int key="NSCellFlags">67239488</int>
													<int key="NSCellFlags2">71304192</int>
													<reference key="NSContents" ref="1488"/>
													<reference key="NSSupport" ref="574821346"/>
													<reference key="NSControlView" ref="762158990"/>
													<reference key="NSBackgroundColor" ref="930922149"/>
													<reference key="NSTextColor" ref="529482958"/>
												</object>
											</object>
											<object class="NSPopUpButton" id="122372218">
												<reference key="NSNextResponder" ref="668328500"/>
												<int key="NSvFlags">268</int>
												<string key="NSFrame">{{663, 22}, {60, 26}}</string>
												<reference key="NSSuperview" ref="668328500"/>
												<bool key="NSEnabled">YES</bool>
												<object class="NSPopUpButtonCell" key="NSCell" id="727660302">
													<int key="NSCellFlags">-2076049856</int>
													<int key="NSCellFlags2">2048</int>
													<reference key="NSSupport" ref="574821346"/>
													<reference key="NSControlView" ref="122372218"/>
													<int key="NSButtonFlags">109199615</int>
													<int key="NSButtonFlags2">1</int>
													<reference key="NSAlternateContents" ref="152016093"/>
													<reference key="NSKeyEquivalent" ref="152016093"/>
													<int key="NSPeriodicDelay">400</int>
													<int key="NSPeriodicInterval">75</int>
													<object class="NSMenuItem" key="NSMenuItem" id="417729479">
														<reference key="NSMenu" ref="320966183"/>
														<reference key="NSTitle" ref="2944"/>
														<reference key="NSKeyEquiv" ref="152016093"/>
														<int key="NSKeyEquivModMask">1048576</int>
														<int key="NSMnemonicLoc">2147483647</int>
														<int key="NSState">1</int>
														<reference key="NSOnImage" ref="376093012"/>
														<reference key="NSMixedImage" ref="480477237"/>
														<string key="NSAction">_popUpItemAction:</string>
														<reference key="NSTarget" ref="727660302"/>
													</object>
													<bool key="NSMenuItemRespectAlignment">YES</bool>
													<object class="NSMenu" key="NSMenu" id="320966183">
														<reference key="NSTitle" ref="931749213"/>
														<object class="NSMutableArray" key="NSMenuItems">
															<bool key="EncodedWithXMLCoder">YES</bool>
															<reference ref="417729479"/>
															<object class="NSMenuItem" id="1066879230">
																<reference key="NSMenu" ref="320966183"/>
																<reference key="NSTitle" ref="2946"/>
																<reference key="NSKeyEquiv" ref="152016093"/>
																<int key="NSKeyEquivModMask">1048576</int>
																<int key="NSMnemonicLoc">2147483647</int>
																<reference key="NSOnImage" ref="376093012"/>
																<reference key="NSMixedImage" ref="480477237"/>
																<string key="NSAction">_popUpItemAction:</string>
																<reference key="NSTarget" ref="727660302"/>
															</object>
															<object class="NSMenuItem" id="322646014">
																<reference key="NSMenu" ref="320966183"/>
																<reference key="NSTitle" ref="2948"/>
																<reference key="NSKeyEquiv" ref="152016093"/>
																<int key="NSKeyEquivModMask">1048576</int>
																<int key="NSMnemonicLoc">2147483647</int>
																<reference key="NSOnImage" ref="376093012"/>
																<reference key="NSMixedImage" ref="480477237"/>
																<string key="NSAction">_popUpItemAction:</string>
																<reference key="NSTarget" ref="727660302"/>
															</object>
															<object class="NSMenuItem" id="283485227">
																<reference key="NSMenu" ref="320966183"/>
																<reference key="NSTitle" ref="2950"/>
																<reference key="NSKeyEquiv" ref="152016093"/>
																<int key="NSKeyEquivModMask">1048576</int>
																<int key="NSMnemonicLoc">2147483647</int>
																<reference key="NSOnImage" ref="376093012"/>
																<reference key="NSMixedImage" ref="480477237"/>
																<string key="NSAction">_popUpItemAction:</string>
																<reference key="NSTarget" ref="727660302"/>
															</object>
														</object>
													</object>
													<int key="NSPreferredEdge">1</int>
													<bool key="NSUsesItemFromMenu">YES</bool>
													<bool key="NSAltersState">YES</bool>
													<int key="NSArrowPosition">2</int>
												</object>
											</object>
											<object class="NSTextField" id="612413427">
												<reference key="NSNextResponder" ref="668328500"/>
												<int key="NSvFlags">268</int>
												<string key="NSFrame">{{562, 25}, {96, 22}}</string>
												<reference key="NSSuperview" ref="668328500"/>
												<bool key="NSEnabled">YES</bool>
												<object class="NSTextFieldCell" key="NSCell" id="22389715">
													<int key="NSCellFlags">-1804468671</int>
													<int key="NSCellFlags2">-1874852864</int>
													<reference key="NSContents" ref="152016093"/>
													<reference key="NSSupport" ref="574821346"/>
													<object class="NSNumberFormatter" key="NSFormatter" id="1029036109">
														<object class="NSMutableDictionary" key="NS.attributes">
															<bool key="EncodedWithXMLCoder">YES</bool>
															<object class="NSMutableArray" key="dict.sortedKeys">
																<bool key="EncodedWithXMLCoder">YES</bool>
																<reference ref="2925"/>
																<reference ref="2926"/>
																<reference ref="2927"/>
																<reference ref="2928"/>
																<reference ref="2929"/>
															</object>
															<object class="NSMutableArray" key="dict.values">
																<bool key="EncodedWithXMLCoder">YES</bool>
																<reference ref="9"/>
																<reference ref="2931"/>
																<reference ref="14"/>
																<reference ref="11"/>
																<reference ref="9"/>
															</object>
														</object>
														<string key="NS.positiveformat" id="48773043">#,##0.000###</string>
														<reference key="NS.negativeformat" ref="48773043"/>
														<nil key="NS.positiveattrs"/>
														<nil key="NS.negativeattrs"/>
														<object class="NSAttributedString" key="NS.zero">
															<nil key="NSString"/>
														</object>
														<object class="NSAttributedString" key="NS.nil">
															<nil key="NSString"/>
														</object>
														<object class="NSAttributedString" key="NS.nan">
															<string key="NSString">NaN</string>
															<reference key="NSAttributes" ref="1056449005"/>
														</object>
														<reference key="NS.min" ref="829079053"/>
														<reference key="NS.max" ref="829079053"/>
														<object class="NSDecimalNumberHandler" key="NS.rounding">
															<int key="NS.roundingmode">3</int>
															<bool key="NS.raise.overflow">YES</bool>
															<bool key="NS.raise.underflow">YES</bool>
															<bool key="NS.raise.dividebyzero">YES</bool>
														</object>
														<reference key="NS.decimal" ref="356535544"/>
														<reference key="NS.thousand" ref="521424752"/>
														<bool key="NS.hasthousands">YES</bool>
														<bool key="NS.localized">YES</bool>
														<bool key="NS.allowsfloats">YES</bool>
													</object>
													<reference key="NSControlView" ref="612413427"/>
													<bool key="NSDrawsBackground">YES</bool>
													<reference key="NSBackgroundColor" ref="595974468"/>
													<reference key="NSTextColor" ref="428667876"/>
												</object>
											</object>
											<object class="NSSlider" id="907789824">
												<reference key="NSNextResponder" ref="668328500"/>
												<int key="NSvFlags">268</int>
												<string key="NSFrame">{{460, 25}, {96, 21}}</string>
												<reference key="NSSuperview" ref="668328500"/>
												<bool key="NSEnabled">YES</bool>
												<object class="NSSliderCell" key="NSCell" id="281136215">
													<int key="NSCellFlags">-2079981824</int>
													<int key="NSCellFlags2">0</int>
													<reference key="NSContents" ref="152016093"/>
													<reference key="NSSupport" ref="354578709"/>
													<reference key="NSControlView" ref="907789824"/>
													<double key="NSMaxValue">1.000000e+00</double>
													<double key="NSMinValue">0.000000e+00</double>
													<double key="NSValue">1.000000e+00</double>
													<double key="NSAltIncValue">0.000000e+00</double>
													<int key="NSNumberOfTickMarks">0</int>
													<int key="NSTickMarkPosition">1</int>
													<bool key="NSAllowsTickMarkValuesOnly">NO</bool>
													<bool key="NSVertical">NO</bool>
												</object>
											</object>
											<object class="NSTextField" id="288721638">
												<reference key="NSNextResponder" ref="668328500"/>
												<int key="NSvFlags">268</int>
												<string key="NSFrame">{{419, 27}, {38, 17}}</string>
												<reference key="NSSuperview" ref="668328500"/>
												<bool key="NSEnabled">YES</bool>
												<object class="NSTextFieldCell" key="NSCell" id="531388490">
													<int key="NSCellFlags">67239488</int>
													<int key="NSCellFlags2">71304192</int>
													<reference key="NSContents" ref="2939"/>
													<reference key="NSSupport" ref="574821346"/>
													<reference key="NSControlView" ref="288721638"/>
													<reference key="NSBackgroundColor" ref="930922149"/>
													<reference key="NSTextColor" ref="529482958"/>
												</object>
											</object>
											<object class="NSPopUpButton" id="625765817">
												<reference key="NSNextResponder" ref="668328500"/>
												<int key="NSvFlags">268</int>
												<string key="NSFrame">{{362, 22}, {60, 26}}</string>
												<reference key="NSSuperview" ref="668328500"/>
												<bool key="NSEnabled">YES</bool>
												<object class="NSPopUpButtonCell" key="NSCell" id="947042540">
													<int key="NSCellFlags">-2076049856</int>
													<int key="NSCellFlags2">2048</int>
													<reference key="NSSupport" ref="574821346"/>
													<reference key="NSControlView" ref="625765817"/>
													<int key="NSButtonFlags">109199615</int>
													<int key="NSButtonFlags2">1</int>
													<reference key="NSAlternateContents" ref="152016093"/>
													<reference key="NSKeyEquivalent" ref="152016093"/>
													<int key="NSPeriodicDelay">400</int>
													<int key="NSPeriodicInterval">75</int>
													<object class="NSMenuItem" key="NSMenuItem" id="860796073">
														<reference key="NSMenu" ref="730276677"/>
														<reference key="NSTitle" ref="2950"/>
														<reference key="NSKeyEquiv" ref="152016093"/>
														<int key="NSKeyEquivModMask">1048576</int>
														<int key="NSMnemonicLoc">2147483647</int>
														<int key="NSState">1</int>
														<reference key="NSOnImage" ref="376093012"/>
														<reference key="NSMixedImage" ref="480477237"/>
														<string key="NSAction">_popUpItemAction:</string>
														<reference key="NSTarget" ref="947042540"/>
													</object>
													<bool key="NSMenuItemRespectAlignment">YES</bool>
													<object class="NSMenu" key="NSMenu" id="730276677">
														<reference key="NSTitle" ref="931749213"/>
														<object class="NSMutableArray" key="NSMenuItems">
															<bool key="EncodedWithXMLCoder">YES</bool>
															<object class="NSMenuItem" id="858462387">
																<reference key="NSMenu" ref="730276677"/>
																<reference key="NSTitle" ref="2944"/>
																<reference key="NSKeyEquiv" ref="152016093"/>
																<int key="NSKeyEquivModMask">1048576</int>
																<int key="NSMnemonicLoc">2147483647</int>
																<reference key="NSOnImage" ref="376093012"/>
																<reference key="NSMixedImage" ref="480477237"/>
																<string key="NSAction">_popUpItemAction:</string>
																<reference key="NSTarget" ref="947042540"/>
															</object>
															<object class="NSMenuItem" id="1057241248">
																<reference key="NSMenu" ref="730276677"/>
																<reference key="NSTitle" ref="2946"/>
																<reference key="NSKeyEquiv" ref="152016093"/>
																<int key="NSKeyEquivModMask">1048576</int>
																<int key="NSMnemonicLoc">2147483647</int>
																<reference key="NSOnImage" ref="376093012"/>
																<reference key="NSMixedImage" ref="480477237"/>
																<string key="NSAction">_popUpItemAction:</string>
																<reference key="NSTarget" ref="947042540"/>
															</object>
															<object class="NSMenuItem" id="624364257">
																<reference key="NSMenu" ref="730276677"/>
																<reference key="NSTitle" ref="2948"/>
																<reference key="NSKeyEquiv" ref="152016093"/>
																<int key="NSKeyEquivModMask">1048576</int>
																<int key="NSMnemonicLoc">2147483647</int>
																<reference key="NSOnImage" ref="376093012"/>
																<reference key="NSMixedImage" ref="480477237"/>
																<string key="NSAction">_popUpItemAction:</string>
																<reference key="NSTarget" ref="947042540"/>
															</object>
															<reference ref="860796073"/>
														</object>
													</object>
													<int key="NSSelectedIndex">3</int>
													<int key="NSPreferredEdge">1</int>
													<bool key="NSUsesItemFromMenu">YES</bool>
													<bool key="NSAltersState">YES</bool>
													<int key="NSArrowPosition">2</int>
												</object>
											</object>
										</object>
										<string key="NSFrame">{{10, 19}, {737, 73}}</string>
									</object>
									<reference key="NSLabel" ref="387278033"/>
									<reference key="NSColor" ref="930922149"/>
									<reference key="NSTabView" ref="859495844"/>
								</object>
								<object class="NSTabViewItem" id="1043169251">
									<string key="NSIdentifier">Item 7</string>
									<object class="NSView" key="NSView" id="1052632359">
										<nil key="NSNextResponder"/>
										<int key="NSvFlags">256</int>
										<object class="NSMutableArray" key="NSSubviews">
											<bool key="EncodedWithXMLCoder">YES</bool>
											<object class="NSSlider" id="701677254">
												<reference key="NSNextResponder" ref="1052632359"/>
												<int key="NSvFlags">268</int>
												<string key="NSFrame">{{159, 48}, {96, 21}}</string>
												<reference key="NSSuperview" ref="1052632359"/>
												<bool key="NSEnabled">YES</bool>
												<object class="NSSliderCell" key="NSCell" id="6045104">
													<int key="NSCellFlags">-2079981824</int>
													<int key="NSCellFlags2">0</int>
													<reference key="NSContents" ref="152016093"/>
													<reference key="NSSupport" ref="354578709"/>
													<reference key="NSControlView" ref="701677254"/>
													<double key="NSMaxValue">1.000000e+00</double>
													<double key="NSMinValue">0.000000e+00</double>
													<double key="NSValue">1.000000e+00</double>
													<double key="NSAltIncValue">0.000000e+00</double>
													<int key="NSNumberOfTickMarks">0</int>
													<int key="NSTickMarkPosition">1</int>
													<bool key="NSAllowsTickMarkValuesOnly">NO</bool>
													<bool key="NSVertical">NO</bool>
												</object>
											</object>
											<object class="NSTextField" id="289753281">
												<reference key="NSNextResponder" ref="1052632359"/>
												<int key="NSvFlags">268</int>
												<string key="NSFrame">{{261, 48}, {96, 22}}</string>
												<reference key="NSSuperview" ref="1052632359"/>
												<bool key="NSEnabled">YES</bool>
												<object class="NSTextFieldCell" key="NSCell" id="25787472">
													<int key="NSCellFlags">-1804468671</int>
													<int key="NSCellFlags2">-1874852864</int>
													<reference key="NSContents" ref="152016093"/>
													<reference key="NSSupport" ref="574821346"/>
													<object class="NSNumberFormatter" key="NSFormatter" id="419169159">
														<object class="NSMutableDictionary" key="NS.attributes">
															<bool key="EncodedWithXMLCoder">YES</bool>
															<object class="NSMutableArray" key="dict.sortedKeys">
																<bool key="EncodedWithXMLCoder">YES</bool>
																<reference ref="2925"/>
																<reference ref="2926"/>
																<reference ref="2927"/>
																<reference ref="2928"/>
																<reference ref="2929"/>
															</object>
															<object class="NSMutableArray" key="dict.values">
																<bool key="EncodedWithXMLCoder">YES</bool>
																<reference ref="9"/>
																<reference ref="2931"/>
																<reference ref="14"/>
																<reference ref="11"/>
																<reference ref="9"/>
															</object>
														</object>
														<string key="NS.positiveformat" id="514129752">#,##0.000###</string>
														<reference key="NS.negativeformat" ref="514129752"/>
														<nil key="NS.positiveattrs"/>
														<nil key="NS.negativeattrs"/>
														<object class="NSAttributedString" key="NS.zero">
															<nil key="NSString"/>
														</object>
														<object class="NSAttributedString" key="NS.nil">
															<nil key="NSString"/>
														</object>
														<object class="NSAttributedString" key="NS.nan">
															<string key="NSString">NaN</string>
															<reference key="NSAttributes" ref="1056449005"/>
														</object>
														<reference key="NS.min" ref="829079053"/>
														<reference key="NS.max" ref="829079053"/>
														<object class="NSDecimalNumberHandler" key="NS.rounding">
															<int key="NS.roundingmode">3</int>
															<bool key="NS.raise.overflow">YES</bool>
															<bool key="NS.raise.underflow">YES</bool>
															<bool key="NS.raise.dividebyzero">YES</bool>
														</object>
														<reference key="NS.decimal" ref="356535544"/>
														<reference key="NS.thousand" ref="521424752"/>
														<bool key="NS.hasthousands">YES</bool>
														<bool key="NS.localized">YES</bool>
														<bool key="NS.allowsfloats">YES</bool>
													</object>
													<reference key="NSControlView" ref="289753281"/>
													<bool key="NSDrawsBackground">YES</bool>
													<reference key="NSBackgroundColor" ref="595974468"/>
													<reference key="NSTextColor" ref="428667876"/>
												</object>
											</object>
											<object class="NSSlider" id="748957146">
												<reference key="NSNextResponder" ref="1052632359"/>
												<int key="NSvFlags">268</int>
												<string key="NSFrame">{{15, 31}, {96, 21}}</string>
												<reference key="NSSuperview" ref="1052632359"/>
												<bool key="NSEnabled">YES</bool>
												<object class="NSSliderCell" key="NSCell" id="473733980">
													<int key="NSCellFlags">-2079981824</int>
													<int key="NSCellFlags2">0</int>
													<reference key="NSContents" ref="152016093"/>
													<reference key="NSSupport" ref="354578709"/>
													<reference key="NSControlView" ref="748957146"/>
													<double key="NSMaxValue">1.000000e+00</double>
													<double key="NSMinValue">0.000000e+00</double>
													<double key="NSValue">1.000000e+00</double>
													<double key="NSAltIncValue">0.000000e+00</double>
													<int key="NSNumberOfTickMarks">0</int>
													<int key="NSTickMarkPosition">1</int>
													<bool key="NSAllowsTickMarkValuesOnly">NO</bool>
													<bool key="NSVertical">NO</bool>
												</object>
											</object>
											<object class="NSSlider" id="267388381">
												<reference key="NSNextResponder" ref="1052632359"/>
												<int key="NSvFlags">268</int>
												<string key="NSFrame">{{159, 25}, {96, 21}}</string>
												<reference key="NSSuperview" ref="1052632359"/>
												<bool key="NSEnabled">YES</bool>
												<object class="NSSliderCell" key="NSCell" id="578909462">
													<int key="NSCellFlags">-2079981824</int>
													<int key="NSCellFlags2">0</int>
													<reference key="NSContents" ref="152016093"/>
													<reference key="NSSupport" ref="354578709"/>
													<reference key="NSControlView" ref="267388381"/>
													<double key="NSMaxValue">1.000000e+00</double>
													<double key="NSMinValue">0.000000e+00</double>
													<double key="NSValue">1.000000e+00</double>
													<double key="NSAltIncValue">0.000000e+00</double>
													<int key="NSNumberOfTickMarks">0</int>
													<int key="NSTickMarkPosition">1</int>
													<bool key="NSAllowsTickMarkValuesOnly">NO</bool>
													<bool key="NSVertical">NO</bool>
												</object>
											</object>
											<object class="NSTextField" id="987137037">
												<reference key="NSNextResponder" ref="1052632359"/>
												<int key="NSvFlags">268</int>
												<string key="NSFrame">{{14, 53}, {83, 17}}</string>
												<reference key="NSSuperview" ref="1052632359"/>
												<bool key="NSEnabled">YES</bool>
												<object class="NSTextFieldCell" key="NSCell" id="210958893">
													<int key="NSCellFlags">67239488</int>
													<int key="NSCellFlags2">4195328</int>
													<reference key="NSContents" ref="2328"/>
													<reference key="NSSupport" ref="574821346"/>
													<reference key="NSControlView" ref="987137037"/>
													<reference key="NSBackgroundColor" ref="930922149"/>
													<reference key="NSTextColor" ref="529482958"/>
												</object>
											</object>
											<object class="NSTextField" id="103184330">
												<reference key="NSNextResponder" ref="1052632359"/>
												<int key="NSvFlags">268</int>
												<string key="NSFrame">{{118, 50}, {38, 17}}</string>
												<reference key="NSSuperview" ref="1052632359"/>
												<bool key="NSEnabled">YES</bool>
												<object class="NSTextFieldCell" key="NSCell" id="749338815">
													<int key="NSCellFlags">67239488</int>
													<int key="NSCellFlags2">71304192</int>
													<reference key="NSContents" ref="1477"/>
													<reference key="NSSupport" ref="574821346"/>
													<reference key="NSControlView" ref="103184330"/>
													<reference key="NSBackgroundColor" ref="930922149"/>
													<reference key="NSTextColor" ref="529482958"/>
												</object>
											</object>
											<object class="NSTextField" id="459099096">
												<reference key="NSNextResponder" ref="1052632359"/>
												<int key="NSvFlags">268</int>
												<string key="NSFrame">{{17, 5}, {96, 22}}</string>
												<reference key="NSSuperview" ref="1052632359"/>
												<bool key="NSEnabled">YES</bool>
												<object class="NSTextFieldCell" key="NSCell" id="950390184">
													<int key="NSCellFlags">-1804468671</int>
													<int key="NSCellFlags2">-1874852864</int>
													<reference key="NSContents" ref="152016093"/>
													<reference key="NSSupport" ref="574821346"/>
													<object class="NSNumberFormatter" key="NSFormatter" id="237888002">
														<object class="NSMutableDictionary" key="NS.attributes">
															<bool key="EncodedWithXMLCoder">YES</bool>
															<object class="NSMutableArray" key="dict.sortedKeys">
																<bool key="EncodedWithXMLCoder">YES</bool>
																<reference ref="2925"/>
																<reference ref="2926"/>
																<reference ref="2927"/>
																<reference ref="2928"/>
																<reference ref="2929"/>
															</object>
															<object class="NSMutableArray" key="dict.values">
																<bool key="EncodedWithXMLCoder">YES</bool>
																<reference ref="9"/>
																<reference ref="2931"/>
																<reference ref="14"/>
																<reference ref="11"/>
																<reference ref="9"/>
															</object>
														</object>
														<string key="NS.positiveformat" id="201231922">#,##0.000###</string>
														<reference key="NS.negativeformat" ref="201231922"/>
														<nil key="NS.positiveattrs"/>
														<nil key="NS.negativeattrs"/>
														<object class="NSAttributedString" key="NS.zero">
															<nil key="NSString"/>
														</object>
														<object class="NSAttributedString" key="NS.nil">
															<nil key="NSString"/>
														</object>
														<object class="NSAttributedString" key="NS.nan">
															<string key="NSString">NaN</string>
															<reference key="NSAttributes" ref="1056449005"/>
														</object>
														<reference key="NS.min" ref="829079053"/>
														<reference key="NS.max" ref="829079053"/>
														<object class="NSDecimalNumberHandler" key="NS.rounding">
															<int key="NS.roundingmode">3</int>
															<bool key="NS.raise.overflow">YES</bool>
															<bool key="NS.raise.underflow">YES</bool>
															<bool key="NS.raise.dividebyzero">YES</bool>
														</object>
														<reference key="NS.decimal" ref="356535544"/>
														<reference key="NS.thousand" ref="521424752"/>
														<bool key="NS.hasthousands">YES</bool>
														<bool key="NS.localized">YES</bool>
														<bool key="NS.allowsfloats">YES</bool>
													</object>
													<reference key="NSControlView" ref="459099096"/>
													<bool key="NSDrawsBackground">YES</bool>
													<reference key="NSBackgroundColor" ref="595974468"/>
													<reference key="NSTextColor" ref="428667876"/>
												</object>
											</object>
											<object class="NSTextField" id="631881741">
												<reference key="NSNextResponder" ref="1052632359"/>
												<int key="NSvFlags">268</int>
												<string key="NSFrame">{{118, 27}, {38, 17}}</string>
												<reference key="NSSuperview" ref="1052632359"/>
												<bool key="NSEnabled">YES</bool>
												<object class="NSTextFieldCell" key="NSCell" id="757844253">
													<int key="NSCellFlags">67239488</int>
													<int key="NSCellFlags2">71304192</int>
													<reference key="NSContents" ref="2854"/>
													<reference key="NSSupport" ref="574821346"/>
													<reference key="NSControlView" ref="631881741"/>
													<reference key="NSBackgroundColor" ref="930922149"/>
													<reference key="NSTextColor" ref="529482958"/>
												</object>
											</object>
											<object class="NSTextField" id="805201870">
												<reference key="NSNextResponder" ref="1052632359"/>
												<int key="NSvFlags">268</int>
												<string key="NSFrame">{{261, 25}, {96, 22}}</string>
												<reference key="NSSuperview" ref="1052632359"/>
												<bool key="NSEnabled">YES</bool>
												<object class="NSTextFieldCell" key="NSCell" id="469872126">
													<int key="NSCellFlags">-1804468671</int>
													<int key="NSCellFlags2">-1874852864</int>
													<reference key="NSContents" ref="152016093"/>
													<reference key="NSSupport" ref="574821346"/>
													<object class="NSNumberFormatter" key="NSFormatter" id="571770854">
														<object class="NSMutableDictionary" key="NS.attributes">
															<bool key="EncodedWithXMLCoder">YES</bool>
															<object class="NSMutableArray" key="dict.sortedKeys">
																<bool key="EncodedWithXMLCoder">YES</bool>
																<reference ref="2925"/>
																<reference ref="2926"/>
																<reference ref="2927"/>
																<reference ref="2928"/>
																<reference ref="2929"/>
															</object>
															<object class="NSMutableArray" key="dict.values">
																<bool key="EncodedWithXMLCoder">YES</bool>
																<reference ref="9"/>
																<reference ref="2931"/>
																<reference ref="14"/>
																<reference ref="11"/>
																<reference ref="9"/>
															</object>
														</object>
														<string key="NS.positiveformat" id="72445599">#,##0.000###</string>
														<reference key="NS.negativeformat" ref="72445599"/>
														<nil key="NS.positiveattrs"/>
														<nil key="NS.negativeattrs"/>
														<object class="NSAttributedString" key="NS.zero">
															<nil key="NSString"/>
														</object>
														<object class="NSAttributedString" key="NS.nil">
															<nil key="NSString"/>
														</object>
														<object class="NSAttributedString" key="NS.nan">
															<string key="NSString">NaN</string>
															<reference key="NSAttributes" ref="1056449005"/>
														</object>
														<reference key="NS.min" ref="829079053"/>
														<reference key="NS.max" ref="829079053"/>
														<object class="NSDecimalNumberHandler" key="NS.rounding">
															<int key="NS.roundingmode">3</int>
															<bool key="NS.raise.overflow">YES</bool>
															<bool key="NS.raise.underflow">YES</bool>
															<bool key="NS.raise.dividebyzero">YES</bool>
														</object>
														<reference key="NS.decimal" ref="356535544"/>
														<reference key="NS.thousand" ref="521424752"/>
														<bool key="NS.hasthousands">YES</bool>
														<bool key="NS.localized">YES</bool>
														<bool key="NS.allowsfloats">YES</bool>
													</object>
													<reference key="NSControlView" ref="805201870"/>
													<bool key="NSDrawsBackground">YES</bool>
													<reference key="NSBackgroundColor" ref="595974468"/>
													<reference key="NSTextColor" ref="428667876"/>
												</object>
											</object>
											<object class="NSTextField" id="199039566">
												<reference key="NSNextResponder" ref="1052632359"/>
												<int key="NSvFlags">268</int>
												<string key="NSFrame">{{261, 2}, {96, 22}}</string>
												<reference key="NSSuperview" ref="1052632359"/>
												<bool key="NSEnabled">YES</bool>
												<object class="NSTextFieldCell" key="NSCell" id="435505050">
													<int key="NSCellFlags">-1804468671</int>
													<int key="NSCellFlags2">-1874852864</int>
													<reference key="NSContents" ref="152016093"/>
													<reference key="NSSupport" ref="574821346"/>
													<object class="NSNumberFormatter" key="NSFormatter" id="150780816">
														<object class="NSMutableDictionary" key="NS.attributes">
															<bool key="EncodedWithXMLCoder">YES</bool>
															<object class="NSMutableArray" key="dict.sortedKeys">
																<bool key="EncodedWithXMLCoder">YES</bool>
																<reference ref="2925"/>
																<reference ref="2926"/>
																<reference ref="2927"/>
																<reference ref="2928"/>
																<reference ref="2929"/>
															</object>
															<object class="NSMutableArray" key="dict.values">
																<bool key="EncodedWithXMLCoder">YES</bool>
																<reference ref="9"/>
																<reference ref="2931"/>
																<reference ref="14"/>
																<reference ref="11"/>
																<reference ref="9"/>
															</object>
														</object>
														<string key="NS.positiveformat" id="1056447524">#,##0.000###</string>
														<reference key="NS.negativeformat" ref="1056447524"/>
														<nil key="NS.positiveattrs"/>
														<nil key="NS.negativeattrs"/>
														<object class="NSAttributedString" key="NS.zero">
															<nil key="NSString"/>
														</object>
														<object class="NSAttributedString" key="NS.nil">
															<nil key="NSString"/>
														</object>
														<object class="NSAttributedString" key="NS.nan">
															<string key="NSString">NaN</string>
															<reference key="NSAttributes" ref="1056449005"/>
														</object>
														<reference key="NS.min" ref="829079053"/>
														<reference key="NS.max" ref="829079053"/>
														<object class="NSDecimalNumberHandler" key="NS.rounding">
															<int key="NS.roundingmode">3</int>
															<bool key="NS.raise.overflow">YES</bool>
															<bool key="NS.raise.underflow">YES</bool>
															<bool key="NS.raise.dividebyzero">YES</bool>
														</object>
														<reference key="NS.decimal" ref="356535544"/>
														<reference key="NS.thousand" ref="521424752"/>
														<bool key="NS.hasthousands">YES</bool>
														<bool key="NS.localized">YES</bool>
														<bool key="NS.allowsfloats">YES</bool>
													</object>
													<reference key="NSControlView" ref="199039566"/>
													<bool key="NSDrawsBackground">YES</bool>
													<reference key="NSBackgroundColor" ref="595974468"/>
													<reference key="NSTextColor" ref="428667876"/>
												</object>
											</object>
											<object class="NSSlider" id="469338840">
												<reference key="NSNextResponder" ref="1052632359"/>
												<int key="NSvFlags">268</int>
												<string key="NSFrame">{{159, 2}, {96, 21}}</string>
												<reference key="NSSuperview" ref="1052632359"/>
												<bool key="NSEnabled">YES</bool>
												<object class="NSSliderCell" key="NSCell" id="942723569">
													<int key="NSCellFlags">-2079981824</int>
													<int key="NSCellFlags2">0</int>
													<reference key="NSContents" ref="152016093"/>
													<reference key="NSSupport" ref="354578709"/>
													<reference key="NSControlView" ref="469338840"/>
													<double key="NSMaxValue">1.000000e+00</double>
													<double key="NSMinValue">0.000000e+00</double>
													<double key="NSValue">1.000000e+00</double>
													<double key="NSAltIncValue">0.000000e+00</double>
													<int key="NSNumberOfTickMarks">0</int>
													<int key="NSTickMarkPosition">1</int>
													<bool key="NSAllowsTickMarkValuesOnly">NO</bool>
													<bool key="NSVertical">NO</bool>
												</object>
											</object>
											<object class="NSTextField" id="635655707">
												<reference key="NSNextResponder" ref="1052632359"/>
												<int key="NSvFlags">268</int>
												<string key="NSFrame">{{118, 5}, {38, 17}}</string>
												<reference key="NSSuperview" ref="1052632359"/>
												<bool key="NSEnabled">YES</bool>
												<object class="NSTextFieldCell" key="NSCell" id="113695744">
													<int key="NSCellFlags">67239488</int>
													<int key="NSCellFlags2">71304192</int>
													<reference key="NSContents" ref="1488"/>
													<reference key="NSSupport" ref="574821346"/>
													<reference key="NSControlView" ref="635655707"/>
													<reference key="NSBackgroundColor" ref="930922149"/>
													<reference key="NSTextColor" ref="529482958"/>
												</object>
											</object>
											<object class="NSPopUpButton" id="548587906">
												<reference key="NSNextResponder" ref="1052632359"/>
												<int key="NSvFlags">268</int>
												<string key="NSFrame">{{663, 22}, {60, 26}}</string>
												<reference key="NSSuperview" ref="1052632359"/>
												<bool key="NSEnabled">YES</bool>
												<object class="NSPopUpButtonCell" key="NSCell" id="404217704">
													<int key="NSCellFlags">-2076049856</int>
													<int key="NSCellFlags2">2048</int>
													<reference key="NSSupport" ref="574821346"/>
													<reference key="NSControlView" ref="548587906"/>
													<int key="NSButtonFlags">109199615</int>
													<int key="NSButtonFlags2">1</int>
													<reference key="NSAlternateContents" ref="152016093"/>
													<reference key="NSKeyEquivalent" ref="152016093"/>
													<int key="NSPeriodicDelay">400</int>
													<int key="NSPeriodicInterval">75</int>
													<object class="NSMenuItem" key="NSMenuItem" id="14801845">
														<reference key="NSMenu" ref="218312967"/>
														<reference key="NSTitle" ref="2944"/>
														<reference key="NSKeyEquiv" ref="152016093"/>
														<int key="NSKeyEquivModMask">1048576</int>
														<int key="NSMnemonicLoc">2147483647</int>
														<int key="NSState">1</int>
														<reference key="NSOnImage" ref="376093012"/>
														<reference key="NSMixedImage" ref="480477237"/>
														<string key="NSAction">_popUpItemAction:</string>
														<reference key="NSTarget" ref="404217704"/>
													</object>
													<bool key="NSMenuItemRespectAlignment">YES</bool>
													<object class="NSMenu" key="NSMenu" id="218312967">
														<reference key="NSTitle" ref="931749213"/>
														<object class="NSMutableArray" key="NSMenuItems">
															<bool key="EncodedWithXMLCoder">YES</bool>
															<reference ref="14801845"/>
															<object class="NSMenuItem" id="706885427">
																<reference key="NSMenu" ref="218312967"/>
																<reference key="NSTitle" ref="2946"/>
																<reference key="NSKeyEquiv" ref="152016093"/>
																<int key="NSKeyEquivModMask">1048576</int>
																<int key="NSMnemonicLoc">2147483647</int>
																<reference key="NSOnImage" ref="376093012"/>
																<reference key="NSMixedImage" ref="480477237"/>
																<string key="NSAction">_popUpItemAction:</string>
																<reference key="NSTarget" ref="404217704"/>
															</object>
															<object class="NSMenuItem" id="73041266">
																<reference key="NSMenu" ref="218312967"/>
																<reference key="NSTitle" ref="2948"/>
																<reference key="NSKeyEquiv" ref="152016093"/>
																<int key="NSKeyEquivModMask">1048576</int>
																<int key="NSMnemonicLoc">2147483647</int>
																<reference key="NSOnImage" ref="376093012"/>
																<reference key="NSMixedImage" ref="480477237"/>
																<string key="NSAction">_popUpItemAction:</string>
																<reference key="NSTarget" ref="404217704"/>
															</object>
															<object class="NSMenuItem" id="778955179">
																<reference key="NSMenu" ref="218312967"/>
																<reference key="NSTitle" ref="2950"/>
																<reference key="NSKeyEquiv" ref="152016093"/>
																<int key="NSKeyEquivModMask">1048576</int>
																<int key="NSMnemonicLoc">2147483647</int>
																<reference key="NSOnImage" ref="376093012"/>
																<reference key="NSMixedImage" ref="480477237"/>
																<string key="NSAction">_popUpItemAction:</string>
																<reference key="NSTarget" ref="404217704"/>
															</object>
															<object class="NSMenuItem" id="314386387">
																<reference key="NSMenu" ref="218312967"/>
																<reference key="NSTitle" ref="2952"/>
																<reference key="NSKeyEquiv" ref="152016093"/>
																<int key="NSKeyEquivModMask">1048576</int>
																<int key="NSMnemonicLoc">2147483647</int>
																<reference key="NSOnImage" ref="376093012"/>
																<reference key="NSMixedImage" ref="480477237"/>
																<string key="NSAction">_popUpItemAction:</string>
																<reference key="NSTarget" ref="404217704"/>
															</object>
															<object class="NSMenuItem" id="437637135">
																<reference key="NSMenu" ref="218312967"/>
																<reference key="NSTitle" ref="2954"/>
																<reference key="NSKeyEquiv" ref="152016093"/>
																<int key="NSKeyEquivModMask">1048576</int>
																<int key="NSMnemonicLoc">2147483647</int>
																<reference key="NSOnImage" ref="376093012"/>
																<reference key="NSMixedImage" ref="480477237"/>
																<string key="NSAction">_popUpItemAction:</string>
																<reference key="NSTarget" ref="404217704"/>
															</object>
															<object class="NSMenuItem" id="879950890">
																<reference key="NSMenu" ref="218312967"/>
																<reference key="NSTitle" ref="2956"/>
																<reference key="NSKeyEquiv" ref="152016093"/>
																<int key="NSKeyEquivModMask">1048576</int>
																<int key="NSMnemonicLoc">2147483647</int>
																<reference key="NSOnImage" ref="376093012"/>
																<reference key="NSMixedImage" ref="480477237"/>
																<string key="NSAction">_popUpItemAction:</string>
																<reference key="NSTarget" ref="404217704"/>
															</object>
															<object class="NSMenuItem" id="685216334">
																<reference key="NSMenu" ref="218312967"/>
																<reference key="NSTitle" ref="2958"/>
																<reference key="NSKeyEquiv" ref="152016093"/>
																<int key="NSKeyEquivModMask">1048576</int>
																<int key="NSMnemonicLoc">2147483647</int>
																<reference key="NSOnImage" ref="376093012"/>
																<reference key="NSMixedImage" ref="480477237"/>
																<string key="NSAction">_popUpItemAction:</string>
																<reference key="NSTarget" ref="404217704"/>
															</object>
														</object>
													</object>
													<int key="NSPreferredEdge">1</int>
													<bool key="NSUsesItemFromMenu">YES</bool>
													<bool key="NSAltersState">YES</bool>
													<int key="NSArrowPosition">2</int>
												</object>
											</object>
											<object class="NSTextField" id="70533490">
												<reference key="NSNextResponder" ref="1052632359"/>
												<int key="NSvFlags">268</int>
												<string key="NSFrame">{{562, 25}, {96, 22}}</string>
												<reference key="NSSuperview" ref="1052632359"/>
												<bool key="NSEnabled">YES</bool>
												<object class="NSTextFieldCell" key="NSCell" id="701811547">
													<int key="NSCellFlags">-1804468671</int>
													<int key="NSCellFlags2">-1874852864</int>
													<reference key="NSContents" ref="152016093"/>
													<reference key="NSSupport" ref="574821346"/>
													<object class="NSNumberFormatter" key="NSFormatter" id="877472589">
														<object class="NSMutableDictionary" key="NS.attributes">
															<bool key="EncodedWithXMLCoder">YES</bool>
															<object class="NSMutableArray" key="dict.sortedKeys">
																<bool key="EncodedWithXMLCoder">YES</bool>
																<reference ref="2925"/>
																<reference ref="2926"/>
																<reference ref="2927"/>
																<reference ref="2928"/>
																<reference ref="2929"/>
															</object>
															<object class="NSMutableArray" key="dict.values">
																<bool key="EncodedWithXMLCoder">YES</bool>
																<reference ref="9"/>
																<reference ref="2931"/>
																<reference ref="14"/>
																<reference ref="11"/>
																<reference ref="9"/>
															</object>
														</object>
														<string key="NS.positiveformat" id="787738758">#,##0.000###</string>
														<reference key="NS.negativeformat" ref="787738758"/>
														<nil key="NS.positiveattrs"/>
														<nil key="NS.negativeattrs"/>
														<object class="NSAttributedString" key="NS.zero">
															<nil key="NSString"/>
														</object>
														<object class="NSAttributedString" key="NS.nil">
															<nil key="NSString"/>
														</object>
														<object class="NSAttributedString" key="NS.nan">
															<string key="NSString">NaN</string>
															<reference key="NSAttributes" ref="1056449005"/>
														</object>
														<reference key="NS.min" ref="829079053"/>
														<reference key="NS.max" ref="829079053"/>
														<object class="NSDecimalNumberHandler" key="NS.rounding">
															<int key="NS.roundingmode">3</int>
															<bool key="NS.raise.overflow">YES</bool>
															<bool key="NS.raise.underflow">YES</bool>
															<bool key="NS.raise.dividebyzero">YES</bool>
														</object>
														<reference key="NS.decimal" ref="356535544"/>
														<reference key="NS.thousand" ref="521424752"/>
														<bool key="NS.hasthousands">YES</bool>
														<bool key="NS.localized">YES</bool>
														<bool key="NS.allowsfloats">YES</bool>
													</object>
													<reference key="NSControlView" ref="70533490"/>
													<bool key="NSDrawsBackground">YES</bool>
													<reference key="NSBackgroundColor" ref="595974468"/>
													<reference key="NSTextColor" ref="428667876"/>
												</object>
											</object>
											<object class="NSSlider" id="907136718">
												<reference key="NSNextResponder" ref="1052632359"/>
												<int key="NSvFlags">268</int>
												<string key="NSFrame">{{460, 25}, {96, 21}}</string>
												<reference key="NSSuperview" ref="1052632359"/>
												<bool key="NSEnabled">YES</bool>
												<object class="NSSliderCell" key="NSCell" id="821121117">
													<int key="NSCellFlags">-2079981824</int>
													<int key="NSCellFlags2">0</int>
													<reference key="NSContents" ref="152016093"/>
													<reference key="NSSupport" ref="354578709"/>
													<reference key="NSControlView" ref="907136718"/>
													<double key="NSMaxValue">1.000000e+00</double>
													<double key="NSMinValue">0.000000e+00</double>
													<double key="NSValue">1.000000e+00</double>
													<double key="NSAltIncValue">0.000000e+00</double>
													<int key="NSNumberOfTickMarks">0</int>
													<int key="NSTickMarkPosition">1</int>
													<bool key="NSAllowsTickMarkValuesOnly">NO</bool>
													<bool key="NSVertical">NO</bool>
												</object>
											</object>
											<object class="NSTextField" id="791423935">
												<reference key="NSNextResponder" ref="1052632359"/>
												<int key="NSvFlags">268</int>
												<string key="NSFrame">{{419, 27}, {38, 17}}</string>
												<reference key="NSSuperview" ref="1052632359"/>
												<bool key="NSEnabled">YES</bool>
												<object class="NSTextFieldCell" key="NSCell" id="724523658">
													<int key="NSCellFlags">67239488</int>
													<int key="NSCellFlags2">71304192</int>
													<reference key="NSContents" ref="2939"/>
													<reference key="NSSupport" ref="574821346"/>
													<reference key="NSControlView" ref="791423935"/>
													<reference key="NSBackgroundColor" ref="930922149"/>
													<reference key="NSTextColor" ref="529482958"/>
												</object>
											</object>
											<object class="NSPopUpButton" id="867441783">
												<reference key="NSNextResponder" ref="1052632359"/>
												<int key="NSvFlags">268</int>
												<string key="NSFrame">{{362, 22}, {60, 26}}</string>
												<reference key="NSSuperview" ref="1052632359"/>
												<bool key="NSEnabled">YES</bool>
												<object class="NSPopUpButtonCell" key="NSCell" id="193467146">
													<int key="NSCellFlags">-2076049856</int>
													<int key="NSCellFlags2">2048</int>
													<reference key="NSSupport" ref="574821346"/>
													<reference key="NSControlView" ref="867441783"/>
													<int key="NSButtonFlags">109199615</int>
													<int key="NSButtonFlags2">1</int>
													<reference key="NSAlternateContents" ref="152016093"/>
													<reference key="NSKeyEquivalent" ref="152016093"/>
													<int key="NSPeriodicDelay">400</int>
													<int key="NSPeriodicInterval">75</int>
													<object class="NSMenuItem" key="NSMenuItem" id="124222658">
														<reference key="NSMenu" ref="222810587"/>
														<reference key="NSTitle" ref="2958"/>
														<reference key="NSKeyEquiv" ref="152016093"/>
														<int key="NSKeyEquivModMask">1048576</int>
														<int key="NSMnemonicLoc">2147483647</int>
														<int key="NSState">1</int>
														<reference key="NSOnImage" ref="376093012"/>
														<reference key="NSMixedImage" ref="480477237"/>
														<string key="NSAction">_popUpItemAction:</string>
														<reference key="NSTarget" ref="193467146"/>
													</object>
													<bool key="NSMenuItemRespectAlignment">YES</bool>
													<object class="NSMenu" key="NSMenu" id="222810587">
														<reference key="NSTitle" ref="931749213"/>
														<object class="NSMutableArray" key="NSMenuItems">
															<bool key="EncodedWithXMLCoder">YES</bool>
															<object class="NSMenuItem" id="593063302">
																<reference key="NSMenu" ref="222810587"/>
																<reference key="NSTitle" ref="2944"/>
																<reference key="NSKeyEquiv" ref="152016093"/>
																<int key="NSKeyEquivModMask">1048576</int>
																<int key="NSMnemonicLoc">2147483647</int>
																<reference key="NSOnImage" ref="376093012"/>
																<reference key="NSMixedImage" ref="480477237"/>
																<string key="NSAction">_popUpItemAction:</string>
																<reference key="NSTarget" ref="193467146"/>
															</object>
															<object class="NSMenuItem" id="703722572">
																<reference key="NSMenu" ref="222810587"/>
																<reference key="NSTitle" ref="2946"/>
																<reference key="NSKeyEquiv" ref="152016093"/>
																<int key="NSKeyEquivModMask">1048576</int>
																<int key="NSMnemonicLoc">2147483647</int>
																<reference key="NSOnImage" ref="376093012"/>
																<reference key="NSMixedImage" ref="480477237"/>
																<string key="NSAction">_popUpItemAction:</string>
																<reference key="NSTarget" ref="193467146"/>
															</object>
															<object class="NSMenuItem" id="174907120">
																<reference key="NSMenu" ref="222810587"/>
																<reference key="NSTitle" ref="2948"/>
																<reference key="NSKeyEquiv" ref="152016093"/>
																<int key="NSKeyEquivModMask">1048576</int>
																<int key="NSMnemonicLoc">2147483647</int>
																<reference key="NSOnImage" ref="376093012"/>
																<reference key="NSMixedImage" ref="480477237"/>
																<string key="NSAction">_popUpItemAction:</string>
																<reference key="NSTarget" ref="193467146"/>
															</object>
															<object class="NSMenuItem" id="247860008">
																<reference key="NSMenu" ref="222810587"/>
																<reference key="NSTitle" ref="2950"/>
																<reference key="NSKeyEquiv" ref="152016093"/>
																<int key="NSKeyEquivModMask">1048576</int>
																<int key="NSMnemonicLoc">2147483647</int>
																<reference key="NSOnImage" ref="376093012"/>
																<reference key="NSMixedImage" ref="480477237"/>
																<string key="NSAction">_popUpItemAction:</string>
																<reference key="NSTarget" ref="193467146"/>
															</object>
															<object class="NSMenuItem" id="367667652">
																<reference key="NSMenu" ref="222810587"/>
																<reference key="NSTitle" ref="2952"/>
																<reference key="NSKeyEquiv" ref="152016093"/>
																<int key="NSKeyEquivModMask">1048576</int>
																<int key="NSMnemonicLoc">2147483647</int>
																<reference key="NSOnImage" ref="376093012"/>
																<reference key="NSMixedImage" ref="480477237"/>
																<string key="NSAction">_popUpItemAction:</string>
																<reference key="NSTarget" ref="193467146"/>
															</object>
															<object class="NSMenuItem" id="558351084">
																<reference key="NSMenu" ref="222810587"/>
																<reference key="NSTitle" ref="2954"/>
																<reference key="NSKeyEquiv" ref="152016093"/>
																<int key="NSKeyEquivModMask">1048576</int>
																<int key="NSMnemonicLoc">2147483647</int>
																<reference key="NSOnImage" ref="376093012"/>
																<reference key="NSMixedImage" ref="480477237"/>
																<string key="NSAction">_popUpItemAction:</string>
																<reference key="NSTarget" ref="193467146"/>
															</object>
															<object class="NSMenuItem" id="699678840">
																<reference key="NSMenu" ref="222810587"/>
																<reference key="NSTitle" ref="2956"/>
																<reference key="NSKeyEquiv" ref="152016093"/>
																<int key="NSKeyEquivModMask">1048576</int>
																<int key="NSMnemonicLoc">2147483647</int>
																<reference key="NSOnImage" ref="376093012"/>
																<reference key="NSMixedImage" ref="480477237"/>
																<string key="NSAction">_popUpItemAction:</string>
																<reference key="NSTarget" ref="193467146"/>
															</object>
															<reference ref="124222658"/>
														</object>
													</object>
													<int key="NSSelectedIndex">7</int>
													<int key="NSPreferredEdge">1</int>
													<bool key="NSUsesItemFromMenu">YES</bool>
													<bool key="NSAltersState">YES</bool>
													<int key="NSArrowPosition">2</int>
												</object>
											</object>
										</object>
										<string key="NSFrame">{{10, 19}, {737, 73}}</string>
									</object>
									<string key="NSLabel">H</string>
									<reference key="NSColor" ref="930922149"/>
									<reference key="NSTabView" ref="859495844"/>
								</object>
								<object class="NSTabViewItem" id="2213190">
									<string key="NSIdentifier">Item 8</string>
									<object class="NSView" key="NSView" id="561850071">
										<nil key="NSNextResponder"/>
										<int key="NSvFlags">256</int>
										<object class="NSMutableArray" key="NSSubviews">
											<bool key="EncodedWithXMLCoder">YES</bool>
											<object class="NSSlider" id="516498617">
												<reference key="NSNextResponder" ref="561850071"/>
												<int key="NSvFlags">268</int>
												<string key="NSFrame">{{159, 48}, {96, 21}}</string>
												<reference key="NSSuperview" ref="561850071"/>
												<bool key="NSEnabled">YES</bool>
												<object class="NSSliderCell" key="NSCell" id="468796179">
													<int key="NSCellFlags">-2079981824</int>
													<int key="NSCellFlags2">0</int>
													<reference key="NSContents" ref="152016093"/>
													<reference key="NSSupport" ref="354578709"/>
													<reference key="NSControlView" ref="516498617"/>
													<double key="NSMaxValue">1.000000e+00</double>
													<double key="NSMinValue">0.000000e+00</double>
													<double key="NSValue">1.000000e+00</double>
													<double key="NSAltIncValue">0.000000e+00</double>
													<int key="NSNumberOfTickMarks">0</int>
													<int key="NSTickMarkPosition">1</int>
													<bool key="NSAllowsTickMarkValuesOnly">NO</bool>
													<bool key="NSVertical">NO</bool>
												</object>
											</object>
											<object class="NSTextField" id="577068355">
												<reference key="NSNextResponder" ref="561850071"/>
												<int key="NSvFlags">268</int>
												<string key="NSFrame">{{261, 48}, {96, 22}}</string>
												<reference key="NSSuperview" ref="561850071"/>
												<bool key="NSEnabled">YES</bool>
												<object class="NSTextFieldCell" key="NSCell" id="735889211">
													<int key="NSCellFlags">-1804468671</int>
													<int key="NSCellFlags2">-1874852864</int>
													<reference key="NSContents" ref="152016093"/>
													<reference key="NSSupport" ref="574821346"/>
													<object class="NSNumberFormatter" key="NSFormatter" id="764046030">
														<object class="NSMutableDictionary" key="NS.attributes">
															<bool key="EncodedWithXMLCoder">YES</bool>
															<object class="NSMutableArray" key="dict.sortedKeys">
																<bool key="EncodedWithXMLCoder">YES</bool>
																<reference ref="2925"/>
																<reference ref="2926"/>
																<reference ref="2927"/>
																<reference ref="2928"/>
																<reference ref="2929"/>
															</object>
															<object class="NSMutableArray" key="dict.values">
																<bool key="EncodedWithXMLCoder">YES</bool>
																<reference ref="9"/>
																<reference ref="2931"/>
																<reference ref="14"/>
																<reference ref="11"/>
																<reference ref="9"/>
															</object>
														</object>
														<string key="NS.positiveformat" id="752245877">#,##0.000###</string>
														<reference key="NS.negativeformat" ref="752245877"/>
														<nil key="NS.positiveattrs"/>
														<nil key="NS.negativeattrs"/>
														<object class="NSAttributedString" key="NS.zero">
															<nil key="NSString"/>
														</object>
														<object class="NSAttributedString" key="NS.nil">
															<nil key="NSString"/>
														</object>
														<object class="NSAttributedString" key="NS.nan">
															<string key="NSString">NaN</string>
															<reference key="NSAttributes" ref="1056449005"/>
														</object>
														<reference key="NS.min" ref="829079053"/>
														<reference key="NS.max" ref="829079053"/>
														<object class="NSDecimalNumberHandler" key="NS.rounding">
															<int key="NS.roundingmode">3</int>
															<bool key="NS.raise.overflow">YES</bool>
															<bool key="NS.raise.underflow">YES</bool>
															<bool key="NS.raise.dividebyzero">YES</bool>
														</object>
														<reference key="NS.decimal" ref="356535544"/>
														<reference key="NS.thousand" ref="521424752"/>
														<bool key="NS.hasthousands">YES</bool>
														<bool key="NS.localized">YES</bool>
														<bool key="NS.allowsfloats">YES</bool>
													</object>
													<reference key="NSControlView" ref="577068355"/>
													<bool key="NSDrawsBackground">YES</bool>
													<reference key="NSBackgroundColor" ref="595974468"/>
													<reference key="NSTextColor" ref="428667876"/>
												</object>
											</object>
											<object class="NSSlider" id="945230433">
												<reference key="NSNextResponder" ref="561850071"/>
												<int key="NSvFlags">268</int>
												<string key="NSFrame">{{15, 31}, {96, 21}}</string>
												<reference key="NSSuperview" ref="561850071"/>
												<bool key="NSEnabled">YES</bool>
												<object class="NSSliderCell" key="NSCell" id="229069025">
													<int key="NSCellFlags">-2079981824</int>
													<int key="NSCellFlags2">0</int>
													<reference key="NSContents" ref="152016093"/>
													<reference key="NSSupport" ref="354578709"/>
													<reference key="NSControlView" ref="945230433"/>
													<double key="NSMaxValue">1.000000e+00</double>
													<double key="NSMinValue">0.000000e+00</double>
													<double key="NSValue">1.000000e+00</double>
													<double key="NSAltIncValue">0.000000e+00</double>
													<int key="NSNumberOfTickMarks">0</int>
													<int key="NSTickMarkPosition">1</int>
													<bool key="NSAllowsTickMarkValuesOnly">NO</bool>
													<bool key="NSVertical">NO</bool>
												</object>
											</object>
											<object class="NSSlider" id="1070341250">
												<reference key="NSNextResponder" ref="561850071"/>
												<int key="NSvFlags">268</int>
												<string key="NSFrame">{{159, 25}, {96, 21}}</string>
												<reference key="NSSuperview" ref="561850071"/>
												<bool key="NSEnabled">YES</bool>
												<object class="NSSliderCell" key="NSCell" id="1013367233">
													<int key="NSCellFlags">-2079981824</int>
													<int key="NSCellFlags2">0</int>
													<reference key="NSContents" ref="152016093"/>
													<reference key="NSSupport" ref="354578709"/>
													<reference key="NSControlView" ref="1070341250"/>
													<double key="NSMaxValue">1.000000e+00</double>
													<double key="NSMinValue">0.000000e+00</double>
													<double key="NSValue">1.000000e+00</double>
													<double key="NSAltIncValue">0.000000e+00</double>
													<int key="NSNumberOfTickMarks">0</int>
													<int key="NSTickMarkPosition">1</int>
													<bool key="NSAllowsTickMarkValuesOnly">NO</bool>
													<bool key="NSVertical">NO</bool>
												</object>
											</object>
											<object class="NSTextField" id="484886685">
												<reference key="NSNextResponder" ref="561850071"/>
												<int key="NSvFlags">268</int>
												<string key="NSFrame">{{14, 53}, {83, 17}}</string>
												<reference key="NSSuperview" ref="561850071"/>
												<bool key="NSEnabled">YES</bool>
												<object class="NSTextFieldCell" key="NSCell" id="978439631">
													<int key="NSCellFlags">67239488</int>
													<int key="NSCellFlags2">4195328</int>
													<reference key="NSContents" ref="2328"/>
													<reference key="NSSupport" ref="574821346"/>
													<reference key="NSControlView" ref="484886685"/>
													<reference key="NSBackgroundColor" ref="930922149"/>
													<reference key="NSTextColor" ref="529482958"/>
												</object>
											</object>
											<object class="NSTextField" id="717993932">
												<reference key="NSNextResponder" ref="561850071"/>
												<int key="NSvFlags">268</int>
												<string key="NSFrame">{{118, 50}, {38, 17}}</string>
												<reference key="NSSuperview" ref="561850071"/>
												<bool key="NSEnabled">YES</bool>
												<object class="NSTextFieldCell" key="NSCell" id="718918297">
													<int key="NSCellFlags">67239488</int>
													<int key="NSCellFlags2">71304192</int>
													<reference key="NSContents" ref="1477"/>
													<reference key="NSSupport" ref="574821346"/>
													<reference key="NSControlView" ref="717993932"/>
													<reference key="NSBackgroundColor" ref="930922149"/>
													<reference key="NSTextColor" ref="529482958"/>
												</object>
											</object>
											<object class="NSTextField" id="376447347">
												<reference key="NSNextResponder" ref="561850071"/>
												<int key="NSvFlags">268</int>
												<string key="NSFrame">{{17, 5}, {96, 22}}</string>
												<reference key="NSSuperview" ref="561850071"/>
												<bool key="NSEnabled">YES</bool>
												<object class="NSTextFieldCell" key="NSCell" id="1011844982">
													<int key="NSCellFlags">-1804468671</int>
													<int key="NSCellFlags2">-1874852864</int>
													<reference key="NSContents" ref="152016093"/>
													<reference key="NSSupport" ref="574821346"/>
													<object class="NSNumberFormatter" key="NSFormatter" id="83782665">
														<object class="NSMutableDictionary" key="NS.attributes">
															<bool key="EncodedWithXMLCoder">YES</bool>
															<object class="NSMutableArray" key="dict.sortedKeys">
																<bool key="EncodedWithXMLCoder">YES</bool>
																<reference ref="2925"/>
																<reference ref="2926"/>
																<reference ref="2927"/>
																<reference ref="2928"/>
																<reference ref="2929"/>
															</object>
															<object class="NSMutableArray" key="dict.values">
																<bool key="EncodedWithXMLCoder">YES</bool>
																<reference ref="9"/>
																<reference ref="2931"/>
																<reference ref="14"/>
																<reference ref="11"/>
																<reference ref="9"/>
															</object>
														</object>
														<string key="NS.positiveformat" id="757849638">#,##0.000###</string>
														<reference key="NS.negativeformat" ref="757849638"/>
														<nil key="NS.positiveattrs"/>
														<nil key="NS.negativeattrs"/>
														<object class="NSAttributedString" key="NS.zero">
															<nil key="NSString"/>
														</object>
														<object class="NSAttributedString" key="NS.nil">
															<nil key="NSString"/>
														</object>
														<object class="NSAttributedString" key="NS.nan">
															<string key="NSString">NaN</string>
															<reference key="NSAttributes" ref="1056449005"/>
														</object>
														<reference key="NS.min" ref="829079053"/>
														<reference key="NS.max" ref="829079053"/>
														<object class="NSDecimalNumberHandler" key="NS.rounding">
															<int key="NS.roundingmode">3</int>
															<bool key="NS.raise.overflow">YES</bool>
															<bool key="NS.raise.underflow">YES</bool>
															<bool key="NS.raise.dividebyzero">YES</bool>
														</object>
														<reference key="NS.decimal" ref="356535544"/>
														<reference key="NS.thousand" ref="521424752"/>
														<bool key="NS.hasthousands">YES</bool>
														<bool key="NS.localized">YES</bool>
														<bool key="NS.allowsfloats">YES</bool>
													</object>
													<reference key="NSControlView" ref="376447347"/>
													<bool key="NSDrawsBackground">YES</bool>
													<reference key="NSBackgroundColor" ref="595974468"/>
													<reference key="NSTextColor" ref="428667876"/>
												</object>
											</object>
											<object class="NSTextField" id="124324017">
												<reference key="NSNextResponder" ref="561850071"/>
												<int key="NSvFlags">268</int>
												<string key="NSFrame">{{118, 27}, {38, 17}}</string>
												<reference key="NSSuperview" ref="561850071"/>
												<bool key="NSEnabled">YES</bool>
												<object class="NSTextFieldCell" key="NSCell" id="631338617">
													<int key="NSCellFlags">67239488</int>
													<int key="NSCellFlags2">71304192</int>
													<reference key="NSContents" ref="2854"/>
													<reference key="NSSupport" ref="574821346"/>
													<reference key="NSControlView" ref="124324017"/>
													<reference key="NSBackgroundColor" ref="930922149"/>
													<reference key="NSTextColor" ref="529482958"/>
												</object>
											</object>
											<object class="NSTextField" id="1021398654">
												<reference key="NSNextResponder" ref="561850071"/>
												<int key="NSvFlags">268</int>
												<string key="NSFrame">{{261, 25}, {96, 22}}</string>
												<reference key="NSSuperview" ref="561850071"/>
												<bool key="NSEnabled">YES</bool>
												<object class="NSTextFieldCell" key="NSCell" id="762646031">
													<int key="NSCellFlags">-1804468671</int>
													<int key="NSCellFlags2">-1874852864</int>
													<reference key="NSContents" ref="152016093"/>
													<reference key="NSSupport" ref="574821346"/>
													<object class="NSNumberFormatter" key="NSFormatter" id="1004536580">
														<object class="NSMutableDictionary" key="NS.attributes">
															<bool key="EncodedWithXMLCoder">YES</bool>
															<object class="NSMutableArray" key="dict.sortedKeys">
[truncated: 2,575,627 more chars]
