# Supplementary material for: Envelope: interactive software for modeling and fitting complex isotope distributions
Source: BMC Bioinformatics. 2008 Oct 20;9:446. doi: 10.1186/1471-2105-9-446 (PMC2605472; doi:10.1186/1471-2105-9-446)
Supplement: Additional file 1 — zip archive of the Envelope application. [file 1471-2105-9-446-S1.zip › Envelope.app/Contents/Resources/Isotopes]

7
C  2
12.0000000    
13.0033548378
H  2 
1.00782503207   
2.0141017778
N  2   
14.0030740048   
15.0001088982
O  3   
15.99491461956   
16.99913170   
17.9991610
S  4   
31.97207100    
32.97145876    
33.96786690  
35.96708076
P  1 
30.97376163
N  2   
14.0030740048   
15.0001088982
