# Supplementary material for: Envelope: interactive software for modeling and fitting complex isotope distributions
Source: BMC Bioinformatics. 2008 Oct 20;9:446. doi: 10.1186/1471-2105-9-446 (PMC2605472; doi:10.1186/1471-2105-9-446)
Supplement: Additional file 1 — zip archive of the Envelope application. [file 1471-2105-9-446-S1.zip › Envelope.app/Contents/Resources/Natural_Abundance]

7
C  2 
0.9893    
0.0107
H  2
0.999885   
0.000115
N  2   
0.99636
0.00364
O  3   
0.99757   
0.00038   
0.00205
S  4   
0.9499    
0.0075    
0.0425  
0.0001
P  1 
1.0
N  2   
0.99636
0.00364
