# Supplementary material for: Envelope: interactive software for modeling and fitting complex isotope distributions
Source: BMC Bioinformatics. 2008 Oct 20;9:446. doi: 10.1186/1471-2105-9-446 (PMC2605472; doi:10.1186/1471-2105-9-446)
Supplement: Additional file 1 — zip archive of the Envelope application. [file 1471-2105-9-446-S1.zip › Envelope.app/Contents/Resources/Residues]

26
X C H N O S P M
A 3 5 1 1 0 0 0
C 3 5 1 1 1 0 0
D 4 5 1 3 0 0 0
E 5 7 1 3 0 0 0
F 9 9 1 1 0 0 0
G 2 3 1 1 0 0 0
H 6 7 3 1 0 0 0
I 6 11 1 1 0 0 0
K 6 12 2 1 0 0 0
L 6 11 1 1 0 0 0
M 5 9 1 1 1 0 0
N 4 6 2 2 0 0 0
P 5 7 1 1 0 0 0
Q 5 8 2 2 0 0 0
R 6 12 4 1 0 0 0
S 3 5 1 2 0 0 0
T 4 7 1 2 0 0 0
V 5 9 1 1 0 0 0
W 11 10 2 1 0 0 0
Y 9 9 1 2 0 0 0
X 0 2 0 1 0 0 0
Z 0 1 0 0 0 0 0
a 2 2 0 1 0 0 0
b 1 2 0 0 1 0 0
c 2 3 0 1 0 0 1
m 1 2 0 0 0 0 0
