# Supplementary material for: Envelope: interactive software for modeling and fitting complex isotope distributions
Source: BMC Bioinformatics. 2008 Oct 20;9:446. doi: 10.1186/1471-2105-9-446 (PMC2605472; doi:10.1186/1471-2105-9-446)
Supplement: Additional file 1 — zip archive of the Envelope application. [file 1471-2105-9-446-S1.zip › Envelope.app/Contents/Resources/RNA]

10
X C H N O S P M
A 10 11 5 6 0 1 0
C 9 11 3 7 0 1 0
G 10 11 5 7 0 1 0
U 9 10 2 8 0 1 0
X 0 1 0 1 0 0 0
Z 0 1 0 0 0 0 0
a 2 2 0 1 0 0 0
b 1 2 0 0 1 0 0
c 2 3 0 1 0 0 1
m 1 2 0 0 0 0 0
