# Supplementary material for: Envelope: interactive software for modeling and fitting complex isotope distributions
Source: BMC Bioinformatics. 2008 Oct 20;9:446. doi: 10.1186/1471-2105-9-446 (PMC2605472; doi:10.1186/1471-2105-9-446)
Supplement: Additional file 2 — zip archive of the Envelope source code. [file 1471-2105-9-446-S2.zip]

Archive with 278 entries (248 files):
- Envelope_src/
- Envelope_src/.DS_Store
- __MACOSX/
- __MACOSX/Envelope_src/
- __MACOSX/Envelope_src/._.DS_Store
- Envelope_src/AmplitudeTransform.h
- __MACOSX/Envelope_src/._AmplitudeTransform.h
- Envelope_src/AmplitudeTransform.m
- __MACOSX/Envelope_src/._AmplitudeTransform.m
- Envelope_src/Background
- __MACOSX/Envelope_src/._Background
- Envelope_src/build/
- Envelope_src/build/.DS_Store
- __MACOSX/Envelope_src/build/
- __MACOSX/Envelope_src/build/._.DS_Store
- Envelope_src/build/Envelope.build/
- Envelope_src/build/Envelope.build/Envelope.pbxindex/
- Envelope_src/build/Envelope.build/Envelope.pbxindex/categories.pbxbtree
- Envelope_src/build/Envelope.build/Envelope.pbxindex/cdecls.pbxbtree
- Envelope_src/build/Envelope.build/Envelope.pbxindex/decls.pbxbtree
- Envelope_src/build/Envelope.build/Envelope.pbxindex/files.pbxbtree
- Envelope_src/build/Envelope.build/Envelope.pbxindex/imports.pbxbtree
- Envelope_src/build/Envelope.build/Envelope.pbxindex/pbxindex.header
- Envelope_src/build/Envelope.build/Envelope.pbxindex/protocols.pbxbtree
- Envelope_src/build/Envelope.build/Envelope.pbxindex/refs.pbxbtree
- Envelope_src/build/Envelope.build/Envelope.pbxindex/strings.pbxstrings/
- Envelope_src/build/Envelope.build/Envelope.pbxindex/strings.pbxstrings/control
- Envelope_src/build/Envelope.build/Envelope.pbxindex/strings.pbxstrings/strings
- Envelope_src/build/Envelope.build/Envelope.pbxindex/subclasses.pbxbtree
- Envelope_src/build/Envelope.build/Envelope.pbxindex/symbols0.pbxsymbols
- __MACOSX/Envelope_src/build/Envelope.build/
- __MACOSX/Envelope_src/build/Envelope.build/._Envelope.pbxindex
- Envelope_src/build/Envelope.build/Release/
- Envelope_src/build/Envelope.build/Release/Envelope.build/
- Envelope_src/build/Envelope.build/Release/Envelope.build/Envelope.dep
- Envelope_src/build/Envelope.build/Release/Envelope.build/Envelope.hmap
- Envelope_src/build/Envelope.build/Release/Envelope.build/Envelope~.dep
- Envelope_src/build/Envelope.build/Release/Envelope.build/Objects-normal/
- Envelope_src/build/Envelope.build/Release/Envelope.build/Objects-normal/i386/
- Envelope_src/build/Envelope.build/Release/Envelope.build/Objects-normal/i386/AmplitudeTransform.o
- Envelope_src/build/Envelope.build/Release/Envelope.build/Objects-normal/i386/ChisqTransform.o
- Envelope_src/build/Envelope.build/Release/Envelope.build/Objects-normal/i386/Envelope
- Envelope_src/build/Envelope.build/Release/Envelope.build/Objects-normal/i386/Envelope.LinkFileList
- Envelope_src/build/Envelope.build/Release/Envelope.build/Objects-normal/i386/envelope.o
- Envelope_src/build/Envelope.build/Release/Envelope.build/Objects-normal/i386/EnvelopeDelegate.o
- Envelope_src/build/Envelope.build/Release/Envelope.build/Objects-normal/i386/ExportView.o
- Envelope_src/build/Envelope.build/Release/Envelope.build/Objects-normal/i386/IsoController.o
- Envelope_src/build/Envelope.build/Release/Envelope.build/Objects-normal/i386/IsoModel.o
- Envelope_src/build/Envelope.build/Release/Envelope.build/Objects-normal/i386/IsoObject.o
- Envelope_src/build/Envelope.build/Release/Envelope.build/Objects-normal/i386/IsoView.o
- Envelope_src/build/Envelope.build/Release/Envelope.build/Objects-normal/i386/LabelTransform0.o
- Envelope_src/build/Envelope.build/Release/Envelope.build/Objects-normal/i386/LabelTransform1.o
- Envelope_src/build/Envelope.build/Release/Envelope.build/Objects-normal/i386/LabelTransform1b.o
- Envelope_src/build/Envelope.build/Release/Envelope.build/Objects-normal/i386/LabelTransform1Color.o
- Envelope_src/build/Envelope.build/Release/Envelope.build/Objects-normal/i386/LabelTransform2.o
- Envelope_src/build/Envelope.build/Release/Envelope.build/Objects-normal/i386/LabelTransform2b.o
- Envelope_src/build/Envelope.build/Release/Envelope.build/Objects-normal/i386/main.o
- Envelope_src/build/Envelope.build/Release/Envelope.build/Objects-normal/i386/MyPDFSaveView.o
- Envelope_src/build/Envelope.build/Release/Envelope.build/Objects-normal/i386/SaveView.o
- Envelope_src/build/Envelope.build/Release/Envelope.build/Objects-normal/ppc/
- Envelope_src/build/Envelope.build/Release/Envelope.build/Objects-normal/ppc/AmplitudeTransform.o
- Envelope_src/build/Envelope.build/Release/Envelope.build/Objects-normal/ppc/AmplitudeTransform.o~$
- Envelope_src/build/Envelope.build/Release/Envelope.build/Objects-normal/ppc/AmplitudeTransform.o~>
- Envelope_src/build/Envelope.build/Release/Envelope.build/Objects-normal/ppc/ChisqTransform.o
- Envelope_src/build/Envelope.build/Release/Envelope.build/Objects-normal/ppc/ChisqTransform.o~$
- Envelope_src/build/Envelope.build/Release/Envelope.build/Objects-normal/ppc/ChisqTransform.o~>
- Envelope_src/build/Envelope.build/Release/Envelope.build/Objects-normal/ppc/Envelope
- Envelope_src/build/Envelope.build/Release/Envelope.build/Objects-normal/ppc/Envelope.LinkFileList
- Envelope_src/build/Envelope.build/Release/Envelope.build/Objects-normal/ppc/envelope.o
- Envelope_src/build/Envelope.build/Release/Envelope.build/Objects-normal/ppc/envelope.o~$
- Envelope_src/build/Envelope.build/Release/Envelope.build/Objects-normal/ppc/envelope.o~>
- Envelope_src/build/Envelope.build/Release/Envelope.build/Objects-normal/ppc/EnvelopeDelegate.o
- Envelope_src/build/Envelope.build/Release/Envelope.build/Objects-normal/ppc/EnvelopeDelegate.o~$
- Envelope_src/build/Envelope.build/Release/Envelope.build/Objects-normal/ppc/EnvelopeDelegate.o~>
- Envelope_src/build/Envelope.build/Release/Envelope.build/Objects-normal/ppc/ExportView.o
- Envelope_src/build/Envelope.build/Release/Envelope.build/Objects-normal/ppc/ExportView.o~$
- Envelope_src/build/Envelope.build/Release/Envelope.build/Objects-normal/ppc/ExportView.o~>
- Envelope_src/build/Envelope.build/Release/Envelope.build/Objects-normal/ppc/IsoController.o
- Envelope_src/build/Envelope.build/Release/Envelope.build/Objects-normal/ppc/IsoModel.o
- Envelope_src/build/Envelope.build/Release/Envelope.build/Objects-normal/ppc/IsoModel.o~$
- Envelope_src/build/Envelope.build/Release/Envelope.build/Objects-normal/ppc/IsoModel.o~>
- Envelope_src/build/Envelope.build/Release/Envelope.build/Objects-normal/ppc/IsoObject.o
- Envelope_src/build/Envelope.build/Release/Envelope.build/Objects-normal/ppc/IsoObject.o~$
- Envelope_src/build/Envelope.build/Release/Envelope.build/Objects-normal/ppc/IsoObject.o~>
- Envelope_src/build/Envelope.build/Release/Envelope.build/Objects-normal/ppc/IsoView.o
- Envelope_src/build/Envelope.build/Release/Envelope.build/Objects-normal/ppc/IsoView.o~$
- Envelope_src/build/Envelope.build/Release/Envelope.build/Objects-normal/ppc/IsoView.o~>
- Envelope_src/build/Envelope.build/Release/Envelope.build/Objects-normal/ppc/LabelTransform0.o
- Envelope_src/build/Envelope.build/Release/Envelope.build/Objects-normal/ppc/LabelTransform0.o~$
- Envelope_src/build/Envelope.build/Release/Envelope.build/Objects-normal/ppc/LabelTransform0.o~>
- Envelope_src/build/Envelope.build/Release/Envelope.build/Objects-normal/ppc/LabelTransform1.o
- Envelope_src/build/Envelope.build/Release/Envelope.build/Objects-normal/ppc/LabelTransform1.o~$
- Envelope_src/build/Envelope.build/Release/Envelope.build/Objects-normal/ppc/LabelTransform1.o~>
- Envelope_src/build/Envelope.build/Release/Envelope.build/Objects-normal/ppc/LabelTransform1b.o
- Envelope_src/build/Envelope.build/Release/Envelope.build/Objects-normal/ppc/LabelTransform1b.o~$
- Envelope_src/build/Envelope.build/Release/Envelope.build/Objects-normal/ppc/LabelTransform1b.o~>
- Envelope_src/build/Envelope.build/Release/Envelope.build/Objects-normal/ppc/LabelTransform1Color.o
- Envelope_src/build/Envelope.build/Release/Envelope.build/Objects-normal/ppc/LabelTransform1Color.o~$
- Envelope_src/build/Envelope.build/Release/Envelope.build/Objects-normal/ppc/LabelTransform1Color.o~>
- Envelope_src/build/Envelope.build/Release/Envelope.build/Objects-normal/ppc/LabelTransform2.o
- Envelope_src/build/Envelope.build/Release/Envelope.build/Objects-normal/ppc/LabelTransform2.o~$
- Envelope_src/build/Envelope.build/Release/Envelope.build/Objects-normal/ppc/LabelTransform2.o~>
- Envelope_src/build/Envelope.build/Release/Envelope.build/Objects-normal/ppc/LabelTransform2b.o
- Envelope_src/build/Envelope.build/Release/Envelope.build/Objects-normal/ppc/LabelTransform2b.o~$
- Envelope_src/build/Envelope.build/Release/Envelope.build/Objects-normal/ppc/LabelTransform2b.o~>
- Envelope_src/build/Envelope.build/Release/Envelope.build/Objects-normal/ppc/main.o
- Envelope_src/build/Envelope.build/Release/Envelope.build/Objects-normal/ppc/main.o~$
- Envelope_src/build/Envelope.build/Release/Envelope.build/Objects-normal/ppc/main.o~>
- Envelope_src/build/Envelope.build/Release/Envelope.build/Objects-normal/ppc/MyPDFSaveView.o
- Envelope_src/build/Envelope.build/Release/Envelope.build/Objects-normal/ppc/MyPDFSaveView.o~$
- Envelope_src/build/Envelope.build/Release/Envelope.build/Objects-normal/ppc/MyPDFSaveView.o~>
- Envelope_src/build/Envelope.build/Release/Envelope.build/Objects-normal/ppc/SaveView.o
- Envelope_src/build/Envelope.build/Release/Envelope.build/Objects-normal/ppc/SaveView.o~$
- Envelope_src/build/Envelope.build/Release/Envelope.build/Objects-normal/ppc/SaveView.o~>
- __MACOSX/Envelope_src/build/._Envelope.build
- Envelope_src/build/Release/
- Envelope_src/build/Release/.DS_Store
- __MACOSX/Envelope_src/build/Release/
- __MACOSX/Envelope_src/build/Release/._.DS_Store
- Envelope_src/build/Release/Envelope.app/
- Envelope_src/build/Release/Envelope.app/Contents/
- Envelope_src/build/Release/Envelope.app/Contents/Info.plist
- Envelope_src/build/Release/Envelope.app/Contents/MacOS/
- Envelope_src/build/Release/Envelope.app/Contents/MacOS/Envelope
- Envelope_src/build/Release/Envelope.app/Contents/PkgInfo
- Envelope_src/build/Release/Envelope.app/Contents/Resources/
- Envelope_src/build/Release/Envelope.app/Contents/Resources/Credits.html
- Envelope_src/build/Release/Envelope.app/Contents/Resources/dash1.png
- Envelope_src/build/Release/Envelope.app/Contents/Resources/dash2.png
- Envelope_src/build/Release/Envelope.app/Contents/Resources/English.lproj/
- Envelope_src/build/Release/Envelope.app/Contents/Resources/English.lproj/InfoPlist.strings
- Envelope_src/build/Release/Envelope.app/Contents/Resources/English.lproj/MainMenu.nib/
- Envelope_src/build/Release/Envelope.app/Contents/Resources/English.lproj/MainMenu.nib/designable.nib
- Envelope_src/build/Release/Envelope.app/Contents/Resources/English.lproj/MainMenu.nib/keyedobjects.nib
- Envelope_src/build/Release/Envelope.app/Contents/Resources/envelope.icns
- Envelope_src/build/Release/Envelope.app/Contents/Resources/envelopedoc.icns
- Envelope_src/build/Release/Envelope.app/Contents/Resources/Isotopes
- Envelope_src/build/Release/Envelope.app/Contents/Resources/LICENSE
- Envelope_src/build/Release/Envelope.app/Contents/Resources/line.png
- Envelope_src/build/Release/Envelope.app/Contents/Resources/minus.png
- Envelope_src/build/Release/Envelope.app/Contents/Resources/Natural_Abundance
- Envelope_src/build/Release/Envelope.app/Contents/Resources/plus.png
- Envelope_src/build/Release/Envelope.app/Contents/Resources/Residues
- Envelope_src/build/Release/Envelope.app/Contents/Resources/RNA
- Envelope_src/build/Release/Envelope.app.dSYM/
- Envelope_src/build/Release/Envelope.app.dSYM/Contents/
- Envelope_src/build/Release/Envelope.app.dSYM/Contents/Info.plist
- Envelope_src/build/Release/Envelope.app.dSYM/Contents/Resources/
- Envelope_src/build/Release/Envelope.app.dSYM/Contents/Resources/DWARF/
- Envelope_src/build/Release/Envelope.app.dSYM/Contents/Resources/DWARF/Envelope
- __MACOSX/Envelope_src/._build
- Envelope_src/ChisqTransform.h
- __MACOSX/Envelope_src/._ChisqTransform.h
- Envelope_src/ChisqTransform.m
- __MACOSX/Envelope_src/._ChisqTransform.m
- Envelope_src/compareMJ.pl
- __MACOSX/Envelope_src/._compareMJ.pl
- Envelope_src/CRC_2008_88th_Isotopes.pdf
- __MACOSX/Envelope_src/._CRC_2008_88th_Isotopes.pdf
- Envelope_src/Credits.html
- __MACOSX/Envelope_src/._Credits.html
- Envelope_src/dash1.png
- __MACOSX/Envelope_src/._dash1.png
- Envelope_src/dash2.png
- __MACOSX/Envelope_src/._dash2.png
- Envelope_src/DataTypes.h
- __MACOSX/Envelope_src/._DataTypes.h
- Envelope_src/English.lproj/
- Envelope_src/English.lproj/InfoPlist.strings
- __MACOSX/Envelope_src/English.lproj/
- __MACOSX/Envelope_src/English.lproj/._InfoPlist.strings
- Envelope_src/English.lproj/MainMenu.nib/
- Envelope_src/English.lproj/MainMenu.nib/designable.nib
- Envelope_src/English.lproj/MainMenu.nib/keyedobjects.nib
- Envelope_src/envelope.c
- __MACOSX/Envelope_src/._envelope.c
- Envelope_src/envelope.h
- __MACOSX/Envelope_src/._envelope.h
- Envelope_src/envelope.icns
- __MACOSX/Envelope_src/._envelope.icns
- Envelope_src/Envelope.xcodeproj/
- Envelope_src/Envelope.xcodeproj/msykes.mode1v3
- Envelope_src/Envelope.xcodeproj/msykes.pbxuser
- Envelope_src/Envelope.xcodeproj/project.pbxproj
- Envelope_src/Envelope_Prefix.pch
- __MACOSX/Envelope_src/._Envelope_Prefix.pch
- Envelope_src/EnvelopeDelegate.h
- __MACOSX/Envelope_src/._EnvelopeDelegate.h
- Envelope_src/EnvelopeDelegate.m
- __MACOSX/Envelope_src/._EnvelopeDelegate.m
- Envelope_src/envelopedoc.icns
- __MACOSX/Envelope_src/._envelopedoc.icns
- Envelope_src/ExportView.h
- __MACOSX/Envelope_src/._ExportView.h
- Envelope_src/ExportView.m
- __MACOSX/Envelope_src/._ExportView.m
- Envelope_src/Info.plist
- __MACOSX/Envelope_src/._Info.plist
- Envelope_src/IsoController.h
- __MACOSX/Envelope_src/._IsoController.h
- Envelope_src/IsoController.m
- __MACOSX/Envelope_src/._IsoController.m
- Envelope_src/IsoModel.h
- __MACOSX/Envelope_src/._IsoModel.h
- Envelope_src/IsoModel.m
- __MACOSX/Envelope_src/._IsoModel.m
- Envelope_src/IsoObject.h
- __MACOSX/Envelope_src/._IsoObject.h
- Envelope_src/IsoObject.m
- __MACOSX/Envelope_src/._IsoObject.m
- Envelope_src/Isotopes
- __MACOSX/Envelope_src/._Isotopes
- Envelope_src/Isotopes_J
- __MACOSX/Envelope_src/._Isotopes_J
- Envelope_src/Isotopes_M
- __MACOSX/Envelope_src/._Isotopes_M
- Envelope_src/Isotopes_Morig
- __MACOSX/Envelope_src/._Isotopes_Morig
- Envelope_src/IsoView.h
- __MACOSX/Envelope_src/._IsoView.h
- Envelope_src/IsoView.m
- __MACOSX/Envelope_src/._IsoView.m
- Envelope_src/LabelTransform0.h
- __MACOSX/Envelope_src/._LabelTransform0.h
- Envelope_src/LabelTransform0.m
- __MACOSX/Envelope_src/._LabelTransform0.m
- Envelope_src/LabelTransform1.h
- __MACOSX/Envelope_src/._LabelTransform1.h
- Envelope_src/LabelTransform1.m
- __MACOSX/Envelope_src/._LabelTransform1.m
- Envelope_src/LabelTransform1b.h
- __MACOSX/Envelope_src/._LabelTransform1b.h
- Envelope_src/LabelTransform1b.m
- __MACOSX/Envelope_src/._LabelTransform1b.m
- Envelope_src/LabelTransform1Color.h
- __MACOSX/Envelope_src/._LabelTransform1Color.h
- Envelope_src/LabelTransform1Color.m
- __MACOSX/Envelope_src/._LabelTransform1Color.m
- Envelope_src/LabelTransform2.h
- __MACOSX/Envelope_src/._LabelTransform2.h
- Envelope_src/LabelTransform2.m
- __MACOSX/Envelope_src/._LabelTransform2.m
- Envelope_src/LabelTransform2b.h
- __MACOSX/Envelope_src/._LabelTransform2b.h
- Envelope_src/LabelTransform2b.m
- __MACOSX/Envelope_src/._LabelTransform2b.m
- Envelope_src/LICENSE
- __MACOSX/Envelope_src/._LICENSE
- Envelope_src/line.png
- __MACOSX/Envelope_src/._line.png
- Envelope_src/main.m
- __MACOSX/Envelope_src/._main.m
- Envelope_src/minus.png
- __MACOSX/Envelope_src/._minus.png
- Envelope_src/MyPDFSaveView.h
- __MACOSX/Envelope_src/._MyPDFSaveView.h
- Envelope_src/MyPDFSaveView.m
- __MACOSX/Envelope_src/._MyPDFSaveView.m
- Envelope_src/Natural_Abundance
- __MACOSX/Envelope_src/._Natural_Abundance
- Envelope_src/Natural_Abundance_J
- __MACOSX/Envelope_src/._Natural_Abundance_J
- Envelope_src/Natural_Abundance_M
- __MACOSX/Envelope_src/._Natural_Abundance_M
- Envelope_src/Natural_Abundance_Morig
- __MACOSX/Envelope_src/._Natural_Abundance_Morig
- Envelope_src/plus.png
- __MACOSX/Envelope_src/._plus.png
- Envelope_src/Residues
- __MACOSX/Envelope_src/._Residues
- Envelope_src/Resources
- __MACOSX/Envelope_src/._Resources
- Envelope_src/RNA
- __MACOSX/Envelope_src/._RNA
- Envelope_src/SaveView.h
- __MACOSX/Envelope_src/._SaveView.h
- Envelope_src/SaveView.m
- __MACOSX/Envelope_src/._SaveView.m
