# Supplementary material for: Envelope: interactive software for modeling and fitting complex isotope distributions
Source: BMC Bioinformatics. 2008 Oct 20;9:446. doi: 10.1186/1471-2105-9-446 (PMC2605472; doi:10.1186/1471-2105-9-446)
Supplement: Additional file 2 — zip archive of the Envelope source code. [file 1471-2105-9-446-S2.zip › Envelope_src/Background]

//////////////////////////////////
// Residue-Based FT Convolution //
//////////////////////////////////

-a given peptide has residues...
M-I-K-E

-each residue has an extent of labeling
frac_M
frac_I
frac_K
frac_E

-each residue further has an extent of labeling for each element
frac_M
	frac_C
	frac_H
	frac_N
	frac_O
	frac_S
	frac_P

-in practice, only C/H/N are options for labeling
frac_M
	frac_C
	frac_H
	frac_N
	
In the residue-based scheme, two different residues may be labeled with say 15N to a different extent, depending on how they are produced (ie one might be 97%, another might be 98%).  This means that every amino acid needs its own frac_C etc.

For a given peptide, we store:

sequence
	sequence + Nterm + Cterm + chargeH
charge
	
for each of the 20 amino acids
	1) unlabeled isotope table
	2) labeled isotope table (includes frac_C, frac_H, frac_N)
