# Supplementary material for: Envelope: interactive software for modeling and fitting complex isotope distributions
Source: BMC Bioinformatics. 2008 Oct 20;9:446. doi: 10.1186/1471-2105-9-446 (PMC2605472; doi:10.1186/1471-2105-9-446)
Supplement: Additional file 2 — zip archive of the Envelope source code. [file 1471-2105-9-446-S2.zip › Envelope_src/build/Envelope.build/Release/Envelope.build/Envelope.dep]

d8996622cad37e6b883a21a5274c5595 4bd38f9677ea73c92e087bd19eb3a1ce ffffffffffffffffffffffffffffffff 102 /Users/msykes/Cocoa/Envelope/build/Release/Envelope.app
00000000000000000000000000000000 12f12dc67e2df5617a6c071b23a2476a ffffffffffffffffffffffffffffffff 136 /Users/msykes/Cocoa/Envelope/build/Release/Envelope.app/Contents/Resources/English.lproj/MainMenu.nib
000000004889ee0100000000000009fe b8a7bf634fe44f468cdab8cca68ddc49 ffffffffffffffffffffffffffffffff 8 /Users/msykes/Cocoa/Envelope/build/Release/Envelope.app/Contents/PkgInfo
000000004889ee0100000000000009fe b8a7bf634fe44f468cdab8cca68ddc49 ffffffffffffffffffffffffffffffff 2541 /Users/msykes/Cocoa/Envelope/build/Release/Envelope.app/Contents/Info.plist
0d9da87cff72eb3de1acc414abe5520b 239e92eeadfb6bbebf0ab9ece550fcd5 ffffffffffffffffffffffffffffffff 12996 /Users/msykes/Cocoa/Envelope/build/Envelope.build/Release/Envelope.build/Objects-normal/i386/MyPDFSaveView.o
cea5341255aff9cf72420650e082246b e0a2968fb5c331a686b2ecc8cefbedc5 ffffffffffffffffffffffffffffffff 13448 /Users/msykes/Cocoa/Envelope/build/Envelope.build/Release/Envelope.build/Objects-normal/ppc/MyPDFSaveView.o
0d9da87cff72eb3de1acc414abe5525a 6367ed0f09b6c7875b67854818866bbc ffffffffffffffffffffffffffffffff 12468 /Users/msykes/Cocoa/Envelope/build/Envelope.build/Release/Envelope.build/Objects-normal/i386/SaveView.o
cea5341255aff9cf72420650e082243a 6d0762b3201a8244dd256e1390f61ed9 ffffffffffffffffffffffffffffffff 12836 /Users/msykes/Cocoa/Envelope/build/Envelope.build/Release/Envelope.build/Objects-normal/ppc/SaveView.o
0d9da87cb4e1110de1acc414abe62e56 a66045bbda595ebbd1dec726ec7513cd ffffffffffffffffffffffffffffffff 30120 /Users/msykes/Cocoa/Envelope/build/Envelope.build/Release/Envelope.build/Objects-normal/i386/ExportView.o
cea534121e3c03ff72420650e0815836 793b53aef5f6c5f822f82ada24bca19c ffffffffffffffffffffffffffffffff 34056 /Users/msykes/Cocoa/Envelope/build/Envelope.build/Release/Envelope.build/Objects-normal/ppc/ExportView.o
0d9da87cff72eb3de1acc414abe55218 e7d58b33775724fcbb8f89c5492e30e7 ffffffffffffffffffffffffffffffff 8168 /Users/msykes/Cocoa/Envelope/build/Envelope.build/Release/Envelope.build/Objects-normal/i386/AmplitudeTransform.o
cea5341255aff9cf72420650e0822478 d7425255c10ce0d86cbaf0c11031652e ffffffffffffffffffffffffffffffff 8472 /Users/msykes/Cocoa/Envelope/build/Envelope.build/Release/Envelope.build/Objects-normal/ppc/AmplitudeTransform.o
0d9da87cff72eb3de1acc414abe55205 9c24d1ddb3151dd432cd0286512685b1 ffffffffffffffffffffffffffffffff 8116 /Users/msykes/Cocoa/Envelope/build/Envelope.build/Release/Envelope.build/Objects-normal/i386/ChisqTransform.o
cea5341255aff9cf72420650e0822465 f681da62ef583770aa0c083cdce28ed7 ffffffffffffffffffffffffffffffff 8420 /Users/msykes/Cocoa/Envelope/build/Envelope.build/Release/Envelope.build/Objects-normal/ppc/ChisqTransform.o
0d9da87cff72eb3de1acc414abe55067 57dfc2cf16d36476bd60e90e9de0e664 ffffffffffffffffffffffffffffffff 7864 /Users/msykes/Cocoa/Envelope/build/Envelope.build/Release/Envelope.build/Objects-normal/i386/LabelTransform1Color.o
cea5341255aff9cf72420650e0822607 befafe97134c4baa631c6c9c9bcb1f4b ffffffffffffffffffffffffffffffff 8124 /Users/msykes/Cocoa/Envelope/build/Envelope.build/Release/Envelope.build/Objects-normal/ppc/LabelTransform1Color.o
0d9da87cff72eb3de1acc414abe5521d b4b5dd2c8e1889a6167842ad38b39bb8 ffffffffffffffffffffffffffffffff 7648 /Users/msykes/Cocoa/Envelope/build/Envelope.build/Release/Envelope.build/Objects-normal/i386/LabelTransform0.o
cea5341255aff9cf72420650e082247d 83e4c83d3a9a9c9fae0e304278940e6a ffffffffffffffffffffffffffffffff 7952 /Users/msykes/Cocoa/Envelope/build/Envelope.build/Release/Envelope.build/Objects-normal/ppc/LabelTransform0.o
0d9da87cff72eb3de1acc414abe55217 be1e5aa02de517c484c98824a1fe480a ffffffffffffffffffffffffffffffff 7656 /Users/msykes/Cocoa/Envelope/build/Envelope.build/Release/Envelope.build/Objects-normal/i386/LabelTransform2b.o
cea5341255aff9cf72420650e0822477 493abfa4b57a69106707f7cc5b6a2434 ffffffffffffffffffffffffffffffff 7944 /Users/msykes/Cocoa/Envelope/build/Envelope.build/Release/Envelope.build/Objects-normal/ppc/LabelTransform2b.o
0d9da87cff72eb3de1acc414abe55217 2106ddcf944bf2c737b93ff767c8fb00 ffffffffffffffffffffffffffffffff 7656 /Users/msykes/Cocoa/Envelope/build/Envelope.build/Release/Envelope.build/Objects-normal/i386/LabelTransform1b.o
cea5341255aff9cf72420650e0822477 fe0a262aef017456d586a3d89c86344f ffffffffffffffffffffffffffffffff 7944 /Users/msykes/Cocoa/Envelope/build/Envelope.build/Release/Envelope.build/Objects-normal/ppc/LabelTransform1b.o
0d9da87cb7fbb03ee1acc414abe5466a 73f5c768166801a02c7c913a67bc5560 ffffffffffffffffffffffffffffffff 35104 /Users/msykes/Cocoa/Envelope/build/Envelope.build/Release/Envelope.build/Objects-normal/i386/EnvelopeDelegate.o
cea534121d26a2cc72420650e082300a 75bd4c224f1e0751f827376d04f65a42 ffffffffffffffffffffffffffffffff 36212 /Users/msykes/Cocoa/Envelope/build/Envelope.build/Release/Envelope.build/Objects-normal/ppc/EnvelopeDelegate.o
0d9da87cff72eb3de1acc414abe55213 5423a7236c1287b9ddcded0a64ea042c ffffffffffffffffffffffffffffffff 7648 /Users/msykes/Cocoa/Envelope/build/Envelope.build/Release/Envelope.build/Objects-normal/i386/LabelTransform2.o
cea5341255aff9cf72420650e0822473 970e44320f46adfe10b8300fd586b171 ffffffffffffffffffffffffffffffff 7928 /Users/msykes/Cocoa/Envelope/build/Envelope.build/Release/Envelope.build/Objects-normal/ppc/LabelTransform2.o
0d9da87cff72eb3de1acc414abe5529c 24e4642aac339785294914f3343cf2a4 ffffffffffffffffffffffffffffffff 7712 /Users/msykes/Cocoa/Envelope/build/Envelope.build/Release/Envelope.build/Objects-normal/i386/LabelTransform1.o
cea5341255aff9cf72420650e08224fc f03b03d5dc0989f0d88aafe750505478 ffffffffffffffffffffffffffffffff 7992 /Users/msykes/Cocoa/Envelope/build/Envelope.build/Release/Envelope.build/Objects-normal/ppc/LabelTransform1.o
0d9da87cb7fbb03ee1acc414abe54145 f641b422bb6206211748722e75442469 ffffffffffffffffffffffffffffffff 32080 /Users/msykes/Cocoa/Envelope/build/Envelope.build/Release/Envelope.build/Objects-normal/i386/IsoModel.o
cea534121d26a2cc72420650e0823725 0edeb0b7ed44ca2171aab05c238b17b3 ffffffffffffffffffffffffffffffff 34560 /Users/msykes/Cocoa/Envelope/build/Envelope.build/Release/Envelope.build/Objects-normal/ppc/IsoModel.o
0d9da87cb7fbb03ee1acc414abe5caf2 3660a7bac8d30c0b1f70949e210be102 ffffffffffffffffffffffffffffffff 184116 /Users/msykes/Cocoa/Envelope/build/Envelope.build/Release/Envelope.build/Objects-normal/i386/IsoObject.o
cea534121d26a2cc72420650e082bc92 4d49eedccc083e695ef30f3d5ba9c61f ffffffffffffffffffffffffffffffff 183884 /Users/msykes/Cocoa/Envelope/build/Envelope.build/Release/Envelope.build/Objects-normal/ppc/IsoObject.o
0d9da87cb7fbb03ee1acc414abe50fba f58d9ebd29a282272ec38f7553fbc1ab ffffffffffffffffffffffffffffffff 80620 /Users/msykes/Cocoa/Envelope/build/Envelope.build/Release/Envelope.build/Objects-normal/i386/IsoView.o
cea534121d26a2cc72420650e08279da 7b5bf92699379fee9d9452232e77d409 ffffffffffffffffffffffffffffffff 92584 /Users/msykes/Cocoa/Envelope/build/Envelope.build/Release/Envelope.build/Objects-normal/ppc/IsoView.o
0d9da87cb4ff6ce3e1acc414abe7dc2a 5bfd332b329fbd686513b80f6bf71906 ffffffffffffffffffffffffffffffff 162664 /Users/msykes/Cocoa/Envelope/build/Envelope.build/Release/Envelope.build/Objects-normal/i386/IsoController.o
cea534121e227e1172420650e080aa4a 0e51726c6c45038222e75e2cb48e0a1f ffffffffffffffffffffffffffffffff 183504 /Users/msykes/Cocoa/Envelope/build/Envelope.build/Release/Envelope.build/Objects-normal/ppc/IsoController.o
44701bceb0a984b2a186623551719ecb 6f8926b18da1dbd0d6e456ce59e94c4d ffffffffffffffffffffffffffffffff 19192 /Users/msykes/Cocoa/Envelope/build/Envelope.build/Release/Envelope.build/Objects-normal/i386/envelope.o
f179fb2d49c0873ecb233d29731839bc 10263fbd17564e34dadac523c9a1238c ffffffffffffffffffffffffffffffff 25000 /Users/msykes/Cocoa/Envelope/build/Envelope.build/Release/Envelope.build/Objects-normal/ppc/envelope.o
0d9da87cb7fbb039e1acc414abe5568e 3ce99b0833cd03a8df3ee9bed4efb760 ffffffffffffffffffffffffffffffff 4636 /Users/msykes/Cocoa/Envelope/build/Envelope.build/Release/Envelope.build/Objects-normal/i386/main.o
cea534121d26a2cb72420650e08220ee cca05762aa0ade3fb3d56da784a75c1f ffffffffffffffffffffffffffffffff 4804 /Users/msykes/Cocoa/Envelope/build/Envelope.build/Release/Envelope.build/Objects-normal/ppc/main.o
626860d9415c998152e5773f6c3df4a3 a9976bd9f3193ec3f54e1d90b0d31896 ffffffffffffffffffffffffffffffff 102 /Users/msykes/Cocoa/Envelope/build/Release/Envelope.app.dSYM
f4c73b95e1362808655d84e56c09e65e 96af5b4ca06ab18937b8f3da003412fd ffffffffffffffffffffffffffffffff 1577496 /Users/msykes/Cocoa/Envelope/build/Release/Envelope.app/Contents/MacOS/Envelope
96f44c5cd52c2fd57679cce946fda2c1 65ed938adac672feb45e5128a23c76c7 ffffffffffffffffffffffffffffffff 913944 /Users/msykes/Cocoa/Envelope/build/Envelope.build/Release/Envelope.build/Objects-normal/i386/Envelope
000000004b93fa370000000000036e92 44701bceb3ad6c56a1866235517205f6 ffffffffffffffffffffffffffffffff 1089728 /Library/Caches/com.apple.Xcode.502/SharedPrecompiledHeaders/Envelope_Prefix-ancfcfacgxvgzgbfjwxalosjtteq/Envelope_Prefix.pch.gch
000000004b93fa370000000000036e92 0d9da87cb7fbb03ee1acc414abe556a9 ffffffffffffffffffffffffffffffff 29886080 /Library/Caches/com.apple.Xcode.502/SharedPrecompiledHeaders/Envelope_Prefix-anahithjfqwkefatkhhnpsajtkxs/Envelope_Prefix.pch.gch
983cf985d5e7b1e2b01bd0202f3ebe9e 9fe21dc63b3bc4c11761c904a7f68cc6 ffffffffffffffffffffffffffffffff 656028 /Users/msykes/Cocoa/Envelope/build/Envelope.build/Release/Envelope.build/Objects-normal/ppc/Envelope
000000004b93fa370000000000036e92 f179fb2d4ac46fdacb233d29731ba281 ffffffffffffffffffffffffffffffff 831680 /Library/Caches/com.apple.Xcode.502/SharedPrecompiledHeaders/Envelope_Prefix-cehdankhzcjmjcehayxxidwtvweu/Envelope_Prefix.pch.gch
000000004b93fa370000000000036e92 cea534121d26a2cc72420650e08220c9 ffffffffffffffffffffffffffffffff 28218896 /Library/Caches/com.apple.Xcode.502/SharedPrecompiledHeaders/Envelope_Prefix-cpkudmektubwruajjqwpmmkxgvxf/Envelope_Prefix.pch.gch
00000000000000000000000000000000 008e7b4b0bbaa437d2f4ca98735ad09c ffffffffffffffffffffffffffffffff 35147 /Users/msykes/Cocoa/Envelope/build/Release/Envelope.app/Contents/Resources/LICENSE
00000000000000000000000000000000 ff9de045e44d26db17e6a5557882e206 ffffffffffffffffffffffffffffffff 197 /Users/msykes/Cocoa/Envelope/build/Release/Envelope.app/Contents/Resources/minus.png
00000000000000000000000000000000 0ec12cd3e700b5ab8088deea015218a3 ffffffffffffffffffffffffffffffff 241 /Users/msykes/Cocoa/Envelope/build/Release/Envelope.app/Contents/Resources/plus.png
00000000000000000000000000000000 a810c3500d2dbce5bc41e2ff77c276af ffffffffffffffffffffffffffffffff 235264 /Users/msykes/Cocoa/Envelope/build/Release/Envelope.app/Contents/Resources/envelopedoc.icns
00000000000000000000000000000000 dd949025be1292db9c720e9ec6dc71da ffffffffffffffffffffffffffffffff 155998 /Users/msykes/Cocoa/Envelope/build/Release/Envelope.app/Contents/Resources/envelope.icns
00000000000000000000000000000000 c66104be1254d4664bb80d6b6e3fd535 ffffffffffffffffffffffffffffffff 247 /Users/msykes/Cocoa/Envelope/build/Release/Envelope.app/Contents/Resources/dash2.png
00000000000000000000000000000000 92987c5c1953f94e4a58401f15e16198 ffffffffffffffffffffffffffffffff 265 /Users/msykes/Cocoa/Envelope/build/Release/Envelope.app/Contents/Resources/dash1.png
00000000000000000000000000000000 087a8d43e9b166a0164c9815c742147f ffffffffffffffffffffffffffffffff 173 /Users/msykes/Cocoa/Envelope/build/Release/Envelope.app/Contents/Resources/line.png
00000000000000000000000000000000 3cfe130e1f73fe81168783bb6dd985cf ffffffffffffffffffffffffffffffff 185 /Users/msykes/Cocoa/Envelope/build/Release/Envelope.app/Contents/Resources/RNA
00000000000000000000000000000000 acb3ed249c3689373397e562534f8e8c ffffffffffffffffffffffffffffffff 1115 /Users/msykes/Cocoa/Envelope/build/Release/Envelope.app/Contents/Resources/Credits.html
00000000000000000000000000000000 574019063cda79a72480b731fa998a14 ffffffffffffffffffffffffffffffff 441 /Users/msykes/Cocoa/Envelope/build/Release/Envelope.app/Contents/Resources/Residues
00000000000000000000000000000000 356be6da109726fe21e6a7dea80c813a ffffffffffffffffffffffffffffffff 193 /Users/msykes/Cocoa/Envelope/build/Release/Envelope.app/Contents/Resources/Natural_Abundance
00000000000000000000000000000000 e58c799b123b1a501dbb13cc691f4be3 ffffffffffffffffffffffffffffffff 285 /Users/msykes/Cocoa/Envelope/build/Release/Envelope.app/Contents/Resources/Isotopes
00000000000000000000000000000000 673f425911ef72c5ef7bbc5c6ac7204c ffffffffffffffffffffffffffffffff 248 /Users/msykes/Cocoa/Envelope/build/Release/Envelope.app/Contents/Resources/English.lproj/InfoPlist.strings
000000004b93fa370000000000036e92 6f8da280789ab291eadce13901f058e5 ffffffffffffffffffffffffffffffff 1089728 /Library/Caches/com.apple.Xcode.502/SharedPrecompiledHeaders/Envelope_Prefix-bsbfudhvrpanhzccxquxwshjhelw/Envelope_Prefix.pch.gch
000000004b93fa370000000000036e92 08be8fafb22190abe62e4c0739c84107 ffffffffffffffffffffffffffffffff 29886080 /Library/Caches/com.apple.Xcode.502/SharedPrecompiledHeaders/Envelope_Prefix-guukhzqgcfymqkaridnkwrwyqcld/Envelope_Prefix.pch.gch
000000004b93fa370000000000036e92 4b705afdc9e285a499dc8a4c82db75fd ffffffffffffffffffffffffffffffff 831680 /Library/Caches/com.apple.Xcode.502/SharedPrecompiledHeaders/Envelope_Prefix-bxqqojighfrrxbgtncsipvsulsxw/Envelope_Prefix.pch.gch
000000004b93fa370000000000036e92 0e66a1317dfbb0963963a7bfd73497c4 ffffffffffffffffffffffffffffffff 28218896 /Library/Caches/com.apple.Xcode.502/SharedPrecompiledHeaders/Envelope_Prefix-cewdyittvxeunxacttwecnccfaic/Envelope_Prefix.pch.gch
