# Supplementary material for: Envelope: interactive software for modeling and fitting complex isotope distributions
Source: BMC Bioinformatics. 2008 Oct 20;9:446. doi: 10.1186/1471-2105-9-446 (PMC2605472; doi:10.1186/1471-2105-9-446)
Supplement: Additional file 2 — zip archive of the Envelope source code. [file 1471-2105-9-446-S2.zip › Envelope_src/build/Envelope.build/Release/Envelope.build/Envelope~.dep]

ffc8bbde66fca7f1fa20fb4220127865 a9976bd9f3193ec3f54e1d90b0d31896 ffffffffffffffffffffffffffffffff 102 /Users/msykes/Cocoa/Envelope/build/Release/Envelope.app.dSYM
45b7c66ee6c9e42cf20b6740183909cf 4bd38f9677ea73c92e087bd19eb3a1ce ffffffffffffffffffffffffffffffff 102 /Users/msykes/Cocoa/Envelope/build/Release/Envelope.app
00000000000000000000000000000000 ff9de045e44d26db17e6a5557882e206 ffffffffffffffffffffffffffffffff 197 /Users/msykes/Cocoa/Envelope/build/Release/Envelope.app/Contents/Resources/minus.png
00000000000000000000000000000000 0ec12cd3e700b5ab8088deea015218a3 ffffffffffffffffffffffffffffffff 241 /Users/msykes/Cocoa/Envelope/build/Release/Envelope.app/Contents/Resources/plus.png
00000000000000000000000000000000 a810c3500d2dbce5bc41e2ff77c276af ffffffffffffffffffffffffffffffff 235264 /Users/msykes/Cocoa/Envelope/build/Release/Envelope.app/Contents/Resources/envelopedoc.icns
00000000000000000000000000000000 dd949025be1292db9c720e9ec6dc71da ffffffffffffffffffffffffffffffff 155998 /Users/msykes/Cocoa/Envelope/build/Release/Envelope.app/Contents/Resources/envelope.icns
00000000000000000000000000000000 c66104be1254d4664bb80d6b6e3fd535 ffffffffffffffffffffffffffffffff 247 /Users/msykes/Cocoa/Envelope/build/Release/Envelope.app/Contents/Resources/dash2.png
00000000000000000000000000000000 92987c5c1953f94e4a58401f15e16198 ffffffffffffffffffffffffffffffff 265 /Users/msykes/Cocoa/Envelope/build/Release/Envelope.app/Contents/Resources/dash1.png
00000000000000000000000000000000 087a8d43e9b166a0164c9815c742147f ffffffffffffffffffffffffffffffff 173 /Users/msykes/Cocoa/Envelope/build/Release/Envelope.app/Contents/Resources/line.png
00000000000000000000000000000000 3cfe130e1f73fe81168783bb6dd985cf ffffffffffffffffffffffffffffffff 185 /Users/msykes/Cocoa/Envelope/build/Release/Envelope.app/Contents/Resources/RNA
00000000000000000000000000000000 acb3ed249c3689373397e562534f8e8c ffffffffffffffffffffffffffffffff 949 /Users/msykes/Cocoa/Envelope/build/Release/Envelope.app/Contents/Resources/Credits.html
00000000000000000000000000000000 574019063cda79a72480b731fa998a14 ffffffffffffffffffffffffffffffff 441 /Users/msykes/Cocoa/Envelope/build/Release/Envelope.app/Contents/Resources/Residues
00000000000000000000000000000000 356be6da109726fe21e6a7dea80c813a ffffffffffffffffffffffffffffffff 193 /Users/msykes/Cocoa/Envelope/build/Release/Envelope.app/Contents/Resources/Natural_Abundance
00000000000000000000000000000000 e58c799b123b1a501dbb13cc691f4be3 ffffffffffffffffffffffffffffffff 285 /Users/msykes/Cocoa/Envelope/build/Release/Envelope.app/Contents/Resources/Isotopes
00000000000000000000000000000000 673f425911ef72c5ef7bbc5c6ac7204c ffffffffffffffffffffffffffffffff 248 /Users/msykes/Cocoa/Envelope/build/Release/Envelope.app/Contents/Resources/English.lproj/InfoPlist.strings
00000000000000000000000000000000 12f12dc67e2df5617a6c071b23a2476a ffffffffffffffffffffffffffffffff 136 /Users/msykes/Cocoa/Envelope/build/Release/Envelope.app/Contents/Resources/English.lproj/MainMenu.nib
00000000484757d800000000000009fe b8a7bf634fe44f468cdab8cca68ddc49 ffffffffffffffffffffffffffffffff 8 /Users/msykes/Cocoa/Envelope/build/Release/Envelope.app/Contents/PkgInfo
00000000484757d800000000000009fe b8a7bf634fe44f468cdab8cca68ddc49 ffffffffffffffffffffffffffffffff 2541 /Users/msykes/Cocoa/Envelope/build/Release/Envelope.app/Contents/Info.plist
6967e092c6961678cd98089820266a98 96af5b4ca06ab18937b8f3da003412fd ffffffffffffffffffffffffffffffff 1577452 /Users/msykes/Cocoa/Envelope/build/Release/Envelope.app/Contents/MacOS/Envelope
db1b636c7d889242514cb62e3d65c49e 65ed938adac672feb45e5128a23c76c7 ffffffffffffffffffffffffffffffff 913900 /Users/msykes/Cocoa/Envelope/build/Envelope.build/Release/Envelope.build/Objects-normal/i386/Envelope
48730db25ae332053feb269a18895407 9fe21dc63b3bc4c11761c904a7f68cc6 ffffffffffffffffffffffffffffffff 655984 /Users/msykes/Cocoa/Envelope/build/Envelope.build/Release/Envelope.build/Objects-normal/ppc/Envelope
08be8faffa802d1ce62e4c0739c84096 6b644037f85efcf89e17d0e054a50de3 ffffffffffffffffffffffffffffffff 12996 /Users/msykes/Cocoa/Envelope/build/Envelope.build/Release/Envelope.build/Objects-normal/i386/MyPDFSaveView.o
0e66a131355a0d213963a7bfd7349655 aee08e39158d3d642b3ddfb231d77a91 ffffffffffffffffffffffffffffffff 13448 /Users/msykes/Cocoa/Envelope/build/Envelope.build/Release/Envelope.build/Objects-normal/ppc/MyPDFSaveView.o
08be8faff56dff60e62e4c0739c840c7 4998ff094fd94c9939af2f0010dd1c24 ffffffffffffffffffffffffffffffff 12468 /Users/msykes/Cocoa/Envelope/build/Envelope.build/Release/Envelope.build/Objects-normal/i386/SaveView.o
0e66a1313ab7df5d3963a7bfd7349604 2930954fd62d1fb08f9919205c5c10f2 ffffffffffffffffffffffffffffffff 12836 /Users/msykes/Cocoa/Envelope/build/Envelope.build/Release/Envelope.build/Objects-normal/ppc/SaveView.o
08be8fafbe4009fee62e4c0739cb314d 1db919e2575d7e85c25cfa7989f47b1d ffffffffffffffffffffffffffffffff 30120 /Users/msykes/Cocoa/Envelope/build/Envelope.build/Release/Envelope.build/Objects-normal/i386/ExportView.o
0e66a131719a29c33963a7bfd737e78e c63065c7d020f7d920eb12d48a1965ed ffffffffffffffffffffffffffffffff 34056 /Users/msykes/Cocoa/Envelope/build/Envelope.build/Release/Envelope.build/Objects-normal/ppc/ExportView.o
08be8faffaa4bf24e62e4c0739c84083 13e16b0c264a1e0369495ca80bf891a5 ffffffffffffffffffffffffffffffff 8168 /Users/msykes/Cocoa/Envelope/build/Envelope.build/Release/Envelope.build/Objects-normal/i386/AmplitudeTransform.o
0e66a131357e9f193963a7bfd7349640 52414ae7a41cc8088de1992f5d48a01f ffffffffffffffffffffffffffffffff 8472 /Users/msykes/Cocoa/Envelope/build/Envelope.build/Release/Envelope.build/Objects-normal/ppc/AmplitudeTransform.o
08be8faff56df8a4e62e4c0739c84080 800501578310ab267ab2602966c4fd22 ffffffffffffffffffffffffffffffff 8116 /Users/msykes/Cocoa/Envelope/build/Envelope.build/Release/Envelope.build/Objects-normal/i386/ChisqTransform.o
0e66a1313ab7d8993963a7bfd7349643 d93604e56b7c84941fca0f71cc886f99 ffffffffffffffffffffffffffffffff 8420 /Users/msykes/Cocoa/Envelope/build/Envelope.build/Release/Envelope.build/Objects-normal/ppc/ChisqTransform.o
08be8faff5773e9fe62e4c0739c842ea 9087566bd40635572ed5af3e2cba2b72 ffffffffffffffffffffffffffffffff 7864 /Users/msykes/Cocoa/Envelope/build/Envelope.build/Release/Envelope.build/Objects-normal/i386/LabelTransform1Color.o
0e66a1313aad1ea23963a7bfd7349429 553ab2b9638a52c5284c38cee7f735cb ffffffffffffffffffffffffffffffff 8124 /Users/msykes/Cocoa/Envelope/build/Envelope.build/Release/Envelope.build/Objects-normal/ppc/LabelTransform1Color.o
08be8faff56dfc80e62e4c0739c84088 7950a3e29f1baaa5bebc050725d3412b ffffffffffffffffffffffffffffffff 7648 /Users/msykes/Cocoa/Envelope/build/Envelope.build/Release/Envelope.build/Objects-normal/i386/LabelTransform0.o
0e66a1313ab7dcbd3963a7bfd734964b bc921cbde45cc4c907d04295d5d4f4ef ffffffffffffffffffffffffffffffff 7952 /Users/msykes/Cocoa/Envelope/build/Envelope.build/Release/Envelope.build/Objects-normal/ppc/LabelTransform0.o
08be8faff56df851e62e4c0739c84082 0fdfe1408244335a50d073d7a44e96cf ffffffffffffffffffffffffffffffff 7656 /Users/msykes/Cocoa/Envelope/build/Envelope.build/Release/Envelope.build/Objects-normal/i386/LabelTransform2b.o
0e66a1313ab7d86c3963a7bfd7349641 caebcb9377fb60818ec7edb671127c39 ffffffffffffffffffffffffffffffff 7944 /Users/msykes/Cocoa/Envelope/build/Envelope.build/Release/Envelope.build/Objects-normal/ppc/LabelTransform2b.o
08be8faff56df89ee62e4c0739c84082 bced27972d622b6eb3198d3a6ad36119 ffffffffffffffffffffffffffffffff 7656 /Users/msykes/Cocoa/Envelope/build/Envelope.build/Release/Envelope.build/Objects-normal/i386/LabelTransform1b.o
0e66a1313ab7d8a33963a7bfd7349641 db0e9d662d0b10018aaa71aa58b905d3 ffffffffffffffffffffffffffffffff 7944 /Users/msykes/Cocoa/Envelope/build/Envelope.build/Release/Envelope.build/Objects-normal/ppc/LabelTransform1b.o
08be8fafbd93ebcfe62e4c0739c8516b dae4c0777d5be96f30923e613697b644 ffffffffffffffffffffffffffffffff 35104 /Users/msykes/Cocoa/Envelope/build/Envelope.build/Release/Envelope.build/Objects-normal/i386/EnvelopeDelegate.o
0e66a1317249cbf23963a7bfd73487a8 5f13d2b541534c023ba4e6ff6d15ca8d ffffffffffffffffffffffffffffffff 36212 /Users/msykes/Cocoa/Envelope/build/Envelope.build/Release/Envelope.build/Objects-normal/ppc/EnvelopeDelegate.o
08be8faff56df896e62e4c0739c8408f 195eeb9f6aec21f8e165a04000e01600 ffffffffffffffffffffffffffffffff 7648 /Users/msykes/Cocoa/Envelope/build/Envelope.build/Release/Envelope.build/Objects-normal/i386/LabelTransform2.o
0e66a1313ab7d8ab3963a7bfd734964c 9e71a39caec848a15538620ead1efc4d ffffffffffffffffffffffffffffffff 7928 /Users/msykes/Cocoa/Envelope/build/Envelope.build/Release/Envelope.build/Objects-normal/ppc/LabelTransform2.o
08be8faff55259a0e62e4c0739c84309 333f68d2bb0ce59e7b786fcf37cd1557 ffffffffffffffffffffffffffffffff 7712 /Users/msykes/Cocoa/Envelope/build/Envelope.build/Release/Envelope.build/Objects-normal/i386/LabelTransform1.o
0e66a1313a88799d3963a7bfd73495ca 7b00665b12c8b13898b6e8c42f4f9106 ffffffffffffffffffffffffffffffff 7992 /Users/msykes/Cocoa/Envelope/build/Envelope.build/Release/Envelope.build/Objects-normal/ppc/LabelTransform1.o
08be8fafb2b696e1e62e4c0739c8525d f5c1ab3862153709d4e90f0d548c952e ffffffffffffffffffffffffffffffff 32080 /Users/msykes/Cocoa/Envelope/build/Envelope.build/Release/Envelope.build/Objects-normal/i386/IsoModel.o
0e66a1317d6cb6dc3963a7bfd734849e 676823fe643bb9e5518f6556e14a1d7e ffffffffffffffffffffffffffffffff 34560 /Users/msykes/Cocoa/Envelope/build/Envelope.build/Release/Envelope.build/Objects-normal/ppc/IsoModel.o
08be8fafbd421c91e62e4c0739c8e8e6 8db54116809f445d6fc2d13971383012 ffffffffffffffffffffffffffffffff 184116 /Users/msykes/Cocoa/Envelope/build/Envelope.build/Release/Envelope.build/Objects-normal/i386/IsoObject.o
0e66a13172983cac3963a7bfd7343e25 b0e0be2796e32c63c63a00979b5abaac ffffffffffffffffffffffffffffffff 183884 /Users/msykes/Cocoa/Envelope/build/Envelope.build/Release/Envelope.build/Objects-normal/ppc/IsoObject.o
08be8fafbd3e43aee62e4c0739c819aa 886abc7a60fd6cbd56b21fba82615b30 ffffffffffffffffffffffffffffffff 80620 /Users/msykes/Cocoa/Envelope/build/Envelope.build/Release/Envelope.build/Objects-normal/i386/IsoView.o
0e66a13172e463933963a7bfd734cf69 ab5b86d1afad5c31e6463e1429621460 ffffffffffffffffffffffffffffffff 92584 /Users/msykes/Cocoa/Envelope/build/Envelope.build/Release/Envelope.build/Objects-normal/ppc/IsoView.o
08be8fafb1b75af3e62e4c0739cac8c6 f08db1e846c299887e089fb9925b7b18 ffffffffffffffffffffffffffffffff 161956 /Users/msykes/Cocoa/Envelope/build/Envelope.build/Release/Envelope.build/Objects-normal/i386/IsoController.o
0e66a1317e6d7ace3963a7bfd7361e05 d5d613c36c5fdfae805f75c885128487 ffffffffffffffffffffffffffffffff 182788 /Users/msykes/Cocoa/Envelope/build/Envelope.build/Release/Envelope.build/Objects-normal/ppc/IsoController.o
6f8da28074f8be36eadce13901f3cd5b ddd307f5a2280b0846d13578520cd554 ffffffffffffffffffffffffffffffff 19184 /Users/msykes/Cocoa/Envelope/build/Envelope.build/Release/Envelope.build/Objects-normal/i386/envelope.o
4b705afdc580890399dc8a4c82d8e043 de1a244d0e0ce69560f00d78a009de03 ffffffffffffffffffffffffffffffff 24992 /Users/msykes/Cocoa/Envelope/build/Envelope.build/Release/Envelope.build/Objects-normal/ppc/envelope.o
08be8fafb22190abe62e4c0739c84094 67a912e999993ef627ceec7d04aadf96 ffffffffffffffffffffffffffffffff 4636 /Users/msykes/Cocoa/Envelope/build/Envelope.build/Release/Envelope.build/Objects-normal/i386/main.o
0e66a1317dfbb0963963a7bfd7349657 f2c205c8687eefd4c5b7e066b91afc4d ffffffffffffffffffffffffffffffff 4804 /Users/msykes/Cocoa/Envelope/build/Envelope.build/Release/Envelope.build/Objects-normal/ppc/main.o
000000004456c9040000000000036da1 6f8da280789ab291eadce13901f058e5 ffffffffffffffffffffffffffffffff 1089728 /Library/Caches/com.apple.Xcode.502/SharedPrecompiledHeaders/Envelope_Prefix-bsbfudhvrpanhzccxquxwshjhelw/Envelope_Prefix.pch.gch
000000004456c9040000000000036da1 08be8fafb22190abe62e4c0739c84107 ffffffffffffffffffffffffffffffff 29886080 /Library/Caches/com.apple.Xcode.502/SharedPrecompiledHeaders/Envelope_Prefix-guukhzqgcfymqkaridnkwrwyqcld/Envelope_Prefix.pch.gch
000000004456c9040000000000036da1 4b705afdc9e285a499dc8a4c82db75fd ffffffffffffffffffffffffffffffff 831680 /Library/Caches/com.apple.Xcode.502/SharedPrecompiledHeaders/Envelope_Prefix-bxqqojighfrrxbgtncsipvsulsxw/Envelope_Prefix.pch.gch
000000004456c9040000000000036da1 0e66a1317dfbb0963963a7bfd73497c4 ffffffffffffffffffffffffffffffff 28218896 /Library/Caches/com.apple.Xcode.502/SharedPrecompiledHeaders/Envelope_Prefix-cewdyittvxeunxacttwecnccfaic/Envelope_Prefix.pch.gch
