# Supplementary material for: Envelope: interactive software for modeling and fitting complex isotope distributions
Source: BMC Bioinformatics. 2008 Oct 20;9:446. doi: 10.1186/1471-2105-9-446 (PMC2605472; doi:10.1186/1471-2105-9-446)
Supplement: Additional file 2 — zip archive of the Envelope source code. [file 1471-2105-9-446-S2.zip › Envelope_src/build/Envelope.build/Release/Envelope.build/Objects-normal/i386/Envelope.LinkFileList]

/Users/msykes/Cocoa/Envelope/build/Envelope.build/Release/Envelope.build/Objects-normal/i386/main.o
/Users/msykes/Cocoa/Envelope/build/Envelope.build/Release/Envelope.build/Objects-normal/i386/envelope.o
/Users/msykes/Cocoa/Envelope/build/Envelope.build/Release/Envelope.build/Objects-normal/i386/IsoController.o
/Users/msykes/Cocoa/Envelope/build/Envelope.build/Release/Envelope.build/Objects-normal/i386/IsoView.o
/Users/msykes/Cocoa/Envelope/build/Envelope.build/Release/Envelope.build/Objects-normal/i386/IsoObject.o
/Users/msykes/Cocoa/Envelope/build/Envelope.build/Release/Envelope.build/Objects-normal/i386/IsoModel.o
/Users/msykes/Cocoa/Envelope/build/Envelope.build/Release/Envelope.build/Objects-normal/i386/LabelTransform1.o
/Users/msykes/Cocoa/Envelope/build/Envelope.build/Release/Envelope.build/Objects-normal/i386/LabelTransform2.o
/Users/msykes/Cocoa/Envelope/build/Envelope.build/Release/Envelope.build/Objects-normal/i386/EnvelopeDelegate.o
/Users/msykes/Cocoa/Envelope/build/Envelope.build/Release/Envelope.build/Objects-normal/i386/LabelTransform1b.o
/Users/msykes/Cocoa/Envelope/build/Envelope.build/Release/Envelope.build/Objects-normal/i386/LabelTransform2b.o
/Users/msykes/Cocoa/Envelope/build/Envelope.build/Release/Envelope.build/Objects-normal/i386/LabelTransform0.o
/Users/msykes/Cocoa/Envelope/build/Envelope.build/Release/Envelope.build/Objects-normal/i386/LabelTransform1Color.o
/Users/msykes/Cocoa/Envelope/build/Envelope.build/Release/Envelope.build/Objects-normal/i386/ChisqTransform.o
/Users/msykes/Cocoa/Envelope/build/Envelope.build/Release/Envelope.build/Objects-normal/i386/AmplitudeTransform.o
/Users/msykes/Cocoa/Envelope/build/Envelope.build/Release/Envelope.build/Objects-normal/i386/ExportView.o
/Users/msykes/Cocoa/Envelope/build/Envelope.build/Release/Envelope.build/Objects-normal/i386/SaveView.o
/Users/msykes/Cocoa/Envelope/build/Envelope.build/Release/Envelope.build/Objects-normal/i386/MyPDFSaveView.o
