# Supplementary material for: Envelope: interactive software for modeling and fitting complex isotope distributions
Source: BMC Bioinformatics. 2008 Oct 20;9:446. doi: 10.1186/1471-2105-9-446 (PMC2605472; doi:10.1186/1471-2105-9-446)
Supplement: Additional file 2 — zip archive of the Envelope source code. [file 1471-2105-9-446-S2.zip › Envelope_src/build/Envelope.build/Release/Envelope.build/Objects-normal/ppc/Envelope.LinkFileList]

/Users/msykes/Cocoa/Envelope/build/Envelope.build/Release/Envelope.build/Objects-normal/ppc/main.o
/Users/msykes/Cocoa/Envelope/build/Envelope.build/Release/Envelope.build/Objects-normal/ppc/envelope.o
/Users/msykes/Cocoa/Envelope/build/Envelope.build/Release/Envelope.build/Objects-normal/ppc/IsoController.o
/Users/msykes/Cocoa/Envelope/build/Envelope.build/Release/Envelope.build/Objects-normal/ppc/IsoView.o
/Users/msykes/Cocoa/Envelope/build/Envelope.build/Release/Envelope.build/Objects-normal/ppc/IsoObject.o
/Users/msykes/Cocoa/Envelope/build/Envelope.build/Release/Envelope.build/Objects-normal/ppc/IsoModel.o
/Users/msykes/Cocoa/Envelope/build/Envelope.build/Release/Envelope.build/Objects-normal/ppc/LabelTransform1.o
/Users/msykes/Cocoa/Envelope/build/Envelope.build/Release/Envelope.build/Objects-normal/ppc/LabelTransform2.o
/Users/msykes/Cocoa/Envelope/build/Envelope.build/Release/Envelope.build/Objects-normal/ppc/EnvelopeDelegate.o
/Users/msykes/Cocoa/Envelope/build/Envelope.build/Release/Envelope.build/Objects-normal/ppc/LabelTransform1b.o
/Users/msykes/Cocoa/Envelope/build/Envelope.build/Release/Envelope.build/Objects-normal/ppc/LabelTransform2b.o
/Users/msykes/Cocoa/Envelope/build/Envelope.build/Release/Envelope.build/Objects-normal/ppc/LabelTransform0.o
/Users/msykes/Cocoa/Envelope/build/Envelope.build/Release/Envelope.build/Objects-normal/ppc/LabelTransform1Color.o
/Users/msykes/Cocoa/Envelope/build/Envelope.build/Release/Envelope.build/Objects-normal/ppc/ChisqTransform.o
/Users/msykes/Cocoa/Envelope/build/Envelope.build/Release/Envelope.build/Objects-normal/ppc/AmplitudeTransform.o
/Users/msykes/Cocoa/Envelope/build/Envelope.build/Release/Envelope.build/Objects-normal/ppc/ExportView.o
/Users/msykes/Cocoa/Envelope/build/Envelope.build/Release/Envelope.build/Objects-normal/ppc/SaveView.o
/Users/msykes/Cocoa/Envelope/build/Envelope.build/Release/Envelope.build/Objects-normal/ppc/MyPDFSaveView.o
