# Supplementary material for: Envelope: interactive software for modeling and fitting complex isotope distributions
Source: BMC Bioinformatics. 2008 Oct 20;9:446. doi: 10.1186/1471-2105-9-446 (PMC2605472; doi:10.1186/1471-2105-9-446)
Supplement: Additional file 2 — zip archive of the Envelope source code. [file 1471-2105-9-446-S2.zip › Envelope_src/build/Release/Envelope.app.dSYM/Contents/Info.plist]

<?xml version="1.0" encoding="UTF-8"?>
<!DOCTYPE plist PUBLIC "-//Apple Computer//DTD PLIST 1.0//EN" "http://www.apple.com/DTDs/PropertyList-1.0.dtd">
<plist version="1.0">
	<dict>
		<key>CFBundleDevelopmentRegion</key>
		<string>English</string>
		<key>CFBundleIdentifier</key>
		<string>com.apple.xcode.dsym.Envelope.app</string>
		<key>CFBundleInfoDictionaryVersion</key>
		<string>6.0</string>
		<key>CFBundlePackageType</key>
		<string>dSYM</string>
		<key>CFBundleShortVersionString</key>
		<string>1.0</string>
		<key>CFBundleSignature</key>
		<string>????</string>
		<key>CFBundleVersion</key>
		<string>1.0</string>
		<key>dSYM_UUID</key>
		<dict>
			<key>ppc</key>
			<string>a0 a1 0a 67 1e 76 f6 50  b2 cb c5 b7 c5 54 69 5a</string>
			<key>i386</key>
			<string>5e 27 cf 83 e1 6c cc 75  42 37 a0 ac ab 02 c7 3e</string>
		</dict>
	</dict>
</plist>
