# Supplementary material for: Envelope: interactive software for modeling and fitting complex isotope distributions
Source: BMC Bioinformatics. 2008 Oct 20;9:446. doi: 10.1186/1471-2105-9-446 (PMC2605472; doi:10.1186/1471-2105-9-446)
Supplement: Additional file 2 — zip archive of the Envelope source code. [file 1471-2105-9-446-S2.zip › Envelope_src/compareMJ.pl]

#!/usr/bin/perl

use Getopt::Long;

$base = "";

&GetOptions("base=s" => \$base);

$mfile = join '', $base, "_Morig";
$jfile = join '', $base, "_J";

#open M, "Natural_Abundance_Morig";
#open J, "Natural_Abundance_J";

open M, "$mfile" or die "Can't open $mfile\n";
open J, "$jfile" or die "Can't open $jfile\n";

$num1 = <M>;
$num2 = <J>;

for($ctr1 = 0; $ctr1 < $num1; $ctr1++)
{
	$line1 = <M>;
	$line2 = <J>;

	chomp($line1);
	@array = split ' ', $line1;

	print "$line1\n";

	for($ctr2 = 0; $ctr2 < $array[1]; $ctr2++)
	{
		$val_m = <M>;
		$val_j = <J>;

		$diff = $val_j - $val_m;

		printf("%.10f\n", $diff);
	}
}
