# Supplementary material for: Envelope: interactive software for modeling and fitting complex isotope distributions
Source: BMC Bioinformatics. 2008 Oct 20;9:446. doi: 10.1186/1471-2105-9-446 (PMC2605472; doi:10.1186/1471-2105-9-446)
Supplement: Additional file 2 — zip archive of the Envelope source code. [file 1471-2105-9-446-S2.zip › Envelope_src/envelope.c]

// Copyright 2008 Michael T. Sykes and James R. Williamson
//
// http://williamson.scripps.edu/envelope/
//
// This file is part of Envelope.
// 
// Envelope is free software: you can redistribute it and/or modify
// it under the terms of the GNU General Public License as published by
// the Free Software Foundation, either version 3 of the License, or
// (at your option) any later version.
//
// Envelope is distributed in the hope that it will be useful,
// but WITHOUT ANY WARRANTY; without even the implied warranty of
// MERCHANTABILITY or FITNESS FOR A PARTICULAR PURPOSE.  See the
// GNU General Public License for more details.
//
// You should have received a copy of the GNU General Public License
// along with Envelope.  If not, see <http://www.gnu.org/licenses/>.


#include "envelope.h"

float * envelope(char * sequence, int charge, int numElement, elementT * elements, elementT * naturalAbundance, elementT * labeledAbundance, int numResidue, residueT * residues, double baseline, double gwidth, double offset, double amplitude, int labelType, int residueType, int numPoints)
{
	int ctr;
	float * points;
	int * residueFormula;
	int * elementFormula;
	double heteroweight;
	int num_points;
	double * u_pts;
	double complex * g_of_u;
	double complex * gm_of_u;
	double * masses;
	time_t startTime, endTime, elapsedTime;
	
	//printf("envelope\n");
	startTime = time(NULL);
	
	residueFormula = getResidueFormula(sequence, charge, numResidue, residues, residueType);
	elementFormula = getElementFormula(residueFormula, numResidue, residues, numElement);
	
	heteroweight = calc_heteroweight(numElement, elements, elementFormula);
	
	//num_points = NUM_POINTS;
	num_points = numPoints;
	//printf("num_points: %d\n", num_points);
	
	points = malloc(num_points*sizeof(float));
	
	u_pts = calc_u(num_points);

	masses = calc_masses(num_points, u_pts, heteroweight, charge);

	g_of_u = calc_gofu(num_points, u_pts, heteroweight, numResidue, residueFormula, residues, numElement, elements, naturalAbundance, labeledAbundance, gwidth, offset, labelType);

	gm_of_u = do_ft(num_points, u_pts, g_of_u);

	//for(ctr = 0; ctr < 10; ctr++)
	//{
	//	printf("%lf %lf %lf\n", (double) masses[ctr], (double) g_of_u[ctr], (double) gm_of_u[ctr]);
	//}
	
	points = malloc(2*num_points*sizeof(float));
	
	for(ctr = 0; ctr < num_points; ctr++)
	{
		points[ctr] = (float) masses[ctr];
		gm_of_u[ctr] = SCALE_FACTOR*((amplitude * gm_of_u[ctr])/num_points) + baseline;
		points[ctr+num_points] = (float) gm_of_u[ctr];
	}
	
	free(residueFormula);
	free(elementFormula);
	free(u_pts);
	free(masses);
	free(g_of_u);
	free(gm_of_u);
		
	endTime = time(NULL);
	elapsedTime = endTime - startTime;
	//printf("%ld %ld %ld seconds\n",startTime, endTime, elapsedTime);
	
	return points;
}

int * getResidueFormula(char * sequence, int charge, int numResidue, residueT * residues, int residueType)
{
	int * residueFormula;
	int ctr1, ctr2;
	
	residueFormula = malloc(numResidue*sizeof(int));
	
	for(ctr1 = 0; ctr1 < numResidue; ctr1++)
	{
		residueFormula[ctr1] = 0;
		
		if(residues[ctr1].name == 'X')
		{
			residueFormula[ctr1] = 1;
			//residueFormula[ctr1] = 0;
		}
		else if(residues[ctr1].name == 'Z')
		{
			if(residueType == 0) // Protein
			{
				residueFormula[ctr1] = charge;
				//residueFormula[ctr1] = 0;
			}
			else if(residueType == 1) // RNA
			{
				residueFormula[ctr1] = (strlen(sequence) + 1) - charge; 
				//printf("strlen: %d\n", strlen(sequence));
			}
		}
	
		for(ctr2 = 0; ctr2 < strlen(sequence); ctr2++)
		{
			if(residues[ctr1].name == sequence[ctr2])
			{
				residueFormula[ctr1] += 1;
			}
		}
	}
	
	//for(ctr1 = 0; ctr1 < numResidue; ctr1++)
	//{
	//	printf("%c %d\n", residues[ctr1].name, residueFormula[ctr1]);
	//}
	
	return residueFormula;
}

int * getElementFormula(int * residueFormula, int numResidue, residueT * residues, int numElement)
{
	int * elementFormula;
	int ctr1, ctr2;

	elementFormula = malloc(numElement*sizeof(int));
	for(ctr2 = 0; ctr2 < numElement; ctr2++)
	{
		elementFormula[ctr2] = 0;
	}
	
	for(ctr1 = 0; ctr1 < numResidue; ctr1++)
	{
		for(ctr2 = 0; ctr2 < numElement; ctr2++)
		{
			elementFormula[ctr2] += residues[ctr1].sequence[ctr2] * residueFormula[ctr1];
		}
	}
	
	//for(ctr2 = 0; ctr2 < numElement; ctr2++)
	//{
	//	printf("%d\n", elementFormula[ctr2]);
	//}
	
	return elementFormula;
}

double calc_heteroweight(int numElement, elementT * elements, int * elementFormula)
{
	double heteroweight;
	int ctr;
	
	heteroweight = 0;
	for(ctr = 0; ctr < numElement; ctr++)
	{
		heteroweight += (double) elementFormula[ctr] * elements[ctr].isotopeValue[0];
	}

	//printf("HW: %f\n", heteroweight);
	heteroweight -= 2;

	return heteroweight;
}

double * calc_u(int num_points)
{
	int ctr;
	double * u;
	double increment;

	u = malloc(num_points*sizeof(double));
	increment = 1 / (double) num_points;
	
	for(ctr = 0; ctr < num_points; ctr++)
	{
		u[ctr] = (double) ctr / (double) num_points;
	}
	
	return u;
}

double * calc_masses(int num_points, double * u_pts, double hw, int charge)
{
	int ctr;
	double * masses;

	masses = malloc(num_points*sizeof(double));

	for(ctr = 0; ctr < num_points; ctr++)
	{
		masses[ctr] = ( hw + (u_pts[ctr]) * (double) num_points / PTS_PER_DALTON ) / (double) charge;
	}
	
	return masses;
}

double complex * calc_gofu(int num_points, double * u_pts, double heteroweight, int numResidue, int * residueFormula, residueT * residues, int numElement, elementT * elements, elementT * naturalAbundance, elementT * labeledAbundance, double gwidth, double offset, int labelType)
{
	double complex * g_of_u;
	double s_of_u;
	double complex cs_of_u;
	double complex f_of_u;
	double complex h_of_u;
	int ctr;

	g_of_u = malloc(num_points*sizeof(double complex));

	//printf("Heteroweight: %lf Offset: %lf\n", heteroweight, offset);

	for(ctr = 0; ctr < num_points; ctr++)
	{
		s_of_u = calc_sofu(u_pts[ctr], gwidth);
		cs_of_u = (double complex) s_of_u;
		h_of_u = cexp(-1*(heteroweight-offset)*PTS_PER_DALTON*I*2*PI*u_pts[ctr]);
		f_of_u = calc_fofu(u_pts[ctr], numResidue, residueFormula, residues, numElement, elements, naturalAbundance, labeledAbundance, labelType);
		g_of_u[ctr] = cs_of_u * h_of_u * f_of_u;

		//if(ctr < 10)
		//{
		//	printf("s_of_u: %lf cs_of_u: %lf h_of_u: %lf f_of_u: %lf g_of_u: %lf\n", (double) s_of_u, (double) cs_of_u, (double) h_of_u, (double) f_of_u, (double) g_of_u[ctr]);
		//}
	}
	
	return g_of_u;
}

double calc_sofu(double u, double gwidth)
{
	double s_of_u;
	
	gwidth = gwidth * 10;
	
	s_of_u = exp( -1 * (u * u) / (2.0 * gwidth * gwidth)) / (sqrt(2.0) * PI * gwidth);

	return s_of_u;
}

double complex calc_fofu(double u, int numResidue, int * residueFormula, residueT * residues, int numElement, elementT * elements, elementT * naturalAbundance, elementT * labeledAbundance, int labelType)
{
	double complex f_of_u;
	double complex * f_elem_natural;
	double complex * f_elem_labeled;
	double complex * f_elem;
	double complex * f_elemB;
	double complex f_res1;
	double complex f_res2;
	int ctr1, ctr2;
	int numH; // remaining number of natural abundance H during HDX labeling
		
	// ( (1-frac)*res_pattern1 + (frac)*res_pattern2 )^num_res
	// each res_pattern is equivalent (C^nC)*(H^nH)...
	if(labelType == 0) // unlabeled
	{
		f_elem_natural = calc_felem1(u, naturalAbundance, numElement, elements);

		f_of_u = 1;
		
		for(ctr1 = 0; ctr1 < numResidue; ctr1++)
		{
			if(residueFormula[ctr1] > 0)
			{
				f_res1 = 1;
				
				for(ctr2 = 0; ctr2 < numElement; ctr2++)
				{
					if(residues[ctr1].sequence[ctr2] > 0)
					{
						f_res1 = f_res1 * cpow(f_elem_natural[ctr2], (double complex) residues[ctr1].sequence[ctr2]);
					}
				}
				
				f_of_u = f_of_u * cpow(f_res1, (double complex) residueFormula[ctr1]);
			}
		}
		
		free(f_elem_natural);
	}
	else if(labelType == 1) // element-based label
	{
		f_elem_labeled = calc_felem1(u, labeledAbundance, numElement, elements);

		f_of_u = 1;
		
		for(ctr1 = 0; ctr1 < numResidue; ctr1++)
		{
			if(residueFormula[ctr1] > 0)
			{
				f_res1 = 1;
				
				for(ctr2 = 0; ctr2 < numElement; ctr2++)
				{
					if(residues[ctr1].sequence[ctr2] > 0)
					{
						f_res1 = f_res1 * cpow(f_elem_labeled[ctr2], (double complex) residues[ctr1].sequence[ctr2]);
					}
				}
				
				f_of_u = f_of_u * cpow(f_res1, (double complex) residueFormula[ctr1]);
			}
		}
		
		free(f_elem_labeled);	
	}
	else if(labelType == 2) // residue-based label
	{
		f_elem_natural = calc_felem1(u, naturalAbundance, numElement, elements);

		f_of_u = 1;
		
		for(ctr1 = 0; ctr1 < numResidue; ctr1++)
		{
			if(residueFormula[ctr1] > 0)
			{
				if(residues[ctr1].frac == 0)
				{
					f_res1 = 1;
					
					for(ctr2 = 0; ctr2 < numElement; ctr2++)
					{
						if(residues[ctr1].sequence[ctr2] > 0)
						{
							f_res1 = f_res1 * cpow(f_elem_natural[ctr2], (double complex) residues[ctr1].sequence[ctr2]);
						}
					}
					
					f_of_u = f_of_u * cpow(f_res1, (double complex) residueFormula[ctr1]);
				}
				else
				{		
					f_res1 = 1;
					f_res2 = 1;
					
					f_elem = calc_felem2(u, residues[ctr1], numElement, elements);
					f_elemB = calc_felem2B(u, residues[ctr1], numElement, elements);
					
					for(ctr2 = 0; ctr2 < numElement; ctr2++)
					{
						//printf("f_elem: %lf\n", (double) f_elem[ctr2]);
					
						//printf("Seq: %d\n", residues[ctr1].sequence[ctr2]);
						f_res1 = f_res1 * cpow(f_elem_natural[ctr2], (double complex) residues[ctr1].sequence[ctr2]);
						
						//if(ctr1 == 8 && ctr2 == 1) // K Lysine Hydrogens only
						if(ctr2 == 1) // Hydrogens Only
						{
							//f_res2 = f_res2 * cpow(f_elem[ctr2], (double complex) 9) * cpow(f_elem_natural[ctr2], (double complex) 3);
							numH = residues[ctr1].sequence[ctr2] - (int) residues[ctr1].abundance[ctr2].num - (int) residues[ctr1].abundance[ctr2].numB;
							
							//printf("num: %d numB: %d numH: %d\n", residues[ctr1].abundance[ctr2].num, residues[ctr1].abundance[ctr2].numB, numH);
															
							f_res2 = f_res2 * cpow(f_elem_natural[ctr2], (double complex) numH) * cpow(f_elem[ctr2], (double complex) residues[ctr1].abundance[ctr2].num) * cpow(f_elemB[ctr2], (double complex) residues[ctr1].abundance[ctr2].numB);
						}
						else
						{
							//printf("Not Hydrogen\n");
							f_res2 = f_res2 * cpow(f_elem[ctr2], (double complex) residues[ctr1].sequence[ctr2]);						
						}
					}
					
					//printf("f_res1: %lf f_res2: %lf\n", (double) f_res1, (double) f_res2);
					
					f_of_u = f_of_u * cpow( (1 - residues[ctr1].frac)*f_res1 + residues[ctr1].frac*f_res2, (double complex) residueFormula[ctr1]);
					
					//printf("f_of_u: %lf\n", (double) f_of_u);
					
					free(f_elem);
					free(f_elemB);
				}
			}
		}
		
		free(f_elem_natural);
	}
	
	return f_of_u;
}

double complex * calc_felem1(double u, elementT * abundance, int numElement, elementT * elements)
{
	double complex * f_elem;
	int ctr1, ctr2;
	
	f_elem = malloc(numElement * sizeof(double complex));
	
	for(ctr1 = 0; ctr1 < numElement; ctr1++)
	{
		f_elem[ctr1] = 0;
		
		for(ctr2 = 0; ctr2 < elements[ctr1].numIsotope; ctr2++)
		{
			f_elem[ctr1] += (abundance[ctr1].isotopeValue[ctr2]) * cexp((double complex) elements[ctr1].isotopeValue[ctr2] * I * 2 * PI * u * PTS_PER_DALTON);
		}
	}
	
	return f_elem;
}

double complex * calc_felem2(double u, residueT residue, int numElement, elementT * elements)
{
	double complex * f_elem;
	int ctr1, ctr2;
		
	f_elem = malloc(numElement * sizeof(double complex));
	
	for(ctr1 = 0; ctr1 < numElement; ctr1++)
	{
		f_elem[ctr1] = 0;
	
		for(ctr2 = 0; ctr2 < elements[ctr1].numIsotope; ctr2++)
		{
			f_elem[ctr1] += (residue.abundance[ctr1].isotopeValue[ctr2]) * cexp((double complex) elements[ctr1].isotopeValue[ctr2] * I * 2 * PI * u * PTS_PER_DALTON);

			//printf("%f %f\n", residue.abundance[ctr1].isotopeValue[ctr2], elements[ctr1].isotopeValue[ctr2]);
		}
	}

	//printf("%f %f\n", f_elem[0], f_elem[1]);
	
	return f_elem;
}

double complex * calc_felem2B(double u, residueT residue, int numElement, elementT * elements)
{
	double complex * f_elem;
	int ctr1, ctr2;
		
	f_elem = malloc(numElement * sizeof(double complex));
	
	for(ctr1 = 0; ctr1 < numElement; ctr1++)
	//for(ctr1 = 1; ctr1 <= 1; ctr1++) // Just bother doing this for hydrogen
	{
		f_elem[ctr1] = 0;
	
		if(ctr1 == 1)
		{	
			for(ctr2 = 0; ctr2 < elements[ctr1].numIsotope; ctr2++)
			{
				f_elem[ctr1] += (residue.abundance[ctr1].isotopeValueB[ctr2]) * cexp((double complex) elements[ctr1].isotopeValueB[ctr2] * I * 2 * PI * u * PTS_PER_DALTON);

				//printf("%f %f\n", residue.abundance[ctr1].isotopeValueB[ctr2], elements[ctr1].isotopeValueB[ctr2]);
			}
		}
	}

	//printf("%f %f\n", f_elem[0], f_elem[1]);
	
	return f_elem;
}

double complex * do_ft(int num_points, double * u_pts, double complex * g_of_u)
{
	int ctr;
	double complex * gm_of_u;
	fftw_complex * in;
	fftw_complex * out;
	fftw_plan ftplan;
	
	//printf("#Calculating FT\n");
	
	in = (fftw_complex*) fftw_malloc(num_points*sizeof(fftw_complex));
	out = (fftw_complex*) fftw_malloc(num_points*sizeof(fftw_complex));

	for(ctr = 0; ctr < num_points; ctr++)
	{
		in[ctr] = (fftw_complex) g_of_u[ctr];
	}

	ftplan = fftw_plan_dft_1d(num_points, in, out, FFTW_FORWARD, FFTW_ESTIMATE);

	fftw_execute(ftplan);

	gm_of_u = malloc(num_points*sizeof(double complex));

	for(ctr = 0; ctr < num_points; ctr++)
	{
		//printf("%8.3f\n", out[ctr]);
		gm_of_u[ctr] = out[ctr] - out[0];
	}

	//
	// Free Stuff
	// 
	fftw_destroy_plan(ftplan);
	fftw_free(in);
	fftw_free(out);

	return gm_of_u;
}
