# Supplementary material for: Envelope: interactive software for modeling and fitting complex isotope distributions
Source: BMC Bioinformatics. 2008 Oct 20;9:446. doi: 10.1186/1471-2105-9-446 (PMC2605472; doi:10.1186/1471-2105-9-446)
Supplement: Additional file 2 — zip archive of the Envelope source code. [file 1471-2105-9-446-S2.zip › Envelope_src/envelope.h]

// Copyright 2008 Michael T. Sykes and James R. Williamson
//
// http://williamson.scripps.edu/envelope/
//
// This file is part of Envelope.
// 
// Envelope is free software: you can redistribute it and/or modify
// it under the terms of the GNU General Public License as published by
// the Free Software Foundation, either version 3 of the License, or
// (at your option) any later version.
//
// Envelope is distributed in the hope that it will be useful,
// but WITHOUT ANY WARRANTY; without even the implied warranty of
// MERCHANTABILITY or FITNESS FOR A PARTICULAR PURPOSE.  See the
// GNU General Public License for more details.
//
// You should have received a copy of the GNU General Public License
// along with Envelope.  If not, see <http://www.gnu.org/licenses/>.


#include <stdio.h>
#include <string.h>
#include <stdlib.h>
#include <math.h>
#include <complex.h>
#include "/usr/local/include/fftw3.h"
#include <time.h>

#import "DataTypes.h"

#define PTS_PER_DALTON 100
#define PI 3.14159265359
#define SCALE_FACTOR 113461.538462

float * envelope(char * sequence, int charge, int numElement, elementT * elements, elementT * naturalAbundance, elementT * labeledAbundance, int numResidue, residueT * residues, double baseline, double gwidth, double offset, double amplitude, int labelType, int residueType, int numPoints);
int * getResidueFormula(char * sequence, int charge, int numResidue, residueT * residues, int residueType);
int * getElementFormula(int * residueFormula, int numResidue, residueT * residues, int numElement);
double calc_heteroweight(int numElement, elementT * elements, int * elementFormula);
double * calc_u(int num_points);
double * calc_masses(int num_points, double * u_pts, double hw, int charge);
double complex * calc_gofu(int num_points, double * u_pts, double heteroweight, int numResidue, int * residueFormula, residueT * residues, int numElement, elementT * elements, elementT * naturalAbundance, elementT * labeledAbundance, double gwidth, double offset, int labelType);
double calc_sofu(double u, double gwidth);
double complex calc_fofu(double u, int numResidue, int * residueFormula, residueT * residues, int numElement, elementT * elements, elementT * naturalAbundance, elementT * labeledAbundance, int labelType);
double complex * calc_felem1(double u, elementT * abundance, int numElement, elementT * elements);
double complex * calc_felem2(double u, residueT residue, int numElement, elementT * elements);
double complex * calc_felem2B(double u, residueT residue, int numElement, elementT * elements);
double complex * do_ft(int num_points, double * u_pts, double complex * g_of_u);
