# Supplementary material for: Envelope: interactive software for modeling and fitting complex isotope distributions
Source: BMC Bioinformatics. 2008 Oct 20;9:446. doi: 10.1186/1471-2105-9-446 (PMC2605472; doi:10.1186/1471-2105-9-446)
Supplement: Additional file 2 — zip archive of the Envelope source code. [file 1471-2105-9-446-S2.zip › Envelope_src/Envelope.xcodeproj/msykes.mode1v3]

<?xml version="1.0" encoding="UTF-8"?>
<!DOCTYPE plist PUBLIC "-//Apple//DTD PLIST 1.0//EN" "http://www.apple.com/DTDs/PropertyList-1.0.dtd">
<plist version="1.0">
<dict>
	<key>ActivePerspectiveName</key>
	<string>Project</string>
	<key>AllowedModules</key>
	<array>
		<dict>
			<key>BundleLoadPath</key>
			<string></string>
			<key>MaxInstances</key>
			<string>n</string>
			<key>Module</key>
			<string>PBXSmartGroupTreeModule</string>
			<key>Name</key>
			<string>Groups and Files Outline View</string>
		</dict>
		<dict>
			<key>BundleLoadPath</key>
			<string></string>
			<key>MaxInstances</key>
			<string>n</string>
			<key>Module</key>
			<string>PBXNavigatorGroup</string>
			<key>Name</key>
			<string>Editor</string>
		</dict>
		<dict>
			<key>BundleLoadPath</key>
			<string></string>
			<key>MaxInstances</key>
			<string>n</string>
			<key>Module</key>
			<string>XCTaskListModule</string>
			<key>Name</key>
			<string>Task List</string>
		</dict>
		<dict>
			<key>BundleLoadPath</key>
			<string></string>
			<key>MaxInstances</key>
			<string>n</string>
			<key>Module</key>
			<string>XCDetailModule</string>
			<key>Name</key>
			<string>File and Smart Group Detail Viewer</string>
		</dict>
		<dict>
			<key>BundleLoadPath</key>
			<string></string>
			<key>MaxInstances</key>
			<string>1</string>
			<key>Module</key>
			<string>PBXBuildResultsModule</string>
			<key>Name</key>
			<string>Detailed Build Results Viewer</string>
		</dict>
		<dict>
			<key>BundleLoadPath</key>
			<string></string>
			<key>MaxInstances</key>
			<string>1</string>
			<key>Module</key>
			<string>PBXProjectFindModule</string>
			<key>Name</key>
			<string>Project Batch Find Tool</string>
		</dict>
		<dict>
			<key>BundleLoadPath</key>
			<string></string>
			<key>MaxInstances</key>
			<string>n</string>
			<key>Module</key>
			<string>XCProjectFormatConflictsModule</string>
			<key>Name</key>
			<string>Project Format Conflicts List</string>
		</dict>
		<dict>
			<key>BundleLoadPath</key>
			<string></string>
			<key>MaxInstances</key>
			<string>n</string>
			<key>Module</key>
			<string>PBXBookmarksModule</string>
			<key>Name</key>
			<string>Bookmarks Tool</string>
		</dict>
		<dict>
			<key>BundleLoadPath</key>
			<string></string>
			<key>MaxInstances</key>
			<string>n</string>
			<key>Module</key>
			<string>PBXClassBrowserModule</string>
			<key>Name</key>
			<string>Class Browser</string>
		</dict>
		<dict>
			<key>BundleLoadPath</key>
			<string></string>
			<key>MaxInstances</key>
			<string>n</string>
			<key>Module</key>
			<string>PBXCVSModule</string>
			<key>Name</key>
			<string>Source Code Control Tool</string>
		</dict>
		<dict>
			<key>BundleLoadPath</key>
			<string></string>
			<key>MaxInstances</key>
			<string>n</string>
			<key>Module</key>
			<string>PBXDebugBreakpointsModule</string>
			<key>Name</key>
			<string>Debug Breakpoints Tool</string>
		</dict>
		<dict>
			<key>BundleLoadPath</key>
			<string></string>
			<key>MaxInstances</key>
			<string>n</string>
			<key>Module</key>
			<string>XCDockableInspector</string>
			<key>Name</key>
			<string>Inspector</string>
		</dict>
		<dict>
			<key>BundleLoadPath</key>
			<string></string>
			<key>MaxInstances</key>
			<string>n</string>
			<key>Module</key>
			<string>PBXOpenQuicklyModule</string>
			<key>Name</key>
			<string>Open Quickly Tool</string>
		</dict>
		<dict>
			<key>BundleLoadPath</key>
			<string></string>
			<key>MaxInstances</key>
			<string>1</string>
			<key>Module</key>
			<string>PBXDebugSessionModule</string>
			<key>Name</key>
			<string>Debugger</string>
		</dict>
		<dict>
			<key>BundleLoadPath</key>
			<string></string>
			<key>MaxInstances</key>
			<string>1</string>
			<key>Module</key>
			<string>PBXDebugCLIModule</string>
			<key>Name</key>
			<string>Debug Console</string>
		</dict>
		<dict>
			<key>BundleLoadPath</key>
			<string></string>
			<key>MaxInstances</key>
			<string>n</string>
			<key>Module</key>
			<string>XCSnapshotModule</string>
			<key>Name</key>
			<string>Snapshots Tool</string>
		</dict>
	</array>
	<key>BundlePath</key>
	<string>/Developer/Library/PrivateFrameworks/DevToolsInterface.framework/Resources</string>
	<key>Description</key>
	<string>DefaultDescriptionKey</string>
	<key>DockingSystemVisible</key>
	<false/>
	<key>Extension</key>
	<string>mode1v3</string>
	<key>FavBarConfig</key>
	<dict>
		<key>PBXProjectModuleGUID</key>
		<string>4F6F22900CFD0487005FC046</string>
		<key>XCBarModuleItemNames</key>
		<dict/>
		<key>XCBarModuleItems</key>
		<array/>
	</dict>
	<key>FirstTimeWindowDisplayed</key>
	<false/>
	<key>Identifier</key>
	<string>com.apple.perspectives.project.mode1v3</string>
	<key>MajorVersion</key>
	<integer>33</integer>
	<key>MinorVersion</key>
	<integer>0</integer>
	<key>Name</key>
	<string>Default</string>
	<key>Notifications</key>
	<array/>
	<key>OpenEditors</key>
	<array/>
	<key>PerspectiveWidths</key>
	<array>
		<integer>-1</integer>
		<integer>-1</integer>
	</array>
	<key>Perspectives</key>
	<array>
		<dict>
			<key>ChosenToolbarItems</key>
			<array>
				<string>active-target-popup</string>
				<string>active-buildstyle-popup</string>
				<string>action</string>
				<string>NSToolbarFlexibleSpaceItem</string>
				<string>buildOrClean</string>
				<string>build-and-goOrGo</string>
				<string>com.apple.ide.PBXToolbarStopButton</string>
				<string>get-info</string>
				<string>toggle-editor</string>
				<string>NSToolbarFlexibleSpaceItem</string>
				<string>com.apple.pbx.toolbar.searchfield</string>
			</array>
			<key>ControllerClassBaseName</key>
			<string></string>
			<key>IconName</key>
			<string>WindowOfProjectWithEditor</string>
			<key>Identifier</key>
			<string>perspective.project</string>
			<key>IsVertical</key>
			<false/>
			<key>Layout</key>
			<array>
				<dict>
					<key>BecomeActive</key>
					<true/>
					<key>ContentConfiguration</key>
					<dict>
						<key>PBXBottomSmartGroupGIDs</key>
						<array>
							<string>1C37FBAC04509CD000000102</string>
							<string>1C37FAAC04509CD000000102</string>
							<string>1C08E77C0454961000C914BD</string>
							<string>1C37FABC05509CD000000102</string>
							<string>1C37FABC05539CD112110102</string>
							<string>E2644B35053B69B200211256</string>
							<string>1C37FABC04509CD000100104</string>
							<string>1CC0EA4004350EF90044410B</string>
							<string>1CC0EA4004350EF90041110B</string>
						</array>
						<key>PBXProjectModuleGUID</key>
						<string>1CE0B1FE06471DED0097A5F4</string>
						<key>PBXProjectModuleLabel</key>
						<string>Files</string>
						<key>PBXProjectStructureProvided</key>
						<string>yes</string>
						<key>PBXSmartGroupTreeModuleColumnData</key>
						<dict>
							<key>PBXSmartGroupTreeModuleColumnWidthsKey</key>
							<array>
								<real>195</real>
							</array>
							<key>PBXSmartGroupTreeModuleColumnsKey_v4</key>
							<array>
								<string>MainColumn</string>
							</array>
						</dict>
						<key>PBXSmartGroupTreeModuleOutlineStateKey_v7</key>
						<dict>
							<key>PBXSmartGroupTreeModuleOutlineStateExpansionKey</key>
							<array>
								<string>29B97314FDCFA39411CA2CEA</string>
								<string>080E96DDFE201D6D7F000001</string>
								<string>4F8FC6EC0D1049E200EBBE1D</string>
								<string>4F6F22E60CFDE2DA005FC046</string>
								<string>29B97315FDCFA39411CA2CEA</string>
								<string>29B97317FDCFA39411CA2CEA</string>
								<string>4F6F226F0CFCA640005FC046</string>
								<string>4FC561BB0D8AF6210038F409</string>
								<string>29B97323FDCFA39411CA2CEA</string>
								<string>4F6F23070CFDE466005FC046</string>
								<string>1058C7A0FEA54F0111CA2CBB</string>
								<string>19C28FACFE9D520D11CA2CBB</string>
								<string>1C37FABC05509CD000000102</string>
								<string>1CC0EA4004350EF90041110B</string>
							</array>
							<key>PBXSmartGroupTreeModuleOutlineStateSelectionKey</key>
							<array>
								<array>
									<integer>88</integer>
									<integer>87</integer>
								</array>
							</array>
							<key>PBXSmartGroupTreeModuleOutlineStateVisibleRectKey</key>
							<string>{{0, 807}, {195, 706}}</string>
						</dict>
						<key>PBXTopSmartGroupGIDs</key>
						<array/>
						<key>XCIncludePerspectivesSwitch</key>
						<true/>
						<key>XCSharingToken</key>
						<string>com.apple.Xcode.GFSharingToken</string>
					</dict>
					<key>GeometryConfiguration</key>
					<dict>
						<key>Frame</key>
						<string>{{0, 0}, {212, 724}}</string>
						<key>GroupTreeTableConfiguration</key>
						<array>
							<string>MainColumn</string>
							<real>195</real>
						</array>
						<key>RubberWindowFrame</key>
						<string>271 113 1036 765 0 0 1440 878 </string>
					</dict>
					<key>Module</key>
					<string>PBXSmartGroupTreeModule</string>
					<key>Proportion</key>
					<string>212pt</string>
				</dict>
				<dict>
					<key>Dock</key>
					<array>
						<dict>
							<key>ContentConfiguration</key>
							<dict>
								<key>PBXProjectModuleGUID</key>
								<string>1CE0B20306471E060097A5F4</string>
								<key>PBXProjectModuleLabel</key>
								<string>Info.plist</string>
								<key>PBXSplitModuleInNavigatorKey</key>
								<dict>
									<key>Split0</key>
									<dict>
										<key>PBXProjectModuleGUID</key>
										<string>1CE0B20406471E060097A5F4</string>
										<key>PBXProjectModuleLabel</key>
										<string>Info.plist</string>
										<key>_historyCapacity</key>
										<integer>0</integer>
										<key>bookmark</key>
										<string>4F941AB50E3A4F50005BEA33</string>
										<key>history</key>
										<array>
											<string>4FFE7EA90D9D89A80094BF24</string>
											<string>4FFE7EBA0D9D9D780094BF24</string>
											<string>4FFE7EBB0D9D9D780094BF24</string>
											<string>4FFE7ED70D9DA4320094BF24</string>
											<string>4FC5F2F50DB6CCAC002DBC52</string>
											<string>4FC5F3E60DB81CF9002DBC52</string>
											<string>4FC5F3FC0DB87ABE002DBC52</string>
											<string>4F65A2F70DCAEE2700B45AFA</string>
											<string>4FBBAACF0DD1758F004EF5F8</string>
											<string>4FEF19400DE3638B00102C69</string>
											<string>4FEF19420DE3638B00102C69</string>
											<string>4FEF19EA0DE38F1A00102C69</string>
											<string>4F77DA710DF78F5A0078A791</string>
											<string>4F4D77E00E24316A00F8A2D6</string>
											<string>4F12AE880E26CEBC00D1FE02</string>
											<string>4F4AB8660E3992890002F89C</string>
											<string>4F4AB8670E3992890002F89C</string>
											<string>4F4AB8680E3992890002F89C</string>
											<string>4F4AB8690E3992890002F89C</string>
											<string>4F4AB86A0E3992890002F89C</string>
											<string>4F4AB86B0E3992890002F89C</string>
											<string>4F4AB86C0E3992890002F89C</string>
											<string>4F4AB86D0E3992890002F89C</string>
											<string>4F4AB86E0E3992890002F89C</string>
											<string>4F4AB8700E3992890002F89C</string>
											<string>4F4AB8710E3992890002F89C</string>
											<string>4F4AB8720E3992890002F89C</string>
											<string>4F4AB8730E3992890002F89C</string>
											<string>4F4AB8740E3992890002F89C</string>
											<string>4F4AB8750E3992890002F89C</string>
											<string>4F4AB8760E3992890002F89C</string>
											<string>4F4AB8770E3992890002F89C</string>
											<string>4F4AB8780E3992890002F89C</string>
											<string>4F4AB8790E3992890002F89C</string>
											<string>4F4AB87A0E3992890002F89C</string>
											<string>4F4AB87B0E3992890002F89C</string>
											<string>4F4AB87C0E3992890002F89C</string>
											<string>4F4AB87D0E3992890002F89C</string>
											<string>4F4AB87E0E3992890002F89C</string>
											<string>4F4AB87F0E3992890002F89C</string>
											<string>4F4AB8800E3992890002F89C</string>
											<string>4F4AB8810E3992890002F89C</string>
											<string>4F4AB8820E3992890002F89C</string>
											<string>4F4AB8830E3992890002F89C</string>
											<string>4F4AB8840E3992890002F89C</string>
											<string>4F4AB8850E3992890002F89C</string>
											<string>4F4AB8860E3992890002F89C</string>
											<string>4F4AB8870E3992890002F89C</string>
											<string>4F4AB8880E3992890002F89C</string>
											<string>4F4AB8890E3992890002F89C</string>
											<string>4F4AB88A0E3992890002F89C</string>
											<string>4F4AB88B0E3992890002F89C</string>
											<string>4F4AB88C0E3992890002F89C</string>
											<string>4F4AB88D0E3992890002F89C</string>
											<string>4F4AB88E0E3992890002F89C</string>
											<string>4F4AB88F0E3992890002F89C</string>
											<string>4F4AB8900E3992890002F89C</string>
											<string>4F4AB8910E3992890002F89C</string>
											<string>4F4AB8920E3992890002F89C</string>
											<string>4F4AB8930E3992890002F89C</string>
											<string>4F4AB8940E3992890002F89C</string>
											<string>4F4AB8950E3992890002F89C</string>
											<string>4F4AB8F60E399ED50002F89C</string>
											<string>4F9A507F0E39A7FC0042C4A4</string>
											<string>4F9A508E0E3A1E540042C4A4</string>
										</array>
										<key>prevStack</key>
										<array>
											<string>4F1E05F10D96CAD500CE46C8</string>
											<string>4F1E05F90D96CFF700CE46C8</string>
											<string>4F1E06040D995FA500CE46C8</string>
											<string>4F1E06050D995FA500CE46C8</string>
											<string>4F1E063A0D9AF5D800CE46C8</string>
											<string>4F1E063B0D9AF5D800CE46C8</string>
											<string>4F1E063C0D9AF5D800CE46C8</string>
											<string>4F1E063D0D9AF5D800CE46C8</string>
											<string>4F1E063E0D9AF5D800CE46C8</string>
											<string>4F1E063F0D9AF5D800CE46C8</string>
											<string>4F1E06460D9AF5D800CE46C8</string>
											<string>4FFE7E160D9C36960094BF24</string>
											<string>4FFE7E170D9C36960094BF24</string>
											<string>4FFE7E180D9C36960094BF24</string>
											<string>4FFE7E190D9C36960094BF24</string>
											<string>4FFE7E1C0D9C36960094BF24</string>
											<string>4FFE7E2A0D9C36960094BF24</string>
											<string>4FFE7EAE0D9D89A80094BF24</string>
											<string>4FFE7EAF0D9D89A80094BF24</string>
											<string>4FFE7EBC0D9D9D780094BF24</string>
											<string>4FFE7EBD0D9D9D780094BF24</string>
											<string>4FFE7FAE0D9F39350094BF24</string>
											<string>4FFE7FAF0D9F39350094BF24</string>
											<string>4FFE7FB10D9F39350094BF24</string>
											<string>4FB664A20DA09529008BDC99</string>
											<string>4FC5F1F80DB4078C002DBC52</string>
											<string>4FC5F1F90DB4078C002DBC52</string>
											<string>4FC5F21B0DB40C3E002DBC52</string>
											<string>4FC5F2E50DB68215002DBC52</string>
											<string>4FC5F2F70DB6CCAC002DBC52</string>
											<string>4FC5F2F80DB6CCAC002DBC52</string>
											<string>4FC5F31C0DB7A57A002DBC52</string>
											<string>4FC5F3EB0DB81CF9002DBC52</string>
											<string>4FC5F3EC0DB81CF9002DBC52</string>
											<string>4FC5F3FF0DB87ABE002DBC52</string>
											<string>4FC5F4000DB87ABE002DBC52</string>
											<string>4FC5F4010DB87ABE002DBC52</string>
											<string>4FC7C2410DC8F27100E1629C</string>
											<string>4FC7C25C0DC97F8300E1629C</string>
											<string>4FC7C2610DC97F8300E1629C</string>
											<string>4F65A2580DCA709400B45AFA</string>
											<string>4F65A2E10DCA8AF200B45AFA</string>
											<string>4F65A2E30DCA8AF200B45AFA</string>
											<string>4F65A2E40DCA8AF200B45AFA</string>
											<string>4F65A2E50DCA8AF200B45AFA</string>
											<string>4F65A2FC0DCAEE2700B45AFA</string>
											<string>4F65A3020DCAEE2700B45AFA</string>
											<string>4FBBAAD50DD1758F004EF5F8</string>
											<string>4FEF19840DE3638B00102C69</string>
											<string>4FEF19860DE3638B00102C69</string>
											<string>4FEF19EE0DE38F1A00102C69</string>
											<string>4FDE42A60DE725C500FCBAFE</string>
											<string>4FDE42A70DE725C500FCBAFE</string>
											<string>4FDE42AA0DE725C500FCBAFE</string>
											<string>4FDE42AB0DE725C500FCBAFE</string>
											<string>4F4D77F20E24316A00F8A2D6</string>
											<string>4F12AE8B0E26CEBC00D1FE02</string>
											<string>4F4AB8AB0E3992890002F89C</string>
											<string>4F4AB8AD0E3992890002F89C</string>
											<string>4F4AB8AF0E3992890002F89C</string>
											<string>4F4AB8B10E3992890002F89C</string>
											<string>4F4AB8B70E3992890002F89C</string>
											<string>4F4AB8BC0E3992890002F89C</string>
											<string>4F4AB8BD0E3992890002F89C</string>
											<string>4F4AB8BE0E3992890002F89C</string>
										</array>
									</dict>
									<key>SplitCount</key>
									<string>1</string>
								</dict>
								<key>StatusBarVisibility</key>
								<true/>
							</dict>
							<key>GeometryConfiguration</key>
							<dict>
								<key>Frame</key>
								<string>{{0, 0}, {819, 719}}</string>
								<key>RubberWindowFrame</key>
								<string>271 113 1036 765 0 0 1440 878 </string>
							</dict>
							<key>Module</key>
							<string>PBXNavigatorGroup</string>
							<key>Proportion</key>
							<string>719pt</string>
						</dict>
						<dict>
							<key>ContentConfiguration</key>
							<dict>
								<key>PBXProjectModuleGUID</key>
								<string>1CE0B20506471E060097A5F4</string>
								<key>PBXProjectModuleLabel</key>
								<string>Detail</string>
							</dict>
							<key>GeometryConfiguration</key>
							<dict>
								<key>Frame</key>
								<string>{{0, 724}, {819, 0}}</string>
								<key>RubberWindowFrame</key>
								<string>271 113 1036 765 0 0 1440 878 </string>
							</dict>
							<key>Module</key>
							<string>XCDetailModule</string>
							<key>Proportion</key>
							<string>0pt</string>
						</dict>
					</array>
					<key>Proportion</key>
					<string>819pt</string>
				</dict>
			</array>
			<key>Name</key>
			<string>Project</string>
			<key>ServiceClasses</key>
			<array>
				<string>XCModuleDock</string>
				<string>PBXSmartGroupTreeModule</string>
				<string>XCModuleDock</string>
				<string>PBXNavigatorGroup</string>
				<string>XCDetailModule</string>
			</array>
			<key>TableOfContents</key>
			<array>
				<string>4F941AB20E3A2584005BEA33</string>
				<string>1CE0B1FE06471DED0097A5F4</string>
				<string>4F941AB30E3A2584005BEA33</string>
				<string>1CE0B20306471E060097A5F4</string>
				<string>1CE0B20506471E060097A5F4</string>
			</array>
			<key>ToolbarConfiguration</key>
			<string>xcode.toolbar.config.defaultV3</string>
		</dict>
		<dict>
			<key>ControllerClassBaseName</key>
			<string></string>
			<key>IconName</key>
			<string>WindowOfProject</string>
			<key>Identifier</key>
			<string>perspective.morph</string>
			<key>IsVertical</key>
			<integer>0</integer>
			<key>Layout</key>
			<array>
				<dict>
					<key>BecomeActive</key>
					<integer>1</integer>
					<key>ContentConfiguration</key>
					<dict>
						<key>PBXBottomSmartGroupGIDs</key>
						<array>
							<string>1C37FBAC04509CD000000102</string>
							<string>1C37FAAC04509CD000000102</string>
							<string>1C08E77C0454961000C914BD</string>
							<string>1C37FABC05509CD000000102</string>
							<string>1C37FABC05539CD112110102</string>
							<string>E2644B35053B69B200211256</string>
							<string>1C37FABC04509CD000100104</string>
							<string>1CC0EA4004350EF90044410B</string>
							<string>1CC0EA4004350EF90041110B</string>
						</array>
						<key>PBXProjectModuleGUID</key>
						<string>11E0B1FE06471DED0097A5F4</string>
						<key>PBXProjectModuleLabel</key>
						<string>Files</string>
						<key>PBXProjectStructureProvided</key>
						<string>yes</string>
						<key>PBXSmartGroupTreeModuleColumnData</key>
						<dict>
							<key>PBXSmartGroupTreeModuleColumnWidthsKey</key>
							<array>
								<real>186</real>
							</array>
							<key>PBXSmartGroupTreeModuleColumnsKey_v4</key>
							<array>
								<string>MainColumn</string>
							</array>
						</dict>
						<key>PBXSmartGroupTreeModuleOutlineStateKey_v7</key>
						<dict>
							<key>PBXSmartGroupTreeModuleOutlineStateExpansionKey</key>
							<array>
								<string>29B97314FDCFA39411CA2CEA</string>
								<string>1C37FABC05509CD000000102</string>
							</array>
							<key>PBXSmartGroupTreeModuleOutlineStateSelectionKey</key>
							<array>
								<array>
									<integer>0</integer>
								</array>
							</array>
							<key>PBXSmartGroupTreeModuleOutlineStateVisibleRectKey</key>
							<string>{{0, 0}, {186, 337}}</string>
						</dict>
						<key>PBXTopSmartGroupGIDs</key>
						<array/>
						<key>XCIncludePerspectivesSwitch</key>
						<integer>1</integer>
						<key>XCSharingToken</key>
						<string>com.apple.Xcode.GFSharingToken</string>
					</dict>
					<key>GeometryConfiguration</key>
					<dict>
						<key>Frame</key>
						<string>{{0, 0}, {203, 355}}</string>
						<key>GroupTreeTableConfiguration</key>
						<array>
							<string>MainColumn</string>
							<real>186</real>
						</array>
						<key>RubberWindowFrame</key>
						<string>373 269 690 397 0 0 1440 878 </string>
					</dict>
					<key>Module</key>
					<string>PBXSmartGroupTreeModule</string>
					<key>Proportion</key>
					<string>100%</string>
				</dict>
			</array>
			<key>Name</key>
			<string>Morph</string>
			<key>PreferredWidth</key>
			<integer>300</integer>
			<key>ServiceClasses</key>
			<array>
				<string>XCModuleDock</string>
				<string>PBXSmartGroupTreeModule</string>
			</array>
			<key>TableOfContents</key>
			<array>
				<string>11E0B1FE06471DED0097A5F4</string>
			</array>
			<key>ToolbarConfiguration</key>
			<string>xcode.toolbar.config.default.shortV3</string>
		</dict>
	</array>
	<key>PerspectivesBarVisible</key>
	<false/>
	<key>ShelfIsVisible</key>
	<false/>
	<key>SourceDescription</key>
	<string>file at '/Developer/Library/PrivateFrameworks/DevToolsInterface.framework/Resources/XCPerspectivesSpecificationMode1.xcperspec'</string>
	<key>StatusbarIsVisible</key>
	<true/>
	<key>TimeStamp</key>
	<real>0.0</real>
	<key>ToolbarDisplayMode</key>
	<integer>1</integer>
	<key>ToolbarIsVisible</key>
	<true/>
	<key>ToolbarSizeMode</key>
	<integer>1</integer>
	<key>Type</key>
	<string>Perspectives</string>
	<key>UpdateMessage</key>
	<string>The Default Workspace in this version of Xcode now includes support to hide and show the detail view (what has been referred to as the "Metro-Morph" feature).  You must discard your current Default Workspace settings and update to the latest Default Workspace in order to gain this feature.  Do you wish to update to the latest Workspace defaults for project '%@'?</string>
	<key>WindowJustification</key>
	<integer>5</integer>
	<key>WindowOrderList</key>
	<array>
		<string>1C78EAAD065D492600B07095</string>
		<string>1CD10A99069EF8BA00B06720</string>
		<string>4F6F22EC0CFDE37C005FC046</string>
		<string>/Users/msykes/Cocoa/Envelope/Envelope.xcodeproj</string>
	</array>
	<key>WindowString</key>
	<string>271 113 1036 765 0 0 1440 878 </string>
	<key>WindowToolsV3</key>
	<array>
		<dict>
			<key>FirstTimeWindowDisplayed</key>
			<false/>
			<key>Identifier</key>
			<string>windowTool.build</string>
			<key>IsVertical</key>
			<true/>
			<key>Layout</key>
			<array>
				<dict>
					<key>Dock</key>
					<array>
						<dict>
							<key>ContentConfiguration</key>
							<dict>
								<key>PBXProjectModuleGUID</key>
								<string>1CD0528F0623707200166675</string>
								<key>PBXProjectModuleLabel</key>
								<string></string>
								<key>StatusBarVisibility</key>
								<true/>
							</dict>
							<key>GeometryConfiguration</key>
							<dict>
								<key>Frame</key>
								<string>{{0, 0}, {662, 362}}</string>
								<key>RubberWindowFrame</key>
								<string>734 234 662 644 0 0 1440 878 </string>
							</dict>
							<key>Module</key>
							<string>PBXNavigatorGroup</string>
							<key>Proportion</key>
							<string>362pt</string>
						</dict>
						<dict>
							<key>ContentConfiguration</key>
							<dict>
								<key>PBXProjectModuleGUID</key>
								<string>XCMainBuildResultsModuleGUID</string>
								<key>PBXProjectModuleLabel</key>
								<string>Build</string>
								<key>XCBuildResultsTrigger_Collapse</key>
								<integer>1021</integer>
								<key>XCBuildResultsTrigger_Open</key>
								<integer>1011</integer>
							</dict>
							<key>GeometryConfiguration</key>
							<dict>
								<key>Frame</key>
								<string>{{0, 367}, {662, 236}}</string>
								<key>RubberWindowFrame</key>
								<string>734 234 662 644 0 0 1440 878 </string>
							</dict>
							<key>Module</key>
							<string>PBXBuildResultsModule</string>
							<key>Proportion</key>
							<string>236pt</string>
						</dict>
					</array>
					<key>Proportion</key>
					<string>603pt</string>
				</dict>
			</array>
			<key>Name</key>
			<string>Build Results</string>
			<key>ServiceClasses</key>
			<array>
				<string>PBXBuildResultsModule</string>
			</array>
			<key>StatusbarIsVisible</key>
			<true/>
			<key>TableOfContents</key>
			<array>
				<string>4F6F22EC0CFDE37C005FC046</string>
				<string>4F941AB60E3A4F50005BEA33</string>
				<string>1CD0528F0623707200166675</string>
				<string>XCMainBuildResultsModuleGUID</string>
			</array>
			<key>ToolbarConfiguration</key>
			<string>xcode.toolbar.config.buildV3</string>
			<key>WindowString</key>
			<string>734 234 662 644 0 0 1440 878 </string>
			<key>WindowToolGUID</key>
			<string>4F6F22EC0CFDE37C005FC046</string>
			<key>WindowToolIsVisible</key>
			<false/>
		</dict>
		<dict>
			<key>FirstTimeWindowDisplayed</key>
			<false/>
			<key>Identifier</key>
			<string>windowTool.debugger</string>
			<key>IsVertical</key>
			<true/>
			<key>Layout</key>
			<array>
				<dict>
					<key>Dock</key>
					<array>
						<dict>
							<key>ContentConfiguration</key>
							<dict>
								<key>Debugger</key>
								<dict>
									<key>HorizontalSplitView</key>
									<dict>
										<key>_collapsingFrameDimension</key>
										<real>0.0</real>
										<key>_indexOfCollapsedView</key>
										<integer>0</integer>
										<key>_percentageOfCollapsedView</key>
										<real>0.0</real>
										<key>isCollapsed</key>
										<string>yes</string>
										<key>sizes</key>
										<array>
											<string>{{0, 0}, {316, 203}}</string>
											<string>{{316, 0}, {378, 203}}</string>
										</array>
									</dict>
									<key>VerticalSplitView</key>
									<dict>
										<key>_collapsingFrameDimension</key>
										<real>0.0</real>
										<key>_indexOfCollapsedView</key>
										<integer>0</integer>
										<key>_percentageOfCollapsedView</key>
										<real>0.0</real>
										<key>isCollapsed</key>
										<string>yes</string>
										<key>sizes</key>
										<array>
											<string>{{0, 0}, {694, 203}}</string>
											<string>{{0, 203}, {694, 178}}</string>
										</array>
									</dict>
								</dict>
								<key>LauncherConfigVersion</key>
								<string>8</string>
								<key>PBXProjectModuleGUID</key>
								<string>1C162984064C10D400B95A72</string>
								<key>PBXProjectModuleLabel</key>
								<string>Debug - GLUTExamples (Underwater)</string>
							</dict>
							<key>GeometryConfiguration</key>
							<dict>
								<key>DebugConsoleVisible</key>
								<string>None</string>
								<key>DebugConsoleWindowFrame</key>
								<string>{{200, 200}, {500, 300}}</string>
								<key>DebugSTDIOWindowFrame</key>
								<string>{{200, 200}, {500, 300}}</string>
								<key>Frame</key>
								<string>{{0, 0}, {694, 381}}</string>
								<key>PBXDebugSessionStackFrameViewKey</key>
								<dict>
									<key>DebugVariablesTableConfiguration</key>
									<array>
										<string>Name</string>
										<real>120</real>
										<string>Value</string>
										<real>85</real>
										<string>Summary</string>
										<real>148</real>
									</array>
									<key>Frame</key>
									<string>{{316, 0}, {378, 203}}</string>
									<key>RubberWindowFrame</key>
									<string>341 433 694 422 0 0 1440 878 </string>
								</dict>
								<key>RubberWindowFrame</key>
								<string>341 433 694 422 0 0 1440 878 </string>
							</dict>
							<key>Module</key>
							<string>PBXDebugSessionModule</string>
							<key>Proportion</key>
							<string>381pt</string>
						</dict>
					</array>
					<key>Proportion</key>
					<string>381pt</string>
				</dict>
			</array>
			<key>Name</key>
			<string>Debugger</string>
			<key>ServiceClasses</key>
			<array>
				<string>PBXDebugSessionModule</string>
			</array>
			<key>StatusbarIsVisible</key>
			<true/>
			<key>TableOfContents</key>
			<array>
				<string>1CD10A99069EF8BA00B06720</string>
				<string>4F941AB70E3A4F50005BEA33</string>
				<string>1C162984064C10D400B95A72</string>
				<string>4F941AB80E3A4F50005BEA33</string>
				<string>4F941AB90E3A4F50005BEA33</string>
				<string>4F941ABA0E3A4F50005BEA33</string>
				<string>4F941ABB0E3A4F50005BEA33</string>
				<string>4F941ABC0E3A4F50005BEA33</string>
			</array>
			<key>ToolbarConfiguration</key>
			<string>xcode.toolbar.config.debugV3</string>
			<key>WindowString</key>
			<string>341 433 694 422 0 0 1440 878 </string>
			<key>WindowToolGUID</key>
			<string>1CD10A99069EF8BA00B06720</string>
			<key>WindowToolIsVisible</key>
			<false/>
		</dict>
		<dict>
			<key>Identifier</key>
			<string>windowTool.find</string>
			<key>Layout</key>
			<array>
				<dict>
					<key>Dock</key>
					<array>
						<dict>
							<key>Dock</key>
							<array>
								<dict>
									<key>ContentConfiguration</key>
									<dict>
										<key>PBXProjectModuleGUID</key>
										<string>1CDD528C0622207200134675</string>
										<key>PBXProjectModuleLabel</key>
										<string>&lt;No Editor&gt;</string>
										<key>PBXSplitModuleInNavigatorKey</key>
										<dict>
											<key>Split0</key>
											<dict>
												<key>PBXProjectModuleGUID</key>
												<string>1CD0528D0623707200166675</string>
											</dict>
											<key>SplitCount</key>
											<string>1</string>
										</dict>
										<key>StatusBarVisibility</key>
										<integer>1</integer>
									</dict>
									<key>GeometryConfiguration</key>
									<dict>
										<key>Frame</key>
										<string>{{0, 0}, {781, 167}}</string>
										<key>RubberWindowFrame</key>
										<string>62 385 781 470 0 0 1440 878 </string>
									</dict>
									<key>Module</key>
									<string>PBXNavigatorGroup</string>
									<key>Proportion</key>
									<string>781pt</string>
								</dict>
							</array>
							<key>Proportion</key>
							<string>50%</string>
						</dict>
						<dict>
							<key>BecomeActive</key>
							<integer>1</integer>
							<key>ContentConfiguration</key>
							<dict>
								<key>PBXProjectModuleGUID</key>
								<string>1CD0528E0623707200166675</string>
								<key>PBXProjectModuleLabel</key>
								<string>Project Find</string>
							</dict>
							<key>GeometryConfiguration</key>
							<dict>
								<key>Frame</key>
								<string>{{8, 0}, {773, 254}}</string>
								<key>RubberWindowFrame</key>
								<string>62 385 781 470 0 0 1440 878 </string>
							</dict>
							<key>Module</key>
							<string>PBXProjectFindModule</string>
							<key>Proportion</key>
							<string>50%</string>
						</dict>
					</array>
					<key>Proportion</key>
					<string>428pt</string>
				</dict>
			</array>
			<key>Name</key>
			<string>Project Find</string>
			<key>ServiceClasses</key>
			<array>
				<string>PBXProjectFindModule</string>
			</array>
			<key>StatusbarIsVisible</key>
			<integer>1</integer>
			<key>TableOfContents</key>
			<array>
				<string>1C530D57069F1CE1000CFCEE</string>
				<string>1C530D58069F1CE1000CFCEE</string>
				<string>1C530D59069F1CE1000CFCEE</string>
				<string>1CDD528C0622207200134675</string>
				<string>1C530D5A069F1CE1000CFCEE</string>
				<string>1CE0B1FE06471DED0097A5F4</string>
				<string>1CD0528E0623707200166675</string>
			</array>
			<key>WindowString</key>
			<string>62 385 781 470 0 0 1440 878 </string>
			<key>WindowToolGUID</key>
			<string>1C530D57069F1CE1000CFCEE</string>
			<key>WindowToolIsVisible</key>
			<integer>0</integer>
		</dict>
		<dict>
			<key>Identifier</key>
			<string>MENUSEPARATOR</string>
		</dict>
		<dict>
			<key>FirstTimeWindowDisplayed</key>
			<false/>
			<key>Identifier</key>
			<string>windowTool.debuggerConsole</string>
			<key>IsVertical</key>
			<true/>
			<key>Layout</key>
			<array>
				<dict>
					<key>Dock</key>
					<array>
						<dict>
							<key>ContentConfiguration</key>
							<dict>
								<key>PBXProjectModuleGUID</key>
								<string>1C78EAAC065D492600B07095</string>
								<key>PBXProjectModuleLabel</key>
								<string>Debugger Console</string>
							</dict>
							<key>GeometryConfiguration</key>
							<dict>
								<key>Frame</key>
								<string>{{0, 0}, {720, 729}}</string>
								<key>RubberWindowFrame</key>
								<string>-1 114 720 764 0 0 1440 878 </string>
							</dict>
							<key>Module</key>
							<string>PBXDebugCLIModule</string>
							<key>Proportion</key>
							<string>729pt</string>
						</dict>
					</array>
					<key>Proportion</key>
					<string>723pt</string>
				</dict>
			</array>
			<key>Name</key>
			<string>Debugger Console</string>
			<key>ServiceClasses</key>
			<array>
				<string>PBXDebugCLIModule</string>
			</array>
			<key>StatusbarIsVisible</key>
			<true/>
			<key>TableOfContents</key>
			<array>
				<string>1C78EAAD065D492600B07095</string>
				<string>4F941ABD0E3A4F50005BEA33</string>
				<string>1C78EAAC065D492600B07095</string>
			</array>
			<key>ToolbarConfiguration</key>
			<string>xcode.toolbar.config.consoleV3</string>
			<key>WindowString</key>
			<string>-1 114 720 764 0 0 1440 878 </string>
			<key>WindowToolGUID</key>
			<string>1C78EAAD065D492600B07095</string>
			<key>WindowToolIsVisible</key>
			<false/>
		</dict>
		<dict>
			<key>Identifier</key>
			<string>windowTool.snapshots</string>
			<key>Layout</key>
			<array>
				<dict>
					<key>Dock</key>
					<array>
						<dict>
							<key>Module</key>
							<string>XCSnapshotModule</string>
							<key>Proportion</key>
							<string>100%</string>
						</dict>
					</array>
					<key>Proportion</key>
					<string>100%</string>
				</dict>
			</array>
			<key>Name</key>
			<string>Snapshots</string>
			<key>ServiceClasses</key>
			<array>
				<string>XCSnapshotModule</string>
			</array>
			<key>StatusbarIsVisible</key>
			<string>Yes</string>
			<key>ToolbarConfiguration</key>
			<string>xcode.toolbar.config.snapshots</string>
			<key>WindowString</key>
			<string>315 824 300 550 0 0 1440 878 </string>
			<key>WindowToolIsVisible</key>
			<string>Yes</string>
		</dict>
		<dict>
			<key>Identifier</key>
			<string>windowTool.scm</string>
			<key>Layout</key>
			<array>
				<dict>
					<key>Dock</key>
					<array>
						<dict>
							<key>ContentConfiguration</key>
							<dict>
								<key>PBXProjectModuleGUID</key>
								<string>1C78EAB2065D492600B07095</string>
								<key>PBXProjectModuleLabel</key>
								<string>&lt;No Editor&gt;</string>
								<key>PBXSplitModuleInNavigatorKey</key>
								<dict>
									<key>Split0</key>
									<dict>
										<key>PBXProjectModuleGUID</key>
										<string>1C78EAB3065D492600B07095</string>
									</dict>
									<key>SplitCount</key>
									<string>1</string>
								</dict>
								<key>StatusBarVisibility</key>
								<integer>1</integer>
							</dict>
							<key>GeometryConfiguration</key>
							<dict>
								<key>Frame</key>
								<string>{{0, 0}, {452, 0}}</string>
								<key>RubberWindowFrame</key>
								<string>743 379 452 308 0 0 1280 1002 </string>
							</dict>
							<key>Module</key>
							<string>PBXNavigatorGroup</string>
							<key>Proportion</key>
							<string>0pt</string>
						</dict>
						<dict>
							<key>BecomeActive</key>
							<integer>1</integer>
							<key>ContentConfiguration</key>
							<dict>
								<key>PBXProjectModuleGUID</key>
								<string>1CD052920623707200166675</string>
								<key>PBXProjectModuleLabel</key>
								<string>SCM</string>
							</dict>
							<key>GeometryConfiguration</key>
							<dict>
								<key>ConsoleFrame</key>
								<string>{{0, 259}, {452, 0}}</string>
								<key>Frame</key>
								<string>{{0, 7}, {452, 259}}</string>
								<key>RubberWindowFrame</key>
								<string>743 379 452 308 0 0 1280 1002 </string>
								<key>TableConfiguration</key>
								<array>
									<string>Status</string>
									<real>30</real>
									<string>FileName</string>
									<real>199</real>
									<string>Path</string>
									<real>197.09500122070312</real>
								</array>
								<key>TableFrame</key>
								<string>{{0, 0}, {452, 250}}</string>
							</dict>
							<key>Module</key>
							<string>PBXCVSModule</string>
							<key>Proportion</key>
							<string>262pt</string>
						</dict>
					</array>
					<key>Proportion</key>
					<string>266pt</string>
				</dict>
			</array>
			<key>Name</key>
			<string>SCM</string>
			<key>ServiceClasses</key>
			<array>
				<string>PBXCVSModule</string>
			</array>
			<key>StatusbarIsVisible</key>
			<integer>1</integer>
			<key>TableOfContents</key>
			<array>
				<string>1C78EAB4065D492600B07095</string>
				<string>1C78EAB5065D492600B07095</string>
				<string>1C78EAB2065D492600B07095</string>
				<string>1CD052920623707200166675</string>
			</array>
			<key>ToolbarConfiguration</key>
			<string>xcode.toolbar.config.scm</string>
			<key>WindowString</key>
			<string>743 379 452 308 0 0 1280 1002 </string>
		</dict>
		<dict>
			<key>Identifier</key>
			<string>windowTool.breakpoints</string>
			<key>IsVertical</key>
			<integer>0</integer>
			<key>Layout</key>
			<array>
				<dict>
					<key>Dock</key>
					<array>
						<dict>
							<key>BecomeActive</key>
							<integer>1</integer>
							<key>ContentConfiguration</key>
							<dict>
								<key>PBXBottomSmartGroupGIDs</key>
								<array>
									<string>1C77FABC04509CD000000102</string>
								</array>
								<key>PBXProjectModuleGUID</key>
								<string>1CE0B1FE06471DED0097A5F4</string>
								<key>PBXProjectModuleLabel</key>
								<string>Files</string>
								<key>PBXProjectStructureProvided</key>
								<string>no</string>
								<key>PBXSmartGroupTreeModuleColumnData</key>
								<dict>
									<key>PBXSmartGroupTreeModuleColumnWidthsKey</key>
									<array>
										<real>168</real>
									</array>
									<key>PBXSmartGroupTreeModuleColumnsKey_v4</key>
									<array>
										<string>MainColumn</string>
									</array>
								</dict>
								<key>PBXSmartGroupTreeModuleOutlineStateKey_v7</key>
								<dict>
									<key>PBXSmartGroupTreeModuleOutlineStateExpansionKey</key>
									<array>
										<string>1C77FABC04509CD000000102</string>
									</array>
									<key>PBXSmartGroupTreeModuleOutlineStateSelectionKey</key>
									<array>
										<array>
											<integer>0</integer>
										</array>
									</array>
									<key>PBXSmartGroupTreeModuleOutlineStateVisibleRectKey</key>
									<string>{{0, 0}, {168, 350}}</string>
								</dict>
								<key>PBXTopSmartGroupGIDs</key>
								<array/>
								<key>XCIncludePerspectivesSwitch</key>
								<integer>0</integer>
							</dict>
							<key>GeometryConfiguration</key>
							<dict>
								<key>Frame</key>
								<string>{{0, 0}, {185, 368}}</string>
								<key>GroupTreeTableConfiguration</key>
								<array>
									<string>MainColumn</string>
									<real>168</real>
								</array>
								<key>RubberWindowFrame</key>
								<string>315 424 744 409 0 0 1440 878 </string>
							</dict>
							<key>Module</key>
							<string>PBXSmartGroupTreeModule</string>
							<key>Proportion</key>
							<string>185pt</string>
						</dict>
						<dict>
							<key>ContentConfiguration</key>
							<dict>
								<key>PBXProjectModuleGUID</key>
								<string>1CA1AED706398EBD00589147</string>
								<key>PBXProjectModuleLabel</key>
								<string>Detail</string>
							</dict>
							<key>GeometryConfiguration</key>
							<dict>
								<key>Frame</key>
								<string>{{190, 0}, {554, 368}}</string>
								<key>RubberWindowFrame</key>
								<string>315 424 744 409 0 0 1440 878 </string>
							</dict>
							<key>Module</key>
							<string>XCDetailModule</string>
							<key>Proportion</key>
							<string>554pt</string>
						</dict>
					</array>
					<key>Proportion</key>
					<string>368pt</string>
				</dict>
			</array>
			<key>MajorVersion</key>
			<integer>3</integer>
			<key>MinorVersion</key>
			<integer>0</integer>
			<key>Name</key>
			<string>Breakpoints</string>
			<key>ServiceClasses</key>
			<array>
				<string>PBXSmartGroupTreeModule</string>
				<string>XCDetailModule</string>
			</array>
			<key>StatusbarIsVisible</key>
			<integer>1</integer>
			<key>TableOfContents</key>
			<array>
				<string>1CDDB66807F98D9800BB5817</string>
				<string>1CDDB66907F98D9800BB5817</string>
				<string>1CE0B1FE06471DED0097A5F4</string>
				<string>1CA1AED706398EBD00589147</string>
			</array>
			<key>ToolbarConfiguration</key>
			<string>xcode.toolbar.config.breakpointsV3</string>
			<key>WindowString</key>
			<string>315 424 744 409 0 0 1440 878 </string>
			<key>WindowToolGUID</key>
			<string>1CDDB66807F98D9800BB5817</string>
			<key>WindowToolIsVisible</key>
			<integer>1</integer>
		</dict>
		<dict>
			<key>Identifier</key>
			<string>windowTool.debugAnimator</string>
			<key>Layout</key>
			<array>
				<dict>
					<key>Dock</key>
					<array>
						<dict>
							<key>Module</key>
							<string>PBXNavigatorGroup</string>
							<key>Proportion</key>
							<string>100%</string>
						</dict>
					</array>
					<key>Proportion</key>
					<string>100%</string>
				</dict>
			</array>
			<key>Name</key>
			<string>Debug Visualizer</string>
			<key>ServiceClasses</key>
			<array>
				<string>PBXNavigatorGroup</string>
			</array>
			<key>StatusbarIsVisible</key>
			<integer>1</integer>
			<key>ToolbarConfiguration</key>
			<string>xcode.toolbar.config.debugAnimatorV3</string>
			<key>WindowString</key>
			<string>100 100 700 500 0 0 1280 1002 </string>
		</dict>
		<dict>
			<key>Identifier</key>
			<string>windowTool.bookmarks</string>
			<key>Layout</key>
			<array>
				<dict>
					<key>Dock</key>
					<array>
						<dict>
							<key>Module</key>
							<string>PBXBookmarksModule</string>
							<key>Proportion</key>
							<string>100%</string>
						</dict>
					</array>
					<key>Proportion</key>
					<string>100%</string>
				</dict>
			</array>
			<key>Name</key>
			<string>Bookmarks</string>
			<key>ServiceClasses</key>
			<array>
				<string>PBXBookmarksModule</string>
			</array>
			<key>StatusbarIsVisible</key>
			<integer>0</integer>
			<key>WindowString</key>
			<string>538 42 401 187 0 0 1280 1002 </string>
		</dict>
		<dict>
			<key>Identifier</key>
			<string>windowTool.projectFormatConflicts</string>
			<key>Layout</key>
			<array>
				<dict>
					<key>Dock</key>
					<array>
						<dict>
							<key>Module</key>
							<string>XCProjectFormatConflictsModule</string>
							<key>Proportion</key>
							<string>100%</string>
						</dict>
					</array>
					<key>Proportion</key>
					<string>100%</string>
				</dict>
			</array>
			<key>Name</key>
			<string>Project Format Conflicts</string>
			<key>ServiceClasses</key>
			<array>
				<string>XCProjectFormatConflictsModule</string>
			</array>
			<key>StatusbarIsVisible</key>
			<integer>0</integer>
			<key>WindowContentMinSize</key>
			<string>450 300</string>
			<key>WindowString</key>
			<string>50 850 472 307 0 0 1440 877</string>
		</dict>
		<dict>
			<key>Identifier</key>
			<string>windowTool.classBrowser</string>
			<key>Layout</key>
			<array>
				<dict>
					<key>Dock</key>
					<array>
						<dict>
							<key>BecomeActive</key>
							<integer>1</integer>
							<key>ContentConfiguration</key>
							<dict>
								<key>OptionsSetName</key>
								<string>Hierarchy, all classes</string>
								<key>PBXProjectModuleGUID</key>
								<string>1CA6456E063B45B4001379D8</string>
								<key>PBXProjectModuleLabel</key>
								<string>Class Browser - NSObject</string>
							</dict>
							<key>GeometryConfiguration</key>
							<dict>
								<key>ClassesFrame</key>
								<string>{{0, 0}, {374, 96}}</string>
								<key>ClassesTreeTableConfiguration</key>
								<array>
									<string>PBXClassNameColumnIdentifier</string>
									<real>208</real>
									<string>PBXClassBookColumnIdentifier</string>
									<real>22</real>
								</array>
								<key>Frame</key>
								<string>{{0, 0}, {630, 331}}</string>
								<key>MembersFrame</key>
								<string>{{0, 105}, {374, 395}}</string>
								<key>MembersTreeTableConfiguration</key>
								<array>
									<string>PBXMemberTypeIconColumnIdentifier</string>
									<real>22</real>
									<string>PBXMemberNameColumnIdentifier</string>
									<real>216</real>
									<string>PBXMemberTypeColumnIdentifier</string>
									<real>97</real>
									<string>PBXMemberBookColumnIdentifier</string>
									<real>22</real>
								</array>
								<key>PBXModuleWindowStatusBarHidden2</key>
								<integer>1</integer>
								<key>RubberWindowFrame</key>
								<string>385 179 630 352 0 0 1440 878 </string>
							</dict>
							<key>Module</key>
							<string>PBXClassBrowserModule</string>
							<key>Proportion</key>
							<string>332pt</string>
						</dict>
					</array>
					<key>Proportion</key>
					<string>332pt</string>
				</dict>
			</array>
			<key>Name</key>
			<string>Class Browser</string>
			<key>ServiceClasses</key>
			<array>
				<string>PBXClassBrowserModule</string>
			</array>
			<key>StatusbarIsVisible</key>
			<integer>0</integer>
			<key>TableOfContents</key>
			<array>
				<string>1C0AD2AF069F1E9B00FABCE6</string>
				<string>1C0AD2B0069F1E9B00FABCE6</string>
				<string>1CA6456E063B45B4001379D8</string>
			</array>
			<key>ToolbarConfiguration</key>
			<string>xcode.toolbar.config.classbrowser</string>
			<key>WindowString</key>
			<string>385 179 630 352 0 0 1440 878 </string>
			<key>WindowToolGUID</key>
			<string>1C0AD2AF069F1E9B00FABCE6</string>
			<key>WindowToolIsVisible</key>
			<integer>0</integer>
		</dict>
		<dict>
			<key>Identifier</key>
			<string>windowTool.refactoring</string>
			<key>IncludeInToolsMenu</key>
			<integer>0</integer>
			<key>Layout</key>
			<array>
				<dict>
					<key>Dock</key>
					<array>
						<dict>
							<key>BecomeActive</key>
							<integer>1</integer>
							<key>GeometryConfiguration</key>
							<dict>
								<key>Frame</key>
								<string>{0, 0}, {500, 335}</string>
								<key>RubberWindowFrame</key>
								<string>{0, 0}, {500, 335}</string>
							</dict>
							<key>Module</key>
							<string>XCRefactoringModule</string>
							<key>Proportion</key>
							<string>100%</string>
						</dict>
					</array>
					<key>Proportion</key>
					<string>100%</string>
				</dict>
			</array>
			<key>Name</key>
			<string>Refactoring</string>
			<key>ServiceClasses</key>
			<array>
				<string>XCRefactoringModule</string>
			</array>
			<key>WindowString</key>
			<string>200 200 500 356 0 0 1920 1200 </string>
		</dict>
	</array>
</dict>
</plist>
