# Supplementary material for: Envelope: interactive software for modeling and fitting complex isotope distributions
Source: BMC Bioinformatics. 2008 Oct 20;9:446. doi: 10.1186/1471-2105-9-446 (PMC2605472; doi:10.1186/1471-2105-9-446)
Supplement: Additional file 2 — zip archive of the Envelope source code. [file 1471-2105-9-446-S2.zip › Envelope_src/Envelope.xcodeproj/msykes.pbxuser]

// !$*UTF8*$!
{
	089C165DFE840E0CC02AAC07 /* English */ = {
		uiCtxt = {
			sepNavIntBoundsRect = "{{0, 0}, {740, 710}}";
			sepNavSelRange = "{115, 0}";
			sepNavVisRange = "{0, 123}";
		};
	};
	29B97313FDCFA39411CA2CEA /* Project object */ = {
		activeArchitecture = i386;
		activeBuildConfigurationName = Release;
		activeExecutable = 4F6F22580CFC9FB0005FC046 /* Envelope */;
		activeTarget = 8D1107260486CEB800E47090 /* Envelope */;
		addToTargets = (
			8D1107260486CEB800E47090 /* Envelope */,
		);
		breakpoints = (
			4F65A27D0DCA82C900B45AFA /* IsoObject.m:210 */,
			4F65A29B0DCA82D900B45AFA /* IsoObject.m:212 */,
		);
		codeSenseManager = 4F6F22650CFC9FCE005FC046 /* Code sense */;
		executables = (
			4F6F22580CFC9FB0005FC046 /* Envelope */,
		);
		perUserDictionary = {
			PBXConfiguration.PBXFileTableDataSource3.PBXFileTableDataSource = {
				PBXFileTableDataSourceColumnSortingDirectionKey = "-1";
				PBXFileTableDataSourceColumnSortingKey = PBXFileDataSource_Filename_ColumnID;
				PBXFileTableDataSourceColumnWidthsKey = (
					20,
					580,
					20,
					48,
					43,
					43,
					20,
				);
				PBXFileTableDataSourceColumnsKey = (
					PBXFileDataSource_FiletypeID,
					PBXFileDataSource_Filename_ColumnID,
					PBXFileDataSource_Built_ColumnID,
					PBXFileDataSource_ObjectSize_ColumnID,
					PBXFileDataSource_Errors_ColumnID,
					PBXFileDataSource_Warnings_ColumnID,
					PBXFileDataSource_Target_ColumnID,
				);
			};
			PBXConfiguration.PBXFileTableDataSource3.PBXFindDataSource = {
				PBXFileTableDataSourceColumnSortingDirectionKey = "-1";
				PBXFileTableDataSourceColumnSortingKey = PBXFindDataSource_LocationID;
				PBXFileTableDataSourceColumnWidthsKey = (
					200,
					589,
				);
				PBXFileTableDataSourceColumnsKey = (
					PBXFindDataSource_MessageID,
					PBXFindDataSource_LocationID,
				);
			};
			PBXPerProjectTemplateStateSaveDate = 238691703;
			PBXWorkspaceStateSaveDate = 238691703;
		};
		perUserProjectItems = {
			4F12AE880E26CEBC00D1FE02 /* PBXTextBookmark */ = 4F12AE880E26CEBC00D1FE02 /* PBXTextBookmark */;
			4F12AE8B0E26CEBC00D1FE02 /* PBXTextBookmark */ = 4F12AE8B0E26CEBC00D1FE02 /* PBXTextBookmark */;
			4F1E05F10D96CAD500CE46C8 /* PBXTextBookmark */ = 4F1E05F10D96CAD500CE46C8 /* PBXTextBookmark */;
			4F1E05F90D96CFF700CE46C8 /* PBXTextBookmark */ = 4F1E05F90D96CFF700CE46C8 /* PBXTextBookmark */;
			4F1E06040D995FA500CE46C8 /* PBXTextBookmark */ = 4F1E06040D995FA500CE46C8 /* PBXTextBookmark */;
			4F1E06050D995FA500CE46C8 /* PBXTextBookmark */ = 4F1E06050D995FA500CE46C8 /* PBXTextBookmark */;
			4F1E063A0D9AF5D800CE46C8 /* PBXTextBookmark */ = 4F1E063A0D9AF5D800CE46C8 /* PBXTextBookmark */;
			4F1E063B0D9AF5D800CE46C8 /* PBXTextBookmark */ = 4F1E063B0D9AF5D800CE46C8 /* PBXTextBookmark */;
			4F1E063C0D9AF5D800CE46C8 /* PBXTextBookmark */ = 4F1E063C0D9AF5D800CE46C8 /* PBXTextBookmark */;
			4F1E063D0D9AF5D800CE46C8 /* PBXTextBookmark */ = 4F1E063D0D9AF5D800CE46C8 /* PBXTextBookmark */;
			4F1E063E0D9AF5D800CE46C8 /* PBXTextBookmark */ = 4F1E063E0D9AF5D800CE46C8 /* PBXTextBookmark */;
			4F1E063F0D9AF5D800CE46C8 /* PBXTextBookmark */ = 4F1E063F0D9AF5D800CE46C8 /* PBXTextBookmark */;
			4F1E06460D9AF5D800CE46C8 /* PBXTextBookmark */ = 4F1E06460D9AF5D800CE46C8 /* PBXTextBookmark */;
			4F4AB8660E3992890002F89C /* PBXTextBookmark */ = 4F4AB8660E3992890002F89C /* PBXTextBookmark */;
			4F4AB8670E3992890002F89C /* PBXTextBookmark */ = 4F4AB8670E3992890002F89C /* PBXTextBookmark */;
			4F4AB8680E3992890002F89C /* PBXTextBookmark */ = 4F4AB8680E3992890002F89C /* PBXTextBookmark */;
			4F4AB8690E3992890002F89C /* PBXTextBookmark */ = 4F4AB8690E3992890002F89C /* PBXTextBookmark */;
			4F4AB86A0E3992890002F89C /* PBXTextBookmark */ = 4F4AB86A0E3992890002F89C /* PBXTextBookmark */;
			4F4AB86B0E3992890002F89C /* PBXTextBookmark */ = 4F4AB86B0E3992890002F89C /* PBXTextBookmark */;
			4F4AB86C0E3992890002F89C /* PBXTextBookmark */ = 4F4AB86C0E3992890002F89C /* PBXTextBookmark */;
			4F4AB86D0E3992890002F89C /* PBXTextBookmark */ = 4F4AB86D0E3992890002F89C /* PBXTextBookmark */;
			4F4AB86E0E3992890002F89C /* PBXTextBookmark */ = 4F4AB86E0E3992890002F89C /* PBXTextBookmark */;
			4F4AB8700E3992890002F89C /* PBXTextBookmark */ = 4F4AB8700E3992890002F89C /* PBXTextBookmark */;
			4F4AB8710E3992890002F89C /* PBXTextBookmark */ = 4F4AB8710E3992890002F89C /* PBXTextBookmark */;
			4F4AB8720E3992890002F89C /* PBXTextBookmark */ = 4F4AB8720E3992890002F89C /* PBXTextBookmark */;
			4F4AB8730E3992890002F89C /* PBXTextBookmark */ = 4F4AB8730E3992890002F89C /* PBXTextBookmark */;
			4F4AB8740E3992890002F89C /* PBXTextBookmark */ = 4F4AB8740E3992890002F89C /* PBXTextBookmark */;
			4F4AB8750E3992890002F89C /* PBXTextBookmark */ = 4F4AB8750E3992890002F89C /* PBXTextBookmark */;
			4F4AB8760E3992890002F89C /* PBXTextBookmark */ = 4F4AB8760E3992890002F89C /* PBXTextBookmark */;
			4F4AB8770E3992890002F89C /* PBXTextBookmark */ = 4F4AB8770E3992890002F89C /* PBXTextBookmark */;
			4F4AB8780E3992890002F89C /* PBXTextBookmark */ = 4F4AB8780E3992890002F89C /* PBXTextBookmark */;
			4F4AB8790E3992890002F89C /* PBXTextBookmark */ = 4F4AB8790E3992890002F89C /* PBXTextBookmark */;
			4F4AB87A0E3992890002F89C /* PBXTextBookmark */ = 4F4AB87A0E3992890002F89C /* PBXTextBookmark */;
			4F4AB87B0E3992890002F89C /* PBXTextBookmark */ = 4F4AB87B0E3992890002F89C /* PBXTextBookmark */;
			4F4AB87C0E3992890002F89C /* PBXTextBookmark */ = 4F4AB87C0E3992890002F89C /* PBXTextBookmark */;
			4F4AB87D0E3992890002F89C /* PBXTextBookmark */ = 4F4AB87D0E3992890002F89C /* PBXTextBookmark */;
			4F4AB87E0E3992890002F89C /* PBXTextBookmark */ = 4F4AB87E0E3992890002F89C /* PBXTextBookmark */;
			4F4AB87F0E3992890002F89C /* PBXTextBookmark */ = 4F4AB87F0E3992890002F89C /* PBXTextBookmark */;
			4F4AB8800E3992890002F89C /* PBXTextBookmark */ = 4F4AB8800E3992890002F89C /* PBXTextBookmark */;
			4F4AB8810E3992890002F89C /* PBXTextBookmark */ = 4F4AB8810E3992890002F89C /* PBXTextBookmark */;
			4F4AB8820E3992890002F89C /* PBXTextBookmark */ = 4F4AB8820E3992890002F89C /* PBXTextBookmark */;
			4F4AB8830E3992890002F89C /* PBXTextBookmark */ = 4F4AB8830E3992890002F89C /* PBXTextBookmark */;
			4F4AB8840E3992890002F89C /* PBXTextBookmark */ = 4F4AB8840E3992890002F89C /* PBXTextBookmark */;
			4F4AB8850E3992890002F89C /* PBXTextBookmark */ = 4F4AB8850E3992890002F89C /* PBXTextBookmark */;
			4F4AB8860E3992890002F89C /* PBXTextBookmark */ = 4F4AB8860E3992890002F89C /* PBXTextBookmark */;
			4F4AB8870E3992890002F89C /* PBXTextBookmark */ = 4F4AB8870E3992890002F89C /* PBXTextBookmark */;
			4F4AB8880E3992890002F89C /* PBXTextBookmark */ = 4F4AB8880E3992890002F89C /* PBXTextBookmark */;
			4F4AB8890E3992890002F89C /* PBXTextBookmark */ = 4F4AB8890E3992890002F89C /* PBXTextBookmark */;
			4F4AB88A0E3992890002F89C /* PBXTextBookmark */ = 4F4AB88A0E3992890002F89C /* PBXTextBookmark */;
			4F4AB88B0E3992890002F89C /* PBXTextBookmark */ = 4F4AB88B0E3992890002F89C /* PBXTextBookmark */;
			4F4AB88C0E3992890002F89C /* PBXBookmark */ = 4F4AB88C0E3992890002F89C /* PBXBookmark */;
			4F4AB88D0E3992890002F89C /* PBXBookmark */ = 4F4AB88D0E3992890002F89C /* PBXBookmark */;
			4F4AB88E0E3992890002F89C /* PBXTextBookmark */ = 4F4AB88E0E3992890002F89C /* PBXTextBookmark */;
			4F4AB88F0E3992890002F89C /* PBXTextBookmark */ = 4F4AB88F0E3992890002F89C /* PBXTextBookmark */;
			4F4AB8900E3992890002F89C /* PBXTextBookmark */ = 4F4AB8900E3992890002F89C /* PBXTextBookmark */;
			4F4AB8910E3992890002F89C /* PBXTextBookmark */ = 4F4AB8910E3992890002F89C /* PBXTextBookmark */;
			4F4AB8920E3992890002F89C /* PBXTextBookmark */ = 4F4AB8920E3992890002F89C /* PBXTextBookmark */;
			4F4AB8930E3992890002F89C /* PBXBookmark */ = 4F4AB8930E3992890002F89C /* PBXBookmark */;
			4F4AB8940E3992890002F89C /* PBXBookmark */ = 4F4AB8940E3992890002F89C /* PBXBookmark */;
			4F4AB8950E3992890002F89C /* PBXBookmark */ = 4F4AB8950E3992890002F89C /* PBXBookmark */;
			4F4AB8AB0E3992890002F89C /* PBXTextBookmark */ = 4F4AB8AB0E3992890002F89C /* PBXTextBookmark */;
			4F4AB8AD0E3992890002F89C /* PBXTextBookmark */ = 4F4AB8AD0E3992890002F89C /* PBXTextBookmark */;
			4F4AB8AF0E3992890002F89C /* PBXTextBookmark */ = 4F4AB8AF0E3992890002F89C /* PBXTextBookmark */;
			4F4AB8B10E3992890002F89C /* PBXTextBookmark */ = 4F4AB8B10E3992890002F89C /* PBXTextBookmark */;
			4F4AB8B70E3992890002F89C /* PBXTextBookmark */ = 4F4AB8B70E3992890002F89C /* PBXTextBookmark */;
			4F4AB8BC0E3992890002F89C /* PBXTextBookmark */ = 4F4AB8BC0E3992890002F89C /* PBXTextBookmark */;
			4F4AB8BD0E3992890002F89C /* PBXTextBookmark */ = 4F4AB8BD0E3992890002F89C /* PBXTextBookmark */;
			4F4AB8BE0E3992890002F89C /* PBXTextBookmark */ = 4F4AB8BE0E3992890002F89C /* PBXTextBookmark */;
			4F4AB8F60E399ED50002F89C /* PBXBookmark */ = 4F4AB8F60E399ED50002F89C /* PBXBookmark */;
			4F4D77E00E24316A00F8A2D6 /* PBXTextBookmark */ = 4F4D77E00E24316A00F8A2D6 /* PBXTextBookmark */;
			4F4D77F20E24316A00F8A2D6 /* PBXTextBookmark */ = 4F4D77F20E24316A00F8A2D6 /* PBXTextBookmark */;
			4F65A2580DCA709400B45AFA /* PBXBookmark */ = 4F65A2580DCA709400B45AFA /* PBXBookmark */;
			4F65A2E10DCA8AF200B45AFA /* PBXTextBookmark */ = 4F65A2E10DCA8AF200B45AFA /* PBXTextBookmark */;
			4F65A2E30DCA8AF200B45AFA /* PBXTextBookmark */ = 4F65A2E30DCA8AF200B45AFA /* PBXTextBookmark */;
			4F65A2E40DCA8AF200B45AFA /* PBXTextBookmark */ = 4F65A2E40DCA8AF200B45AFA /* PBXTextBookmark */;
			4F65A2E50DCA8AF200B45AFA /* PBXTextBookmark */ = 4F65A2E50DCA8AF200B45AFA /* PBXTextBookmark */;
			4F65A2F70DCAEE2700B45AFA /* PBXBookmark */ = 4F65A2F70DCAEE2700B45AFA /* PBXBookmark */;
			4F65A2FC0DCAEE2700B45AFA /* PBXBookmark */ = 4F65A2FC0DCAEE2700B45AFA /* PBXBookmark */;
			4F65A3020DCAEE2700B45AFA /* PBXBookmark */ = 4F65A3020DCAEE2700B45AFA /* PBXBookmark */;
			4F77DA710DF78F5A0078A791 /* PBXTextBookmark */ = 4F77DA710DF78F5A0078A791 /* PBXTextBookmark */;
			4F941AB50E3A4F50005BEA33 /* PBXTextBookmark */ = 4F941AB50E3A4F50005BEA33 /* PBXTextBookmark */;
			4F9A507F0E39A7FC0042C4A4 /* PBXTextBookmark */ = 4F9A507F0E39A7FC0042C4A4 /* PBXTextBookmark */;
			4F9A508E0E3A1E540042C4A4 /* PBXTextBookmark */ = 4F9A508E0E3A1E540042C4A4 /* PBXTextBookmark */;
			4FB664A20DA09529008BDC99 /* PBXTextBookmark */ = 4FB664A20DA09529008BDC99 /* PBXTextBookmark */;
			4FBBAACF0DD1758F004EF5F8 /* PBXTextBookmark */ = 4FBBAACF0DD1758F004EF5F8 /* PBXTextBookmark */;
			4FBBAAD50DD1758F004EF5F8 /* PBXTextBookmark */ = 4FBBAAD50DD1758F004EF5F8 /* PBXTextBookmark */;
			4FC5F1F80DB4078C002DBC52 /* PBXTextBookmark */ = 4FC5F1F80DB4078C002DBC52 /* PBXTextBookmark */;
			4FC5F1F90DB4078C002DBC52 /* PBXTextBookmark */ = 4FC5F1F90DB4078C002DBC52 /* PBXTextBookmark */;
			4FC5F21B0DB40C3E002DBC52 /* PBXTextBookmark */ = 4FC5F21B0DB40C3E002DBC52 /* PBXTextBookmark */;
			4FC5F2E50DB68215002DBC52 /* PBXTextBookmark */ = 4FC5F2E50DB68215002DBC52 /* PBXTextBookmark */;
			4FC5F2F50DB6CCAC002DBC52 /* PBXTextBookmark */ = 4FC5F2F50DB6CCAC002DBC52 /* PBXTextBookmark */;
			4FC5F2F70DB6CCAC002DBC52 /* PBXTextBookmark */ = 4FC5F2F70DB6CCAC002DBC52 /* PBXTextBookmark */;
			4FC5F2F80DB6CCAC002DBC52 /* PBXTextBookmark */ = 4FC5F2F80DB6CCAC002DBC52 /* PBXTextBookmark */;
			4FC5F31C0DB7A57A002DBC52 /* PBXTextBookmark */ = 4FC5F31C0DB7A57A002DBC52 /* PBXTextBookmark */;
			4FC5F3E60DB81CF9002DBC52 /* PBXTextBookmark */ = 4FC5F3E60DB81CF9002DBC52 /* PBXTextBookmark */;
			4FC5F3EB0DB81CF9002DBC52 /* PBXTextBookmark */ = 4FC5F3EB0DB81CF9002DBC52 /* PBXTextBookmark */;
			4FC5F3EC0DB81CF9002DBC52 /* PBXBookmark */ = 4FC5F3EC0DB81CF9002DBC52 /* PBXBookmark */;
			4FC5F3FC0DB87ABE002DBC52 /* PBXTextBookmark */ = 4FC5F3FC0DB87ABE002DBC52 /* PBXTextBookmark */;
			4FC5F3FF0DB87ABE002DBC52 /* PBXTextBookmark */ = 4FC5F3FF0DB87ABE002DBC52 /* PBXTextBookmark */;
			4FC5F4000DB87ABE002DBC52 /* PBXBookmark */ = 4FC5F4000DB87ABE002DBC52 /* PBXBookmark */;
			4FC5F4010DB87ABE002DBC52 /* PBXTextBookmark */ = 4FC5F4010DB87ABE002DBC52 /* PBXTextBookmark */;
			4FC7C2410DC8F27100E1629C /* PBXBookmark */ = 4FC7C2410DC8F27100E1629C /* PBXBookmark */;
			4FC7C25C0DC97F8300E1629C /* PBXBookmark */ = 4FC7C25C0DC97F8300E1629C /* PBXBookmark */;
			4FC7C2610DC97F8300E1629C /* PBXTextBookmark */ = 4FC7C2610DC97F8300E1629C /* PBXTextBookmark */;
			4FDE42A60DE725C500FCBAFE /* PBXTextBookmark */ = 4FDE42A60DE725C500FCBAFE /* PBXTextBookmark */;
			4FDE42A70DE725C500FCBAFE /* PBXTextBookmark */ = 4FDE42A70DE725C500FCBAFE /* PBXTextBookmark */;
			4FDE42AA0DE725C500FCBAFE /* PBXTextBookmark */ = 4FDE42AA0DE725C500FCBAFE /* PBXTextBookmark */;
			4FDE42AB0DE725C500FCBAFE /* PBXTextBookmark */ = 4FDE42AB0DE725C500FCBAFE /* PBXTextBookmark */;
			4FEF19400DE3638B00102C69 /* PBXTextBookmark */ = 4FEF19400DE3638B00102C69 /* PBXTextBookmark */;
			4FEF19420DE3638B00102C69 /* PBXTextBookmark */ = 4FEF19420DE3638B00102C69 /* PBXTextBookmark */;
			4FEF19840DE3638B00102C69 /* PBXTextBookmark */ = 4FEF19840DE3638B00102C69 /* PBXTextBookmark */;
			4FEF19860DE3638B00102C69 /* PBXTextBookmark */ = 4FEF19860DE3638B00102C69 /* PBXTextBookmark */;
			4FEF19EA0DE38F1A00102C69 /* PBXTextBookmark */ = 4FEF19EA0DE38F1A00102C69 /* PBXTextBookmark */;
			4FEF19EE0DE38F1A00102C69 /* PBXTextBookmark */ = 4FEF19EE0DE38F1A00102C69 /* PBXTextBookmark */;
			4FFE7E160D9C36960094BF24 /* PBXTextBookmark */ = 4FFE7E160D9C36960094BF24 /* PBXTextBookmark */;
			4FFE7E170D9C36960094BF24 /* PBXTextBookmark */ = 4FFE7E170D9C36960094BF24 /* PBXTextBookmark */;
			4FFE7E180D9C36960094BF24 /* PBXTextBookmark */ = 4FFE7E180D9C36960094BF24 /* PBXTextBookmark */;
			4FFE7E190D9C36960094BF24 /* PBXTextBookmark */ = 4FFE7E190D9C36960094BF24 /* PBXTextBookmark */;
			4FFE7E1C0D9C36960094BF24 /* PBXTextBookmark */ = 4FFE7E1C0D9C36960094BF24 /* PBXTextBookmark */;
			4FFE7E2A0D9C36960094BF24 /* PBXTextBookmark */ = 4FFE7E2A0D9C36960094BF24 /* PBXTextBookmark */;
			4FFE7EA90D9D89A80094BF24 /* PBXTextBookmark */ = 4FFE7EA90D9D89A80094BF24 /* PBXTextBookmark */;
			4FFE7EAE0D9D89A80094BF24 /* PBXTextBookmark */ = 4FFE7EAE0D9D89A80094BF24 /* PBXTextBookmark */;
			4FFE7EAF0D9D89A80094BF24 /* PBXTextBookmark */ = 4FFE7EAF0D9D89A80094BF24 /* PBXTextBookmark */;
			4FFE7EBA0D9D9D780094BF24 /* PBXTextBookmark */ = 4FFE7EBA0D9D9D780094BF24 /* PBXTextBookmark */;
			4FFE7EBB0D9D9D780094BF24 /* PBXTextBookmark */ = 4FFE7EBB0D9D9D780094BF24 /* PBXTextBookmark */;
			4FFE7EBC0D9D9D780094BF24 /* PBXTextBookmark */ = 4FFE7EBC0D9D9D780094BF24 /* PBXTextBookmark */;
			4FFE7EBD0D9D9D780094BF24 /* PBXTextBookmark */ = 4FFE7EBD0D9D9D780094BF24 /* PBXTextBookmark */;
			4FFE7ED70D9DA4320094BF24 /* PBXTextBookmark */ = 4FFE7ED70D9DA4320094BF24 /* PBXTextBookmark */;
			4FFE7FAE0D9F39350094BF24 /* PBXTextBookmark */ = 4FFE7FAE0D9F39350094BF24 /* PBXTextBookmark */;
			4FFE7FAF0D9F39350094BF24 /* PBXTextBookmark */ = 4FFE7FAF0D9F39350094BF24 /* PBXTextBookmark */;
			4FFE7FB10D9F39350094BF24 /* PBXTextBookmark */ = 4FFE7FB10D9F39350094BF24 /* PBXTextBookmark */;
		};
		sourceControlManager = 4F6F22640CFC9FCE005FC046 /* Source Control */;
		userBuildSettings = {
		};
	};
	29B97316FDCFA39411CA2CEA /* main.m */ = {
		uiCtxt = {
			sepNavIntBoundsRect = "{{0, 0}, {740, 628}}";
			sepNavSelRange = "{780, 0}";
			sepNavVisRange = "{0, 903}";
		};
	};
	32CA4F630368D1EE00C91783 /* Envelope_Prefix.pch */ = {
		uiCtxt = {
			sepNavIntBoundsRect = "{{0, 0}, {740, 628}}";
			sepNavSelRange = "{781, 0}";
			sepNavVisRange = "{0, 928}";
		};
	};
	4F12AE880E26CEBC00D1FE02 /* PBXTextBookmark */ = {
		isa = PBXTextBookmark;
		fRef = 4F4D77F50E24316A00F8A2D6 /* FIG3_README */;
		name = "FIG3_README: 4";
		rLen = 14;
		rLoc = 77;
		rType = 0;
		vrLen = 415;
		vrLoc = 0;
	};
	4F12AE8B0E26CEBC00D1FE02 /* PBXTextBookmark */ = {
		isa = PBXTextBookmark;
		fRef = 4F4D77F50E24316A00F8A2D6 /* FIG3_README */;
		name = "FIG3_README: 4";
		rLen = 14;
		rLoc = 77;
		rType = 0;
		vrLen = 415;
		vrLoc = 0;
	};
	4F1E05F10D96CAD500CE46C8 /* PBXTextBookmark */ = {
		isa = PBXTextBookmark;
		fRef = 4F8FC66D0D0FC85B00EBBE1D /* EnvelopeDelegate.h */;
		name = "EnvelopeDelegate.h: 27";
		rLen = 39;
		rLoc = 1164;
		rType = 0;
		vrLen = 574;
		vrLoc = 0;
	};
	4F1E05F90D96CFF700CE46C8 /* PBXTextBookmark */ = {
		isa = PBXTextBookmark;
		fRef = 4F6F23190CFDE942005FC046 /* IsoController.m */;
		name = "IsoController.m: 1583";
		rLen = 36;
		rLoc = 55575;
		rType = 0;
		vrLen = 1358;
		vrLoc = 49267;
	};
	4F1E06040D995FA500CE46C8 /* PBXTextBookmark */ = {
		isa = PBXTextBookmark;
		fRef = 4F6F22E10CFDE2CA005FC046 /* envelope.c */;
		name = "envelope.c: 359";
		rLen = 80;
		rLoc = 10744;
		rType = 0;
		vrLen = 1017;
		vrLoc = 8661;
	};
	4F1E06050D995FA500CE46C8 /* PBXTextBookmark */ = {
		isa = PBXTextBookmark;
		fRef = 4F6F22730CFCC489005FC046 /* Natural_Abundance */;
		name = "Natural_Abundance: 10";
		rLen = 7;
		rLoc = 68;
		rType = 0;
		vrLen = 170;
		vrLoc = 0;
	};
	4F1E063A0D9AF5D800CE46C8 /* PBXTextBookmark */ = {
		isa = PBXTextBookmark;
		fRef = 4FA7A2620D01189B00A01584 /* Credits.html */;
		name = "Credits.html: 29";
		rLen = 0;
		rLoc = 1020;
		rType = 0;
		vrLen = 949;
		vrLoc = 0;
	};
	4F1E063B0D9AF5D800CE46C8 /* PBXTextBookmark */ = {
		isa = PBXTextBookmark;
		fRef = 8D1107310486CEB800E47090 /* Info.plist */;
		name = "Info.plist: 91";
		rLen = 0;
		rLoc = 2417;
		rType = 0;
		vrLen = 1150;
		vrLoc = 1407;
	};
	4F1E063C0D9AF5D800CE46C8 /* PBXTextBookmark */ = {
		isa = PBXTextBookmark;
		fRef = 4FA79E7A0CFFF60F00A01584 /* IsoModel.h */;
		name = "IsoModel.h: 90";
		rLen = 0;
		rLoc = 2328;
		rType = 0;
		vrLen = 1080;
		vrLoc = 950;
	};
	4F1E063D0D9AF5D800CE46C8 /* PBXTextBookmark */ = {
		isa = PBXTextBookmark;
		fRef = 4FA79E7B0CFFF60F00A01584 /* IsoModel.m */;
		name = "IsoModel.m: 41";
		rLen = 0;
		rLoc = 1739;
		rType = 0;
		vrLen = 1099;
		vrLoc = 188;
	};
	4F1E063E0D9AF5D800CE46C8 /* PBXTextBookmark */ = {
		isa = PBXTextBookmark;
		fRef = 4F6F231C0CFDE954005FC046 /* IsoView.m */;
		name = "IsoView.m: 491";
		rLen = 0;
		rLoc = 17409;
		rType = 0;
		vrLen = 982;
		vrLoc = 11280;
	};
	4F1E063F0D9AF5D800CE46C8 /* PBXTextBookmark */ = {
		isa = PBXTextBookmark;
		fRef = 4F6F231B0CFDE954005FC046 /* IsoView.h */;
		name = "IsoView.h: 33";
		rLen = 81;
		rLoc = 1491;
		rType = 0;
		vrLen = 1066;
		vrLoc = 75;
	};
	4F1E06460D9AF5D800CE46C8 /* PBXTextBookmark */ = {
		isa = PBXTextBookmark;
		fRef = 4F6F23180CFDE942005FC046 /* IsoController.h */;
		name = "IsoController.h: 30";
		rLen = 0;
		rLoc = 1372;
		rType = 0;
		vrLen = 1348;
		vrLoc = 36;
	};
	4F1E2CBF0D73F57F00F969F4 /* LabelTransform1Color.h */ = {
		uiCtxt = {
			sepNavIntBoundsRect = "{{0, 0}, {740, 628}}";
			sepNavSelRange = "{780, 0}";
			sepNavVisRange = "{0, 872}";
		};
	};
	4F1E2CC00D73F57F00F969F4 /* LabelTransform1Color.m */ = {
		uiCtxt = {
			sepNavIntBoundsRect = "{{0, 0}, {740, 896}}";
			sepNavSelRange = "{780, 0}";
			sepNavVisRange = "{0, 1264}";
		};
	};
	4F4AB8620E3991A60002F89C /* LICENSE */ = {
		uiCtxt = {
			sepNavIntBoundsRect = "{{0, 0}, {740, 10864}}";
			sepNavSelRange = "{0, 0}";
			sepNavVisRange = "{0, 2001}";
		};
	};
	4F4AB8660E3992890002F89C /* PBXTextBookmark */ = {
		isa = PBXTextBookmark;
		fRef = 4F6F237A0CFE8C2A005FC046 /* IsoObject.h */;
		name = "IsoObject.h: 19";
		rLen = 0;
		rLoc = 780;
		rType = 0;
		vrLen = 1673;
		vrLoc = 0;
	};
	4F4AB8670E3992890002F89C /* PBXTextBookmark */ = {
		isa = PBXTextBookmark;
		fRef = 4F6F237B0CFE8C2A005FC046 /* IsoObject.m */;
		name = "IsoObject.m: 19";
		rLen = 0;
		rLoc = 780;
		rType = 0;
		vrLen = 1132;
		vrLoc = 0;
	};
	4F4AB8680E3992890002F89C /* PBXTextBookmark */ = {
		isa = PBXTextBookmark;
		fRef = 4FA79E7A0CFFF60F00A01584 /* IsoModel.h */;
		name = "IsoModel.h: 19";
		rLen = 0;
		rLoc = 780;
		rType = 0;
		vrLen = 1131;
		vrLoc = 0;
	};
	4F4AB8690E3992890002F89C /* PBXTextBookmark */ = {
		isa = PBXTextBookmark;
		fRef = 4FA79E7B0CFFF60F00A01584 /* IsoModel.m */;
		name = "IsoModel.m: 19";
		rLen = 0;
		rLoc = 780;
		rType = 0;
		vrLen = 1209;
		vrLoc = 0;
	};
	4F4AB86A0E3992890002F89C /* PBXTextBookmark */ = {
		isa = PBXTextBookmark;
		fRef = 4F6F231B0CFDE954005FC046 /* IsoView.h */;
		name = "IsoView.h: 19";
		rLen = 0;
		rLoc = 780;
		rType = 0;
		vrLen = 1187;
		vrLoc = 0;
	};
	4F4AB86B0E3992890002F89C /* PBXTextBookmark */ = {
		isa = PBXTextBookmark;
		fRef = 4F6F231C0CFDE954005FC046 /* IsoView.m */;
		name = "IsoView.m: 19";
		rLen = 0;
		rLoc = 780;
		rType = 0;
		vrLen = 1278;
		vrLoc = 0;
	};
	4F4AB86C0E3992890002F89C /* PBXTextBookmark */ = {
		isa = PBXTextBookmark;
		fRef = 4FC560C20D88D56A0038F409 /* ExportView.h */;
		name = "ExportView.h: 19";
		rLen = 0;
		rLoc = 780;
		rType = 0;
		vrLen = 869;
		vrLoc = 0;
	};
	4F4AB86D0E3992890002F89C /* PBXTextBookmark */ = {
		isa = PBXTextBookmark;
		fRef = 4FC560C30D88D56A0038F409 /* ExportView.m */;
		name = "ExportView.m: 19";
		rLen = 0;
		rLoc = 780;
		rType = 0;
		vrLen = 1219;
		vrLoc = 0;
	};
	4F4AB86E0E3992890002F89C /* PBXTextBookmark */ = {
		isa = PBXTextBookmark;
		fRef = 4F6F23180CFDE942005FC046 /* IsoController.h */;
		name = "IsoController.h: 19";
		rLen = 0;
		rLoc = 780;
		rType = 0;
		vrLen = 1314;
		vrLoc = 0;
	};
	4F4AB8700E3992890002F89C /* PBXTextBookmark */ = {
		isa = PBXTextBookmark;
		fRef = 4F8FC66D0D0FC85B00EBBE1D /* EnvelopeDelegate.h */;
		name = "EnvelopeDelegate.h: 19";
		rLen = 0;
		rLoc = 780;
		rType = 0;
		vrLen = 1204;
		vrLoc = 0;
	};
	4F4AB8710E3992890002F89C /* PBXTextBookmark */ = {
		isa = PBXTextBookmark;
		fRef = 4F8FC66E0D0FC85B00EBBE1D /* EnvelopeDelegate.m */;
		name = "EnvelopeDelegate.m: 19";
		rLen = 0;
		rLoc = 780;
		rType = 0;
		vrLen = 1386;
		vrLoc = 0;
	};
	4F4AB8720E3992890002F89C /* PBXTextBookmark */ = {
		isa = PBXTextBookmark;
		fRef = 4FC560D20D88DE260038F409 /* SaveView.h */;
		name = "SaveView.h: 19";
		rLen = 0;
		rLoc = 780;
		rType = 0;
		vrLen = 847;
		vrLoc = 0;
	};
	4F4AB8730E3992890002F89C /* PBXTextBookmark */ = {
		isa = PBXTextBookmark;
		fRef = 4FC560D30D88DE260038F409 /* SaveView.m */;
		name = "SaveView.m: 19";
		rLen = 0;
		rLoc = 780;
		rType = 0;
		vrLen = 1052;
		vrLoc = 0;
	};
	4F4AB8740E3992890002F89C /* PBXTextBookmark */ = {
		isa = PBXTextBookmark;
		fRef = 4FBD294C0D8EF5DE00E575A8 /* MyPDFSaveView.h */;
		name = "MyPDFSaveView.h: 19";
		rLen = 0;
		rLoc = 780;
		rType = 0;
		vrLen = 853;
		vrLoc = 0;
	};
	4F4AB8750E3992890002F89C /* PBXTextBookmark */ = {
		isa = PBXTextBookmark;
		fRef = 4FBD294D0D8EF5DE00E575A8 /* MyPDFSaveView.m */;
		name = "MyPDFSaveView.m: 19";
		rLen = 0;
		rLoc = 780;
		rType = 0;
		vrLen = 1103;
		vrLoc = 0;
	};
	4F4AB8760E3992890002F89C /* PBXTextBookmark */ = {
		isa = PBXTextBookmark;
		fRef = 4F8FC75F0D1060D900EBBE1D /* LabelTransform0.h */;
		name = "LabelTransform0.h: 19";
		rLen = 0;
		rLoc = 780;
		rType = 0;
		vrLen = 867;
		vrLoc = 0;
	};
	4F4AB8770E3992890002F89C /* PBXTextBookmark */ = {
		isa = PBXTextBookmark;
		fRef = 4F8FC7600D1060D900EBBE1D /* LabelTransform0.m */;
		name = "LabelTransform0.m: 19";
		rLen = 0;
		rLoc = 780;
		rType = 0;
		vrLen = 1143;
		vrLoc = 0;
	};
	4F4AB8780E3992890002F89C /* PBXTextBookmark */ = {
		isa = PBXTextBookmark;
		fRef = 4F8FC6510D0FC52800EBBE1D /* LabelTransform1.h */;
		name = "LabelTransform1.h: 19";
		rLen = 0;
		rLoc = 780;
		rType = 0;
		vrLen = 867;
		vrLoc = 0;
	};
	4F4AB8790E3992890002F89C /* PBXTextBookmark */ = {
		isa = PBXTextBookmark;
		fRef = 4F8FC6520D0FC52800EBBE1D /* LabelTransform1.m */;
		name = "LabelTransform1.m: 19";
		rLen = 0;
		rLoc = 780;
		rType = 0;
		vrLen = 1209;
		vrLoc = 0;
	};
	4F4AB87A0E3992890002F89C /* PBXTextBookmark */ = {
		isa = PBXTextBookmark;
		fRef = 4F1E2CBF0D73F57F00F969F4 /* LabelTransform1Color.h */;
		name = "LabelTransform1Color.h: 19";
		rLen = 0;
		rLoc = 780;
		rType = 0;
		vrLen = 872;
		vrLoc = 0;
	};
	4F4AB87B0E3992890002F89C /* PBXTextBookmark */ = {
		isa = PBXTextBookmark;
		fRef = 4F1E2CC00D73F57F00F969F4 /* LabelTransform1Color.m */;
		name = "LabelTransform1Color.m: 19";
		rLen = 0;
		rLoc = 780;
		rType = 0;
		vrLen = 1264;
		vrLoc = 0;
	};
	4F4AB87C0E3992890002F89C /* PBXTextBookmark */ = {
		isa = PBXTextBookmark;
		fRef = 4FFB4A660D81CE960093FE2E /* ChisqTransform.h */;
		name = "ChisqTransform.h: 19";
		rLen = 0;
		rLoc = 780;
		rType = 0;
		vrLen = 866;
		vrLoc = 0;
	};
	4F4AB87D0E3992890002F89C /* PBXTextBookmark */ = {
		isa = PBXTextBookmark;
		fRef = 4FFB4A670D81CE960093FE2E /* ChisqTransform.m */;
		name = "ChisqTransform.m: 19";
		rLen = 0;
		rLoc = 780;
		rType = 0;
		vrLen = 1134;
		vrLoc = 0;
	};
	4F4AB87E0E3992890002F89C /* PBXTextBookmark */ = {
		isa = PBXTextBookmark;
		fRef = 4FFB4AF30D81DDD80093FE2E /* AmplitudeTransform.h */;
		name = "AmplitudeTransform.h: 19";
		rLen = 0;
		rLoc = 780;
		rType = 0;
		vrLen = 870;
		vrLoc = 0;
	};
	4F4AB87F0E3992890002F89C /* PBXTextBookmark */ = {
		isa = PBXTextBookmark;
		fRef = 4FFB4AF40D81DDD80093FE2E /* AmplitudeTransform.m */;
		name = "AmplitudeTransform.m: 19";
		rLen = 0;
		rLoc = 780;
		rType = 0;
		vrLen = 1143;
		vrLoc = 0;
	};
	4F4AB8800E3992890002F89C /* PBXTextBookmark */ = {
		isa = PBXTextBookmark;
		fRef = 4F8FC65A0D0FC69E00EBBE1D /* LabelTransform2.h */;
		name = "LabelTransform2.h: 19";
		rLen = 0;
		rLoc = 780;
		rType = 0;
		vrLen = 866;
		vrLoc = 0;
	};
	4F4AB8810E3992890002F89C /* PBXTextBookmark */ = {
		isa = PBXTextBookmark;
		fRef = 4F8FC65B0D0FC69E00EBBE1D /* LabelTransform2.m */;
		name = "LabelTransform2.m: 19";
		rLen = 0;
		rLoc = 780;
		rType = 0;
		vrLen = 1144;
		vrLoc = 0;
	};
	4F4AB8820E3992890002F89C /* PBXTextBookmark */ = {
		isa = PBXTextBookmark;
		fRef = 4F8FC6E40D1049AE00EBBE1D /* LabelTransform1b.h */;
		name = "LabelTransform1b.h: 19";
		rLen = 0;
		rLoc = 780;
		rType = 0;
		vrLen = 868;
		vrLoc = 0;
	};
	4F4AB8830E3992890002F89C /* PBXTextBookmark */ = {
		isa = PBXTextBookmark;
		fRef = 4F8FC6E50D1049AE00EBBE1D /* LabelTransform1b.m */;
		name = "LabelTransform1b.m: 19";
		rLen = 0;
		rLoc = 780;
		rType = 0;
		vrLen = 1146;
		vrLoc = 0;
	};
	4F4AB8840E3992890002F89C /* PBXTextBookmark */ = {
		isa = PBXTextBookmark;
		fRef = 4F8FC6E70D1049B900EBBE1D /* LabelTransform2b.h */;
		name = "LabelTransform2b.h: 19";
		rLen = 0;
		rLoc = 780;
		rType = 0;
		vrLen = 868;
		vrLoc = 0;
	};
	4F4AB8850E3992890002F89C /* PBXTextBookmark */ = {
		isa = PBXTextBookmark;
		fRef = 4F8FC6E80D1049B900EBBE1D /* LabelTransform2b.m */;
		name = "LabelTransform2b.m: 19";
		rLen = 0;
		rLoc = 780;
		rType = 0;
		vrLen = 1146;
		vrLoc = 0;
	};
	4F4AB8860E3992890002F89C /* PBXTextBookmark */ = {
		isa = PBXTextBookmark;
		fRef = 4F989FE50D0481EC000D4C29 /* DataTypes.h */;
		name = "DataTypes.h: 19";
		rLen = 0;
		rLoc = 780;
		rType = 0;
		vrLen = 1441;
		vrLoc = 0;
	};
	4F4AB8870E3992890002F89C /* PBXTextBookmark */ = {
		isa = PBXTextBookmark;
		fRef = 4F6F22E20CFDE2CA005FC046 /* envelope.h */;
		name = "envelope.h: 19";
		rLen = 0;
		rLoc = 780;
		rType = 0;
		vrLen = 1547;
		vrLoc = 0;
	};
	4F4AB8880E3992890002F89C /* PBXTextBookmark */ = {
		isa = PBXTextBookmark;
		fRef = 4F6F22E10CFDE2CA005FC046 /* envelope.c */;
		name = "envelope.c: 19";
		rLen = 0;
		rLoc = 780;
		rType = 0;
		vrLen = 1390;
		vrLoc = 0;
	};
	4F4AB8890E3992890002F89C /* PBXTextBookmark */ = {
		isa = PBXTextBookmark;
		fRef = 32CA4F630368D1EE00C91783 /* Envelope_Prefix.pch */;
		name = "Envelope_Prefix.pch: 20";
		rLen = 0;
		rLoc = 781;
		rType = 0;
		vrLen = 928;
		vrLoc = 0;
	};
	4F4AB88A0E3992890002F89C /* PBXTextBookmark */ = {
		isa = PBXTextBookmark;
		fRef = 29B97316FDCFA39411CA2CEA /* main.m */;
		name = "main.m: 19";
		rLen = 0;
		rLoc = 780;
		rType = 0;
		vrLen = 903;
		vrLoc = 0;
	};
	4F4AB88B0E3992890002F89C /* PBXTextBookmark */ = {
		isa = PBXTextBookmark;
		fRef = 4F4AB8620E3991A60002F89C /* LICENSE */;
		name = "LICENSE: 1";
		rLen = 0;
		rLoc = 0;
		rType = 0;
		vrLen = 2001;
		vrLoc = 0;
	};
	4F4AB88C0E3992890002F89C /* PBXBookmark */ = {
		isa = PBXBookmark;
		fRef = 4FBD29220D8CDC0200E575A8 /* envelopedoc.icns */;
	};
	4F4AB88D0E3992890002F89C /* PBXBookmark */ = {
		isa = PBXBookmark;
		fRef = 4FBD291E0D8CDBF300E575A8 /* envelope.icns */;
	};
	4F4AB88E0E3992890002F89C /* PBXTextBookmark */ = {
		isa = PBXTextBookmark;
		fRef = 4F6F22700CFCC431005FC046 /* Isotopes */;
		name = "Isotopes: 2";
		rLen = 108;
		rLoc = 2;
		rType = 0;
		vrLen = 285;
		vrLoc = 0;
	};
	4F4AB88F0E3992890002F89C /* PBXTextBookmark */ = {
		isa = PBXTextBookmark;
		fRef = 4F6F22750CFCC4FE005FC046 /* Residues */;
		name = "Residues: 28";
		rLen = 0;
		rLoc = 428;
		rType = 0;
		vrLen = 441;
		vrLoc = 0;
	};
	4F4AB8900E3992890002F89C /* PBXTextBookmark */ = {
		isa = PBXTextBookmark;
		fRef = 4FCF32370D77321F00AD4403 /* RNA */;
		name = "RNA: 11";
		rLen = 0;
		rLoc = 160;
		rType = 0;
		vrLen = 185;
		vrLoc = 0;
	};
	4F4AB8910E3992890002F89C /* PBXTextBookmark */ = {
		isa = PBXTextBookmark;
		fRef = 4F6F22730CFCC489005FC046 /* Natural_Abundance */;
		name = "Natural_Abundance: 24";
		rLen = 0;
		rLoc = 193;
		rType = 0;
		vrLen = 193;
		vrLoc = 0;
	};
	4F4AB8920E3992890002F89C /* PBXTextBookmark */ = {
		isa = PBXTextBookmark;
		fRef = 4FA7A2620D01189B00A01584 /* Credits.html */;
		name = "Credits.html: 25";
		rLen = 0;
		rLoc = 954;
		rType = 0;
		vrLen = 1115;
		vrLoc = 0;
	};
	4F4AB8930E3992890002F89C /* PBXBookmark */ = {
		isa = PBXBookmark;
		fRef = 4FFB4B5D0D81F7B40093FE2E /* dash2.png */;
	};
	4F4AB8940E3992890002F89C /* PBXBookmark */ = {
		isa = PBXBookmark;
		fRef = 4FFB4B590D81F7A70093FE2E /* dash1.png */;
	};
	4F4AB8950E3992890002F89C /* PBXBookmark */ = {
		isa = PBXBookmark;
		fRef = 4FFB4B550D81F79A0093FE2E /* line.png */;
	};
	4F4AB8AB0E3992890002F89C /* PBXTextBookmark */ = {
		isa = PBXTextBookmark;
		fRef = 4F8FC6510D0FC52800EBBE1D /* LabelTransform1.h */;
		name = "LabelTransform1.h: 19";
		rLen = 0;
		rLoc = 780;
		rType = 0;
		vrLen = 867;
		vrLoc = 0;
	};
	4F4AB8AD0E3992890002F89C /* PBXTextBookmark */ = {
		isa = PBXTextBookmark;
		fRef = 4F1E2CBF0D73F57F00F969F4 /* LabelTransform1Color.h */;
		name = "LabelTransform1Color.h: 19";
		rLen = 0;
		rLoc = 780;
		rType = 0;
		vrLen = 872;
		vrLoc = 0;
	};
	4F4AB8AF0E3992890002F89C /* PBXTextBookmark */ = {
		isa = PBXTextBookmark;
		fRef = 4FFB4A660D81CE960093FE2E /* ChisqTransform.h */;
		name = "ChisqTransform.h: 19";
		rLen = 0;
		rLoc = 780;
		rType = 0;
		vrLen = 866;
		vrLoc = 0;
	};
	4F4AB8B10E3992890002F89C /* PBXTextBookmark */ = {
		isa = PBXTextBookmark;
		fRef = 4FFB4AF30D81DDD80093FE2E /* AmplitudeTransform.h */;
		name = "AmplitudeTransform.h: 19";
		rLen = 0;
		rLoc = 780;
		rType = 0;
		vrLen = 870;
		vrLoc = 0;
	};
	4F4AB8B70E3992890002F89C /* PBXTextBookmark */ = {
		isa = PBXTextBookmark;
		fRef = 4F8FC6E70D1049B900EBBE1D /* LabelTransform2b.h */;
		name = "LabelTransform2b.h: 19";
		rLen = 0;
		rLoc = 780;
		rType = 0;
		vrLen = 868;
		vrLoc = 0;
	};
	4F4AB8BC0E3992890002F89C /* PBXTextBookmark */ = {
		isa = PBXTextBookmark;
		fRef = 32CA4F630368D1EE00C91783 /* Envelope_Prefix.pch */;
		name = "Envelope_Prefix.pch: 20";
		rLen = 0;
		rLoc = 781;
		rType = 0;
		vrLen = 928;
		vrLoc = 0;
	};
	4F4AB8BD0E3992890002F89C /* PBXTextBookmark */ = {
		isa = PBXTextBookmark;
		fRef = 29B97316FDCFA39411CA2CEA /* main.m */;
		name = "main.m: 19";
		rLen = 0;
		rLoc = 780;
		rType = 0;
		vrLen = 903;
		vrLoc = 0;
	};
	4F4AB8BE0E3992890002F89C /* PBXTextBookmark */ = {
		isa = PBXTextBookmark;
		fRef = 4F4AB8620E3991A60002F89C /* LICENSE */;
		name = "LICENSE: 1";
		rLen = 0;
		rLoc = 0;
		rType = 0;
		vrLen = 2001;
		vrLoc = 0;
	};
	4F4AB8F60E399ED50002F89C /* PBXBookmark */ = {
		isa = PBXBookmark;
		fRef = 4FC5F3DE0DB7FCD7002DBC52 /* plus.png */;
	};
	4F4D77E00E24316A00F8A2D6 /* PBXTextBookmark */ = {
		isa = PBXTextBookmark;
		fRef = 4F4D77E10E24316A00F8A2D6 /* FIG2_README */;
		name = "FIG2_README: 5";
		rLen = 14;
		rLoc = 104;
		rType = 0;
		vrLen = 599;
		vrLoc = 0;
	};
	4F4D77E10E24316A00F8A2D6 /* FIG2_README */ = {
		isa = PBXFileReference;
		lastKnownFileType = text;
		name = FIG2_README;
		path = /Users/msykes/Zeus/Envelope_Paper/Fig2/FIG2_README;
		sourceTree = "<absolute>";
	};
	4F4D77F20E24316A00F8A2D6 /* PBXTextBookmark */ = {
		isa = PBXTextBookmark;
		fRef = 4F4D77F30E24316A00F8A2D6 /* FIG2_README */;
		name = "FIG2_README: 5";
		rLen = 14;
		rLoc = 104;
		rType = 0;
		vrLen = 599;
		vrLoc = 0;
	};
	4F4D77F30E24316A00F8A2D6 /* FIG2_README */ = {
		isa = PBXFileReference;
		lastKnownFileType = text;
		name = FIG2_README;
		path = /Users/msykes/Zeus/Envelope_Paper/Fig2/FIG2_README;
		sourceTree = "<absolute>";
	};
	4F4D77F50E24316A00F8A2D6 /* FIG3_README */ = {
		isa = PBXFileReference;
		lastKnownFileType = text;
		name = FIG3_README;
		path = /Users/msykes/Zeus/Envelope_Paper/Fig3/FIG3_README;
		sourceTree = "<absolute>";
	};
	4F65A2580DCA709400B45AFA /* PBXBookmark */ = {
		isa = PBXBookmark;
		fRef = 4FBD291E0D8CDBF300E575A8 /* envelope.icns */;
	};
	4F65A27D0DCA82C900B45AFA /* IsoObject.m:210 */ = {
		isa = PBXFileBreakpoint;
		actions = (
		);
		breakpointStyle = 0;
		continueAfterActions = 0;
		countType = 0;
		delayBeforeContinue = 0;
		fileReference = 4F6F237B0CFE8C2A005FC046 /* IsoObject.m */;
		hitCount = 0;
		ignoreCount = 0;
		lineNumber = 210;
		modificationTime = 233818327.482027;
		state = 2;
	};
	4F65A29B0DCA82D900B45AFA /* IsoObject.m:212 */ = {
		isa = PBXFileBreakpoint;
		actions = (
		);
		breakpointStyle = 0;
		continueAfterActions = 0;
		countType = 0;
		delayBeforeContinue = 0;
		fileReference = 4F6F237B0CFE8C2A005FC046 /* IsoObject.m */;
		hitCount = 0;
		ignoreCount = 0;
		lineNumber = 212;
		modificationTime = 233818327.4820639;
		state = 2;
	};
	4F65A2E10DCA8AF200B45AFA /* PBXTextBookmark */ = {
		isa = PBXTextBookmark;
		fRef = 4F8FC6520D0FC52800EBBE1D /* LabelTransform1.m */;
		name = "LabelTransform1.m: 14";
		rLen = 8;
		rLoc = 886;
		rType = 0;
		vrLen = 634;
		vrLoc = 0;
	};
	4F65A2E30DCA8AF200B45AFA /* PBXTextBookmark */ = {
		isa = PBXTextBookmark;
		fRef = 4F8FC6E40D1049AE00EBBE1D /* LabelTransform1b.h */;
		name = "LabelTransform1b.h: 17";
		rLen = 0;
		rLoc = 868;
		rType = 0;
		vrLen = 233;
		vrLoc = 0;
	};
	4F65A2E40DCA8AF200B45AFA /* PBXTextBookmark */ = {
		isa = PBXTextBookmark;
		fRef = 4F8FC6E50D1049AE00EBBE1D /* LabelTransform1b.m */;
		name = "LabelTransform1b.m: 24";
		rLen = 0;
		rLoc = 1132;
		rType = 0;
		vrLen = 511;
		vrLoc = 0;
	};
	4F65A2E50DCA8AF200B45AFA /* PBXTextBookmark */ = {
		isa = PBXTextBookmark;
		fRef = 4F8FC6E80D1049B900EBBE1D /* LabelTransform2b.m */;
		name = "LabelTransform2b.m: 29";
		rLen = 0;
		rLoc = 1146;
		rType = 0;
		vrLen = 511;
		vrLoc = 0;
	};
	4F65A2F70DCAEE2700B45AFA /* PBXBookmark */ = {
		isa = PBXBookmark;
		fRef = 4FC5F3E20DB7FCED002DBC52 /* minus.png */;
	};
	4F65A2FC0DCAEE2700B45AFA /* PBXBookmark */ = {
		isa = PBXBookmark;
		fRef = 4FFB4B590D81F7A70093FE2E /* dash1.png */;
	};
	4F65A3020DCAEE2700B45AFA /* PBXBookmark */ = {
		isa = PBXBookmark;
		fRef = 4FFB4B5D0D81F7B40093FE2E /* dash2.png */;
	};
	4F6F22580CFC9FB0005FC046 /* Envelope */ = {
		isa = PBXExecutable;
		activeArgIndices = (
		);
		argumentStrings = (
		);
		autoAttachOnCrash = 1;
		breakpointsEnabled = 0;
		configStateDict = {
		};
		customDataFormattersEnabled = 1;
		debuggerPlugin = GDBDebugging;
		disassemblyDisplayState = 0;
		dylibVariantSuffix = "";
		enableDebugStr = 1;
		environmentEntries = (
		);
		executableSystemSymbolLevel = 0;
		executableUserSymbolLevel = 0;
		libgmallocEnabled = 0;
		name = Envelope;
		savedGlobals = {
		};
		sourceDirectories = (
		);
		variableFormatDictionary = {
		};
	};
	4F6F22640CFC9FCE005FC046 /* Source Control */ = {
		isa = PBXSourceControlManager;
		fallbackIsa = XCSourceControlManager;
		isSCMEnabled = 0;
		scmConfiguration = {
		};
	};
	4F6F22650CFC9FCE005FC046 /* Code sense */ = {
		isa = PBXCodeSenseManager;
		indexTemplatePath = "";
	};
	4F6F22700CFCC431005FC046 /* Isotopes */ = {
		uiCtxt = {
			sepNavIntBoundsRect = "{{0, 0}, {740, 628}}";
			sepNavSelRange = "{2, 108}";
			sepNavVisRange = "{0, 285}";
			sepNavWindowFrame = "{{15, 52}, {718, 826}}";
		};
	};
	4F6F22730CFCC489005FC046 /* Natural_Abundance */ = {
		uiCtxt = {
			sepNavIntBoundsRect = "{{0, 0}, {740, 628}}";
			sepNavSelRange = "{193, 0}";
			sepNavVisRange = "{0, 193}";
		};
	};
	4F6F22750CFCC4FE005FC046 /* Residues */ = {
		uiCtxt = {
			sepNavIntBoundsRect = "{{0, 0}, {740, 628}}";
			sepNavSelRange = "{428, 0}";
			sepNavVisRange = "{0, 441}";
			sepNavWindowFrame = "{{15, 52}, {717, 826}}";
		};
	};
	4F6F22E10CFDE2CA005FC046 /* envelope.c */ = {
		uiCtxt = {
			sepNavIntBoundsRect = "{{0, 0}, {740, 8288}}";
			sepNavSelRange = "{780, 0}";
			sepNavVisRange = "{0, 1390}";
		};
	};
	4F6F22E20CFDE2CA005FC046 /* envelope.h */ = {
		uiCtxt = {
			sepNavIntBoundsRect = "{{0, 0}, {740, 880}}";
			sepNavSelRange = "{780, 0}";
			sepNavVisRange = "{0, 1547}";
		};
	};
	4F6F23180CFDE942005FC046 /* IsoController.h */ = {
		uiCtxt = {
			sepNavIntBoundsRect = "{{0, 0}, {740, 1472}}";
			sepNavSelRange = "{780, 0}";
			sepNavVisRange = "{0, 1314}";
			sepNavWindowFrame = "{{15, 47}, {717, 826}}";
		};
	};
	4F6F23190CFDE942005FC046 /* IsoController.m */ = {
		uiCtxt = {
			sepNavIntBoundsRect = "{{0, 0}, {758, 37952}}";
			sepNavSelRange = "{63538, 0}";
			sepNavVisRange = "{62818, 1287}";
		};
	};
	4F6F231B0CFDE954005FC046 /* IsoView.h */ = {
		uiCtxt = {
			sepNavIntBoundsRect = "{{0, 0}, {740, 1424}}";
			sepNavSelRange = "{780, 0}";
			sepNavVisRange = "{0, 1187}";
		};
	};
	4F6F231C0CFDE954005FC046 /* IsoView.m */ = {
		uiCtxt = {
			sepNavIntBoundsRect = "{{0, 0}, {740, 21072}}";
			sepNavSelRange = "{780, 0}";
			sepNavVisRange = "{0, 1278}";
			sepNavWindowFrame = "{{15, 47}, {717, 826}}";
		};
	};
	4F6F237A0CFE8C2A005FC046 /* IsoObject.h */ = {
		uiCtxt = {
			sepNavIntBoundsRect = "{{0, 0}, {740, 9840}}";
			sepNavSelRange = "{780, 0}";
			sepNavVisRange = "{0, 1673}";
		};
	};
	4F6F237B0CFE8C2A005FC046 /* IsoObject.m */ = {
		uiCtxt = {
			sepNavIntBoundsRect = "{{0, 0}, {740, 36624}}";
			sepNavSelRange = "{780, 0}";
			sepNavVisRange = "{0, 1132}";
		};
	};
	4F77DA710DF78F5A0078A791 /* PBXTextBookmark */ = {
		isa = PBXTextBookmark;
		fRef = 089C165DFE840E0CC02AAC07 /* English */;
		name = "InfoPlist.strings: 3";
		rLen = 0;
		rLoc = 115;
		rType = 0;
		vrLen = 123;
		vrLoc = 0;
	};
	4F836FD40D7D3A0A00136C78 /* Isotopes_M */ = {
		uiCtxt = {
			sepNavIntBoundsRect = "{{0, 0}, {740, 709}}";
			sepNavSelRange = "{247, 0}";
			sepNavVisRange = "{0, 247}";
		};
	};
	4F836FD60D7D3A1400136C78 /* Isotopes_J */ = {
		uiCtxt = {
			sepNavIntBoundsRect = "{{0, 0}, {740, 709}}";
			sepNavSelRange = "{0, 229}";
			sepNavVisRange = "{0, 230}";
		};
	};
	4F836FD80D7D3A2F00136C78 /* Natural_Abundance_M */ = {
		uiCtxt = {
			sepNavIntBoundsRect = "{{0, 0}, {740, 686}}";
			sepNavSelRange = "{165, 0}";
			sepNavVisRange = "{0, 170}";
		};
	};
	4F836FDA0D7D3A3700136C78 /* Natural_Abundance_J */ = {
		uiCtxt = {
			sepNavIntBoundsRect = "{{0, 0}, {740, 709}}";
			sepNavSelRange = "{47, 0}";
			sepNavVisRange = "{0, 167}";
		};
	};
	4F8370EB0D7F2E9900136C78 /* Natural_Abundance_Morig */ = {
		uiCtxt = {
			sepNavIntBoundsRect = "{{0, 0}, {740, 709}}";
			sepNavSelRange = "{75, 0}";
			sepNavVisRange = "{0, 173}";
		};
	};
	4F8370ED0D7F2ECF00136C78 /* Isotopes_Morig */ = {
		uiCtxt = {
			sepNavIntBoundsRect = "{{0, 0}, {740, 709}}";
			sepNavSelRange = "{243, 0}";
			sepNavVisRange = "{0, 243}";
		};
	};
	4F8FC6510D0FC52800EBBE1D /* LabelTransform1.h */ = {
		uiCtxt = {
			sepNavIntBoundsRect = "{{0, 0}, {740, 628}}";
			sepNavSelRange = "{780, 0}";
			sepNavVisRange = "{0, 867}";
		};
	};
	4F8FC6520D0FC52800EBBE1D /* LabelTransform1.m */ = {
		uiCtxt = {
			sepNavIntBoundsRect = "{{0, 0}, {740, 784}}";
			sepNavSelRange = "{780, 0}";
			sepNavVisRange = "{0, 1209}";
		};
	};
	4F8FC65A0D0FC69E00EBBE1D /* LabelTransform2.h */ = {
		uiCtxt = {
			sepNavIntBoundsRect = "{{0, 0}, {740, 628}}";
			sepNavSelRange = "{780, 0}";
			sepNavVisRange = "{0, 866}";
		};
	};
	4F8FC65B0D0FC69E00EBBE1D /* LabelTransform2.m */ = {
		uiCtxt = {
			sepNavIntBoundsRect = "{{0, 0}, {740, 656}}";
			sepNavSelRange = "{780, 0}";
			sepNavVisRange = "{0, 1144}";
		};
	};
	4F8FC66D0D0FC85B00EBBE1D /* EnvelopeDelegate.h */ = {
		uiCtxt = {
			sepNavIntBoundsRect = "{{0, 0}, {740, 672}}";
			sepNavSelRange = "{780, 0}";
			sepNavVisRange = "{0, 1204}";
		};
	};
	4F8FC66E0D0FC85B00EBBE1D /* EnvelopeDelegate.m */ = {
		uiCtxt = {
			sepNavIntBoundsRect = "{{0, 0}, {740, 2176}}";
			sepNavSelRange = "{780, 0}";
			sepNavVisRange = "{0, 1386}";
		};
	};
	4F8FC6E40D1049AE00EBBE1D /* LabelTransform1b.h */ = {
		uiCtxt = {
			sepNavIntBoundsRect = "{{0, 0}, {740, 628}}";
			sepNavSelRange = "{780, 0}";
			sepNavVisRange = "{0, 868}";
		};
	};
	4F8FC6E50D1049AE00EBBE1D /* LabelTransform1b.m */ = {
		uiCtxt = {
			sepNavIntBoundsRect = "{{0, 0}, {740, 656}}";
			sepNavSelRange = "{780, 0}";
			sepNavVisRange = "{0, 1146}";
		};
	};
	4F8FC6E70D1049B900EBBE1D /* LabelTransform2b.h */ = {
		uiCtxt = {
			sepNavIntBoundsRect = "{{0, 0}, {740, 628}}";
			sepNavSelRange = "{780, 0}";
			sepNavVisRange = "{0, 868}";
		};
	};
	4F8FC6E80D1049B900EBBE1D /* LabelTransform2b.m */ = {
		uiCtxt = {
			sepNavIntBoundsRect = "{{0, 0}, {740, 656}}";
			sepNavSelRange = "{780, 0}";
			sepNavVisRange = "{0, 1146}";
		};
	};
	4F8FC75F0D1060D900EBBE1D /* LabelTransform0.h */ = {
		uiCtxt = {
			sepNavIntBoundsRect = "{{0, 0}, {740, 628}}";
			sepNavSelRange = "{780, 0}";
			sepNavVisRange = "{0, 867}";
		};
	};
	4F8FC7600D1060D900EBBE1D /* LabelTransform0.m */ = {
		uiCtxt = {
			sepNavIntBoundsRect = "{{0, 0}, {740, 656}}";
			sepNavSelRange = "{780, 0}";
			sepNavVisRange = "{0, 1143}";
		};
	};
	4F941AB50E3A4F50005BEA33 /* PBXTextBookmark */ = {
		isa = PBXTextBookmark;
		fRef = 8D1107310486CEB800E47090 /* Info.plist */;
		name = "Info.plist: 91";
		rLen = 0;
		rLoc = 2417;
		rType = 0;
		vrLen = 1151;
		vrLoc = 1407;
	};
	4F989FE50D0481EC000D4C29 /* DataTypes.h */ = {
		uiCtxt = {
			sepNavIntBoundsRect = "{{0, 0}, {740, 736}}";
			sepNavSelRange = "{780, 0}";
			sepNavVisRange = "{0, 1441}";
		};
	};
	4F9A507F0E39A7FC0042C4A4 /* PBXTextBookmark */ = {
		isa = PBXTextBookmark;
		fRef = 4F6F23190CFDE942005FC046 /* IsoController.m */;
		name = "IsoController.m: 2101";
		rLen = 0;
		rLoc = 63538;
		rType = 0;
		vrLen = 1287;
		vrLoc = 62818;
	};
	4F9A508E0E3A1E540042C4A4 /* PBXTextBookmark */ = {
		isa = PBXTextBookmark;
		fRef = 8D1107310486CEB800E47090 /* Info.plist */;
		name = "Info.plist: 91";
		rLen = 0;
		rLoc = 2417;
		rType = 0;
		vrLen = 1151;
		vrLoc = 1407;
	};
	4FA79E7A0CFFF60F00A01584 /* IsoModel.h */ = {
		uiCtxt = {
			sepNavIntBoundsRect = "{{0, 0}, {740, 2048}}";
			sepNavSelRange = "{780, 0}";
			sepNavVisRange = "{0, 1131}";
		};
	};
	4FA79E7B0CFFF60F00A01584 /* IsoModel.m */ = {
		uiCtxt = {
			sepNavIntBoundsRect = "{{0, 0}, {740, 6480}}";
			sepNavSelRange = "{780, 0}";
			sepNavVisRange = "{0, 1209}";
		};
	};
	4FA7A2620D01189B00A01584 /* Credits.html */ = {
		uiCtxt = {
			sepNavIntBoundsRect = "{{0, 0}, {740, 628}}";
			sepNavSelRange = "{954, 0}";
			sepNavVisRange = "{0, 1115}";
		};
	};
	4FB664A20DA09529008BDC99 /* PBXTextBookmark */ = {
		isa = PBXTextBookmark;
		fRef = 4F6F237B0CFE8C2A005FC046 /* IsoObject.m */;
		name = "IsoObject.m: 1365";
		rLen = 0;
		rLoc = 41026;
		rType = 0;
		vrLen = 1118;
		vrLoc = 23013;
	};
	4FBBA7270DCFAF04004EF5F8 /* parse_pvalue.pl */ = {
		isa = PBXFileReference;
		lastKnownFileType = text.script.perl;
		name = parse_pvalue.pl;
		path = /Users/msykes/Zeus/radha/dvrel/dvrel2_antibiotics_individual/parse_pvalue.pl;
		sourceTree = "<absolute>";
	};
	4FBBAACF0DD1758F004EF5F8 /* PBXTextBookmark */ = {
		isa = PBXTextBookmark;
		fRef = 4FBBA7270DCFAF04004EF5F8 /* parse_pvalue.pl */;
		name = "parse_pvalue.pl: 1";
		rLen = 0;
		rLoc = 0;
		rType = 0;
		vrLen = 125;
		vrLoc = 0;
	};
	4FBBAAD50DD1758F004EF5F8 /* PBXTextBookmark */ = {
		isa = PBXTextBookmark;
		fRef = 4FBBA7270DCFAF04004EF5F8 /* parse_pvalue.pl */;
		name = "parse_pvalue.pl: 1";
		rLen = 0;
		rLoc = 0;
		rType = 0;
		vrLen = 125;
		vrLoc = 0;
	};
	4FBD294C0D8EF5DE00E575A8 /* MyPDFSaveView.h */ = {
		uiCtxt = {
			sepNavIntBoundsRect = "{{0, 0}, {740, 628}}";
			sepNavSelRange = "{780, 0}";
			sepNavVisRange = "{0, 853}";
		};
	};
	4FBD294D0D8EF5DE00E575A8 /* MyPDFSaveView.m */ = {
		uiCtxt = {
			sepNavIntBoundsRect = "{{0, 0}, {740, 704}}";
			sepNavSelRange = "{780, 0}";
			sepNavVisRange = "{0, 1103}";
		};
	};
	4FC560C20D88D56A0038F409 /* ExportView.h */ = {
		uiCtxt = {
			sepNavIntBoundsRect = "{{0, 0}, {740, 628}}";
			sepNavSelRange = "{780, 0}";
			sepNavVisRange = "{0, 869}";
		};
	};
	4FC560C30D88D56A0038F409 /* ExportView.m */ = {
		uiCtxt = {
			sepNavIntBoundsRect = "{{0, 0}, {740, 5760}}";
			sepNavSelRange = "{780, 0}";
			sepNavVisRange = "{0, 1219}";
		};
	};
	4FC560D20D88DE260038F409 /* SaveView.h */ = {
		uiCtxt = {
			sepNavIntBoundsRect = "{{0, 0}, {740, 628}}";
			sepNavSelRange = "{780, 0}";
			sepNavVisRange = "{0, 847}";
		};
	};
	4FC560D30D88DE260038F409 /* SaveView.m */ = {
		uiCtxt = {
			sepNavIntBoundsRect = "{{0, 0}, {740, 628}}";
			sepNavSelRange = "{780, 0}";
			sepNavVisRange = "{0, 1052}";
		};
	};
	4FC561E90D8AF7640038F409 /* Background */ = {
		uiCtxt = {
			sepNavIntBoundsRect = "{{0, 0}, {740, 709}}";
			sepNavSelRange = "{0, 0}";
			sepNavVisRange = "{0, 870}";
		};
	};
	4FC561EA0D8AF7700038F409 /* Implementation */ = {
		uiCtxt = {
			sepNavIntBoundsRect = "{{0, 0}, {740, 709}}";
			sepNavSelRange = "{524, 0}";
			sepNavVisRange = "{0, 524}";
		};
	};
	4FC561EC0D8AF7A60038F409 /* Resources */ = {
		uiCtxt = {
			sepNavIntBoundsRect = "{{0, 0}, {740, 709}}";
			sepNavSelRange = "{171, 0}";
			sepNavVisRange = "{0, 693}";
		};
	};
	4FC5F1F80DB4078C002DBC52 /* PBXTextBookmark */ = {
		isa = PBXTextBookmark;
		fRef = 4FCF32370D77321F00AD4403 /* RNA */;
		name = "RNA: 3";
		rLen = 0;
		rLoc = 27;
		rType = 0;
		vrLen = 163;
		vrLoc = 0;
	};
	4FC5F1F90DB4078C002DBC52 /* PBXTextBookmark */ = {
		isa = PBXTextBookmark;
		fRef = 4F6F22750CFCC4FE005FC046 /* Residues */;
		name = "Residues: 4";
		rLen = 0;
		rLoc = 35;
		rType = 0;
		vrLen = 387;
		vrLoc = 0;
	};
	4FC5F21B0DB40C3E002DBC52 /* PBXTextBookmark */ = {
		isa = PBXTextBookmark;
		fRef = 4F6F237A0CFE8C2A005FC046 /* IsoObject.h */;
		name = "IsoObject.h: 92";
		rLen = 0;
		rLoc = 4289;
		rType = 0;
		vrLen = 1182;
		vrLoc = 1429;
	};
	4FC5F2E50DB68215002DBC52 /* PBXTextBookmark */ = {
		isa = PBXTextBookmark;
		fRef = 4F6F22E20CFDE2CA005FC046 /* envelope.h */;
		name = "envelope.h: 20";
		rLen = 0;
		rLoc = 986;
		rType = 0;
		vrLen = 1887;
		vrLoc = 0;
	};
	4FC5F2E70DB68215002DBC52 /* license_header.txt */ = {
		isa = PBXFileReference;
		lastKnownFileType = text;
		name = license_header.txt;
		path = /Users/msykes/jrwill_lab/src/license_header.txt;
		sourceTree = "<absolute>";
	};
	4FC5F2F50DB6CCAC002DBC52 /* PBXTextBookmark */ = {
		isa = PBXTextBookmark;
		fRef = 4FC5F2E70DB68215002DBC52 /* license_header.txt */;
		name = "license_header.txt: 1";
		rLen = 0;
		rLoc = 0;
		rType = 0;
		vrLen = 757;
		vrLoc = 0;
	};
	4FC5F2F70DB6CCAC002DBC52 /* PBXTextBookmark */ = {
		isa = PBXTextBookmark;
		fRef = 4FC5F2E70DB68215002DBC52 /* license_header.txt */;
		name = "license_header.txt: 1";
		rLen = 0;
		rLoc = 0;
		rType = 0;
		vrLen = 757;
		vrLoc = 0;
	};
	4FC5F2F80DB6CCAC002DBC52 /* PBXTextBookmark */ = {
		isa = PBXTextBookmark;
		fRef = 4F6F22700CFCC431005FC046 /* Isotopes */;
		name = "Isotopes: 22";
		rLen = 0;
		rLoc = 285;
		rType = 0;
		vrLen = 247;
		vrLoc = 0;
	};
	4FC5F31C0DB7A57A002DBC52 /* PBXTextBookmark */ = {
		isa = PBXTextBookmark;
		fRef = 4F989FE50D0481EC000D4C29 /* DataTypes.h */;
		name = "DataTypes.h: 31";
		rLen = 0;
		rLoc = 1486;
		rType = 0;
		vrLen = 596;
		vrLoc = 0;
	};
	4FC5F3C50DB7F82F002DBC52 /* msc04_makepeaks_1local.pl */ = {
		isa = PBXFileReference;
		lastKnownFileType = text.script.perl;
		name = msc04_makepeaks_1local.pl;
		path = /Users/msykes/Zeus/massacre/msc/msc04_makepeaks_1local.pl;
		sourceTree = "<absolute>";
	};
	4FC5F3E60DB81CF9002DBC52 /* PBXTextBookmark */ = {
		isa = PBXTextBookmark;
		fRef = 4FC5F3C50DB7F82F002DBC52 /* msc04_makepeaks_1local.pl */;
		name = "msc04_makepeaks_1local.pl: 1";
		rLen = 0;
		rLoc = 0;
		rType = 0;
		vrLen = 1251;
		vrLoc = 0;
	};
	4FC5F3EB0DB81CF9002DBC52 /* PBXTextBookmark */ = {
		isa = PBXTextBookmark;
		fRef = 4FC5F3C50DB7F82F002DBC52 /* msc04_makepeaks_1local.pl */;
		name = "msc04_makepeaks_1local.pl: 1";
		rLen = 0;
		rLoc = 0;
		rType = 0;
		vrLen = 1251;
		vrLoc = 0;
	};
	4FC5F3EC0DB81CF9002DBC52 /* PBXBookmark */ = {
		isa = PBXBookmark;
		fRef = 4FC5F3DE0DB7FCD7002DBC52 /* plus.png */;
	};
	4FC5F3EF0DB81CF9002DBC52 /* calc_residues.f */ = {
		isa = PBXFileReference;
		lastKnownFileType = sourcecode.fortran;
		name = calc_residues.f;
		path = /Users/msykes/jrwill_lab/src/isodist_3.2b/src_sykes/calc_residues.f;
		sourceTree = "<absolute>";
	};
	4FC5F3FC0DB87ABE002DBC52 /* PBXTextBookmark */ = {
		isa = PBXTextBookmark;
		fRef = 4FC5F3EF0DB81CF9002DBC52 /* calc_residues.f */;
		name = "calc_residues.f: 1";
		rLen = 0;
		rLoc = 0;
		rType = 0;
		vrLen = 1031;
		vrLoc = 0;
	};
	4FC5F3FF0DB87ABE002DBC52 /* PBXTextBookmark */ = {
		isa = PBXTextBookmark;
		fRef = 4FC5F3EF0DB81CF9002DBC52 /* calc_residues.f */;
		name = "calc_residues.f: 1";
		rLen = 0;
		rLoc = 0;
		rType = 0;
		vrLen = 1031;
		vrLoc = 0;
	};
	4FC5F4000DB87ABE002DBC52 /* PBXBookmark */ = {
		isa = PBXBookmark;
		fRef = 4FBD29220D8CDC0200E575A8 /* envelopedoc.icns */;
	};
	4FC5F4010DB87ABE002DBC52 /* PBXTextBookmark */ = {
		isa = PBXTextBookmark;
		fRef = 089C165DFE840E0CC02AAC07 /* English */;
		name = "InfoPlist.strings: 3";
		rLen = 0;
		rLoc = 115;
		rType = 0;
		vrLen = 123;
		vrLoc = 0;
	};
	4FC7C2410DC8F27100E1629C /* PBXBookmark */ = {
		isa = PBXBookmark;
		fRef = 4FFB4B550D81F79A0093FE2E /* line.png */;
	};
	4FC7C25C0DC97F8300E1629C /* PBXBookmark */ = {
		isa = PBXBookmark;
		fRef = 4FC5F3E20DB7FCED002DBC52 /* minus.png */;
	};
	4FC7C2610DC97F8300E1629C /* PBXTextBookmark */ = {
		isa = PBXTextBookmark;
		fRef = 4FFB4AF40D81DDD80093FE2E /* AmplitudeTransform.m */;
		name = "AmplitudeTransform.m: 24";
		rLen = 0;
		rLoc = 1107;
		rType = 0;
		vrLen = 508;
		vrLoc = 0;
	};
	4FCF32370D77321F00AD4403 /* RNA */ = {
		uiCtxt = {
			sepNavIntBoundsRect = "{{0, 0}, {740, 628}}";
			sepNavSelRange = "{160, 0}";
			sepNavVisRange = "{0, 185}";
		};
	};
	4FDE42A60DE725C500FCBAFE /* PBXTextBookmark */ = {
		isa = PBXTextBookmark;
		fRef = 4F8FC65A0D0FC69E00EBBE1D /* LabelTransform2.h */;
		name = "LabelTransform2.h: 17";
		rLen = 0;
		rLoc = 866;
		rType = 0;
		vrLen = 231;
		vrLoc = 0;
	};
	4FDE42A70DE725C500FCBAFE /* PBXTextBookmark */ = {
		isa = PBXTextBookmark;
		fRef = 4F8FC65B0D0FC69E00EBBE1D /* LabelTransform2.m */;
		name = "LabelTransform2.m: 29";
		rLen = 0;
		rLoc = 1144;
		rType = 0;
		vrLen = 508;
		vrLoc = 0;
	};
	4FDE42AA0DE725C500FCBAFE /* PBXTextBookmark */ = {
		isa = PBXTextBookmark;
		fRef = 4FFB4A670D81CE960093FE2E /* ChisqTransform.m */;
		name = "ChisqTransform.m: 14";
		rLen = 284;
		rLoc = 843;
		rType = 0;
		vrLen = 498;
		vrLoc = 0;
	};
	4FDE42AB0DE725C500FCBAFE /* PBXTextBookmark */ = {
		isa = PBXTextBookmark;
		fRef = 4F1E2CC00D73F57F00F969F4 /* LabelTransform1Color.m */;
		name = "LabelTransform1Color.m: 32";
		rLen = 0;
		rLoc = 1349;
		rType = 0;
		vrLen = 910;
		vrLoc = 0;
	};
	4FEF19400DE3638B00102C69 /* PBXTextBookmark */ = {
		isa = PBXTextBookmark;
		fRef = 4FEF19410DE3638B00102C69 /* msc05_runisodist.pl */;
		name = "msc05_runisodist.pl: 1";
		rLen = 0;
		rLoc = 0;
		rType = 0;
		vrLen = 1495;
		vrLoc = 0;
	};
	4FEF19410DE3638B00102C69 /* msc05_runisodist.pl */ = {
		isa = PBXFileReference;
		lastKnownFileType = text.script.perl;
		name = msc05_runisodist.pl;
		path = /Users/msykes/Zeus/massacre/msc/msc05_runisodist.pl;
		sourceTree = "<absolute>";
	};
	4FEF19420DE3638B00102C69 /* PBXTextBookmark */ = {
		isa = PBXTextBookmark;
		fRef = 4FEF19430DE3638B00102C69 /* msc05_runisodist_iso3.pl */;
		name = "msc05_runisodist_iso3.pl: 4";
		rLen = 1;
		rLoc = 50;
		rType = 0;
		vrLen = 1467;
		vrLoc = 0;
	};
	4FEF19430DE3638B00102C69 /* msc05_runisodist_iso3.pl */ = {
		isa = PBXFileReference;
		lastKnownFileType = text.script.perl;
		name = msc05_runisodist_iso3.pl;
		path = /Users/msykes/Zeus/massacre/msc/msc05_runisodist_iso3.pl;
		sourceTree = "<absolute>";
	};
	4FEF19840DE3638B00102C69 /* PBXTextBookmark */ = {
		isa = PBXTextBookmark;
		fRef = 4FEF19850DE3638B00102C69 /* msc05_runisodist.pl */;
		name = "msc05_runisodist.pl: 1";
		rLen = 0;
		rLoc = 0;
		rType = 0;
		vrLen = 1495;
		vrLoc = 0;
	};
	4FEF19850DE3638B00102C69 /* msc05_runisodist.pl */ = {
		isa = PBXFileReference;
		lastKnownFileType = text.script.perl;
		name = msc05_runisodist.pl;
		path = /Users/msykes/Zeus/massacre/msc/msc05_runisodist.pl;
		sourceTree = "<absolute>";
	};
	4FEF19860DE3638B00102C69 /* PBXTextBookmark */ = {
		isa = PBXTextBookmark;
		fRef = 4FEF19870DE3638B00102C69 /* msc05_runisodist_iso3.pl */;
		name = "msc05_runisodist_iso3.pl: 4";
		rLen = 1;
		rLoc = 50;
		rType = 0;
		vrLen = 1467;
		vrLoc = 0;
	};
	4FEF19870DE3638B00102C69 /* msc05_runisodist_iso3.pl */ = {
		isa = PBXFileReference;
		lastKnownFileType = text.script.perl;
		name = msc05_runisodist_iso3.pl;
		path = /Users/msykes/Zeus/massacre/msc/msc05_runisodist_iso3.pl;
		sourceTree = "<absolute>";
	};
	4FEF19EA0DE38F1A00102C69 /* PBXTextBookmark */ = {
		isa = PBXTextBookmark;
		fRef = 4FEF19EB0DE38F1A00102C69 /* var2kvc.pl */;
		name = "var2kvc.pl: 11";
		rLen = 1;
		rLoc = 391;
		rType = 0;
		vrLen = 1006;
		vrLoc = 0;
	};
	4FEF19EB0DE38F1A00102C69 /* var2kvc.pl */ = {
		isa = PBXFileReference;
		lastKnownFileType = text.script.perl;
		name = var2kvc.pl;
		path = /Users/msykes/Cocoa/var2kvc.pl;
		sourceTree = "<absolute>";
	};
	4FEF19EE0DE38F1A00102C69 /* PBXTextBookmark */ = {
		isa = PBXTextBookmark;
		fRef = 4FEF19EF0DE38F1A00102C69 /* var2kvc.pl */;
		name = "var2kvc.pl: 11";
		rLen = 1;
		rLoc = 391;
		rType = 0;
		vrLen = 1006;
		vrLoc = 0;
	};
	4FEF19EF0DE38F1A00102C69 /* var2kvc.pl */ = {
		isa = PBXFileReference;
		lastKnownFileType = text.script.perl;
		name = var2kvc.pl;
		path = /Users/msykes/Cocoa/var2kvc.pl;
		sourceTree = "<absolute>";
	};
	4FFB4A660D81CE960093FE2E /* ChisqTransform.h */ = {
		uiCtxt = {
			sepNavIntBoundsRect = "{{0, 0}, {740, 628}}";
			sepNavSelRange = "{780, 0}";
			sepNavVisRange = "{0, 866}";
		};
	};
	4FFB4A670D81CE960093FE2E /* ChisqTransform.m */ = {
		uiCtxt = {
			sepNavIntBoundsRect = "{{0, 0}, {740, 656}}";
			sepNavSelRange = "{780, 0}";
			sepNavVisRange = "{0, 1134}";
		};
	};
	4FFB4AF30D81DDD80093FE2E /* AmplitudeTransform.h */ = {
		uiCtxt = {
			sepNavIntBoundsRect = "{{0, 0}, {740, 628}}";
			sepNavSelRange = "{780, 0}";
			sepNavVisRange = "{0, 870}";
		};
	};
	4FFB4AF40D81DDD80093FE2E /* AmplitudeTransform.m */ = {
		uiCtxt = {
			sepNavIntBoundsRect = "{{0, 0}, {740, 656}}";
			sepNavSelRange = "{780, 0}";
			sepNavVisRange = "{0, 1143}";
		};
	};
	4FFE7E160D9C36960094BF24 /* PBXTextBookmark */ = {
		isa = PBXTextBookmark;
		fRef = 4FC560C20D88D56A0038F409 /* ExportView.h */;
		name = "ExportView.h: 17";
		rLen = 0;
		rLoc = 869;
		rType = 0;
		vrLen = 227;
		vrLoc = 0;
	};
	4FFE7E170D9C36960094BF24 /* PBXTextBookmark */ = {
		isa = PBXTextBookmark;
		fRef = 4FC560C30D88D56A0038F409 /* ExportView.m */;
		name = "ExportView.m: 21";
		rLen = 0;
		rLoc = 1333;
		rType = 0;
		vrLen = 444;
		vrLoc = 0;
	};
	4FFE7E180D9C36960094BF24 /* PBXTextBookmark */ = {
		isa = PBXTextBookmark;
		fRef = 4FC560D20D88DE260038F409 /* SaveView.h */;
		name = "SaveView.h: 12";
		rLen = 0;
		rLoc = 838;
		rType = 0;
		vrLen = 203;
		vrLoc = 0;
	};
	4FFE7E190D9C36960094BF24 /* PBXTextBookmark */ = {
		isa = PBXTextBookmark;
		fRef = 4FC560D30D88DE260038F409 /* SaveView.m */;
		name = "SaveView.m: 24";
		rLen = 0;
		rLoc = 1045;
		rType = 0;
		vrLen = 408;
		vrLoc = 0;
	};
	4FFE7E1C0D9C36960094BF24 /* PBXTextBookmark */ = {
		isa = PBXTextBookmark;
		fRef = 4FBD294C0D8EF5DE00E575A8 /* MyPDFSaveView.h */;
		name = "MyPDFSaveView.h: 12";
		rLen = 0;
		rLoc = 821;
		rType = 0;
		vrLen = 212;
		vrLoc = 0;
	};
	4FFE7E2A0D9C36960094BF24 /* PBXTextBookmark */ = {
		isa = PBXTextBookmark;
		fRef = 4FBD294D0D8EF5DE00E575A8 /* MyPDFSaveView.m */;
		name = "MyPDFSaveView.m: 9";
		rLen = 0;
		rLoc = 793;
		rType = 0;
		vrLen = 421;
		vrLoc = 0;
	};
	4FFE7EA90D9D89A80094BF24 /* PBXTextBookmark */ = {
		isa = PBXTextBookmark;
		fRef = 4F836FD40D7D3A0A00136C78 /* Isotopes_M */;
		name = "Isotopes_M: 22";
		rLen = 0;
		rLoc = 247;
		rType = 0;
		vrLen = 247;
		vrLoc = 0;
	};
	4FFE7EAE0D9D89A80094BF24 /* PBXTextBookmark */ = {
		isa = PBXTextBookmark;
		fRef = 4F836FD40D7D3A0A00136C78 /* Isotopes_M */;
		name = "Isotopes_M: 22";
		rLen = 0;
		rLoc = 247;
		rType = 0;
		vrLen = 247;
		vrLoc = 0;
	};
	4FFE7EAF0D9D89A80094BF24 /* PBXTextBookmark */ = {
		isa = PBXTextBookmark;
		fRef = 4F836FD80D7D3A2F00136C78 /* Natural_Abundance_M */;
		name = "Natural_Abundance_M: 20";
		rLen = 0;
		rLoc = 165;
		rType = 0;
		vrLen = 170;
		vrLoc = 0;
	};
	4FFE7EB10D9D89A80094BF24 /* calc_mass_v8.pl */ = {
		isa = PBXFileReference;
		lastKnownFileType = text.script.perl;
		name = calc_mass_v8.pl;
		path = /Users/msykes/Zeus/digest/calc_mass_v8.pl;
		sourceTree = "<absolute>";
	};
	4FFE7EBA0D9D9D780094BF24 /* PBXTextBookmark */ = {
		isa = PBXTextBookmark;
		fRef = 4FFE7EB10D9D89A80094BF24 /* calc_mass_v8.pl */;
		name = "calc_mass_v8.pl: 1";
		rLen = 0;
		rLoc = 0;
		rType = 0;
		vrLen = 1334;
		vrLoc = 0;
	};
	4FFE7EBB0D9D9D780094BF24 /* PBXTextBookmark */ = {
		isa = PBXTextBookmark;
		fRef = 4F836FD60D7D3A1400136C78 /* Isotopes_J */;
		name = "Isotopes_J: 1";
		rLen = 229;
		rLoc = 0;
		rType = 0;
		vrLen = 230;
		vrLoc = 0;
	};
	4FFE7EBC0D9D9D780094BF24 /* PBXTextBookmark */ = {
		isa = PBXTextBookmark;
		fRef = 4FFE7EB10D9D89A80094BF24 /* calc_mass_v8.pl */;
		name = "calc_mass_v8.pl: 1";
		rLen = 0;
		rLoc = 0;
		rType = 0;
		vrLen = 1334;
		vrLoc = 0;
	};
	4FFE7EBD0D9D9D780094BF24 /* PBXTextBookmark */ = {
		isa = PBXTextBookmark;
		fRef = 4F836FD60D7D3A1400136C78 /* Isotopes_J */;
		name = "Isotopes_J: 1";
		rLen = 229;
		rLoc = 0;
		rType = 0;
		vrLen = 230;
		vrLoc = 0;
	};
	4FFE7ED70D9DA4320094BF24 /* PBXTextBookmark */ = {
		isa = PBXTextBookmark;
		fRef = 4F836FD80D7D3A2F00136C78 /* Natural_Abundance_M */;
		name = "Natural_Abundance_M: 20";
		rLen = 0;
		rLoc = 165;
		rType = 0;
		vrLen = 170;
		vrLoc = 0;
	};
	4FFE7FAE0D9F39350094BF24 /* PBXTextBookmark */ = {
		isa = PBXTextBookmark;
		fRef = 4F8FC75F0D1060D900EBBE1D /* LabelTransform0.h */;
		name = "LabelTransform0.h: 12";
		rLen = 18;
		rLoc = 837;
		rType = 0;
		vrLen = 231;
		vrLoc = 0;
	};
	4FFE7FAF0D9F39350094BF24 /* PBXTextBookmark */ = {
		isa = PBXTextBookmark;
		fRef = 4F8FC7600D1060D900EBBE1D /* LabelTransform0.m */;
		name = "LabelTransform0.m: 14";
		rLen = 291;
		rLoc = 845;
		rType = 0;
		vrLen = 507;
		vrLoc = 0;
	};
	4FFE7FB10D9F39350094BF24 /* PBXTextBookmark */ = {
		isa = PBXTextBookmark;
		fRef = 4F8FC66E0D0FC85B00EBBE1D /* EnvelopeDelegate.m */;
		name = "EnvelopeDelegate.m: 26";
		rLen = 159;
		rLoc = 1225;
		rType = 0;
		vrLen = 1741;
		vrLoc = 0;
	};
	8D1107260486CEB800E47090 /* Envelope */ = {
		activeExec = 0;
		executables = (
			4F6F22580CFC9FB0005FC046 /* Envelope */,
		);
	};
	8D1107310486CEB800E47090 /* Info.plist */ = {
		uiCtxt = {
			sepNavIntBoundsRect = "{{0, 0}, {758, 1568}}";
			sepNavSelRange = "{2417, 0}";
			sepNavVisRange = "{1407, 1151}";
		};
	};
}
