# Supplementary material for: Envelope: interactive software for modeling and fitting complex isotope distributions
Source: BMC Bioinformatics. 2008 Oct 20;9:446. doi: 10.1186/1471-2105-9-446 (PMC2605472; doi:10.1186/1471-2105-9-446)
Supplement: Additional file 2 — zip archive of the Envelope source code. [file 1471-2105-9-446-S2.zip › Envelope_src/Envelope.xcodeproj/project.pbxproj]

// !$*UTF8*$!
{
	archiveVersion = 1;
	classes = {
	};
	objectVersion = 42;
	objects = {

/* Begin PBXBuildFile section */
		4F1E2CC10D73F57F00F969F4 /* LabelTransform1Color.m in Sources */ = {isa = PBXBuildFile; fileRef = 4F1E2CC00D73F57F00F969F4 /* LabelTransform1Color.m */; };
		4F4AB8630E3991A60002F89C /* LICENSE in Resources */ = {isa = PBXBuildFile; fileRef = 4F4AB8620E3991A60002F89C /* LICENSE */; };
		4F6F22710CFCC431005FC046 /* Isotopes in Resources */ = {isa = PBXBuildFile; fileRef = 4F6F22700CFCC431005FC046 /* Isotopes */; };
		4F6F22740CFCC489005FC046 /* Natural_Abundance in Resources */ = {isa = PBXBuildFile; fileRef = 4F6F22730CFCC489005FC046 /* Natural_Abundance */; };
		4F6F22760CFCC4FE005FC046 /* Residues in Resources */ = {isa = PBXBuildFile; fileRef = 4F6F22750CFCC4FE005FC046 /* Residues */; };
		4F6F22E30CFDE2CA005FC046 /* envelope.c in Sources */ = {isa = PBXBuildFile; fileRef = 4F6F22E10CFDE2CA005FC046 /* envelope.c */; };
		4F6F23040CFDE45D005FC046 /* libfftw3.a in Frameworks */ = {isa = PBXBuildFile; fileRef = 4F6F23030CFDE45D005FC046 /* libfftw3.a */; };
		4F6F231A0CFDE942005FC046 /* IsoController.m in Sources */ = {isa = PBXBuildFile; fileRef = 4F6F23190CFDE942005FC046 /* IsoController.m */; };
		4F6F231D0CFDE954005FC046 /* IsoView.m in Sources */ = {isa = PBXBuildFile; fileRef = 4F6F231C0CFDE954005FC046 /* IsoView.m */; };
		4F6F237C0CFE8C2A005FC046 /* IsoObject.m in Sources */ = {isa = PBXBuildFile; fileRef = 4F6F237B0CFE8C2A005FC046 /* IsoObject.m */; };
		4F8FC6530D0FC52800EBBE1D /* LabelTransform1.m in Sources */ = {isa = PBXBuildFile; fileRef = 4F8FC6520D0FC52800EBBE1D /* LabelTransform1.m */; };
		4F8FC65C0D0FC69E00EBBE1D /* LabelTransform2.m in Sources */ = {isa = PBXBuildFile; fileRef = 4F8FC65B0D0FC69E00EBBE1D /* LabelTransform2.m */; };
		4F8FC66F0D0FC85B00EBBE1D /* EnvelopeDelegate.m in Sources */ = {isa = PBXBuildFile; fileRef = 4F8FC66E0D0FC85B00EBBE1D /* EnvelopeDelegate.m */; };
		4F8FC6E60D1049AE00EBBE1D /* LabelTransform1b.m in Sources */ = {isa = PBXBuildFile; fileRef = 4F8FC6E50D1049AE00EBBE1D /* LabelTransform1b.m */; };
		4F8FC6E90D1049B900EBBE1D /* LabelTransform2b.m in Sources */ = {isa = PBXBuildFile; fileRef = 4F8FC6E80D1049B900EBBE1D /* LabelTransform2b.m */; };
		4F8FC7610D1060D900EBBE1D /* LabelTransform0.m in Sources */ = {isa = PBXBuildFile; fileRef = 4F8FC7600D1060D900EBBE1D /* LabelTransform0.m */; };
		4FA79E7C0CFFF60F00A01584 /* IsoModel.m in Sources */ = {isa = PBXBuildFile; fileRef = 4FA79E7B0CFFF60F00A01584 /* IsoModel.m */; };
		4FA7A2630D01189B00A01584 /* Credits.html in Resources */ = {isa = PBXBuildFile; fileRef = 4FA7A2620D01189B00A01584 /* Credits.html */; };
		4FBD291F0D8CDBF300E575A8 /* envelope.icns in Resources */ = {isa = PBXBuildFile; fileRef = 4FBD291E0D8CDBF300E575A8 /* envelope.icns */; };
		4FBD29230D8CDC0200E575A8 /* envelopedoc.icns in Resources */ = {isa = PBXBuildFile; fileRef = 4FBD29220D8CDC0200E575A8 /* envelopedoc.icns */; };
		4FBD294E0D8EF5DE00E575A8 /* MyPDFSaveView.m in Sources */ = {isa = PBXBuildFile; fileRef = 4FBD294D0D8EF5DE00E575A8 /* MyPDFSaveView.m */; };
		4FC560C40D88D56A0038F409 /* ExportView.m in Sources */ = {isa = PBXBuildFile; fileRef = 4FC560C30D88D56A0038F409 /* ExportView.m */; };
		4FC560D40D88DE260038F409 /* SaveView.m in Sources */ = {isa = PBXBuildFile; fileRef = 4FC560D30D88DE260038F409 /* SaveView.m */; };
		4FC5F3DF0DB7FCD7002DBC52 /* plus.png in Resources */ = {isa = PBXBuildFile; fileRef = 4FC5F3DE0DB7FCD7002DBC52 /* plus.png */; };
		4FC5F3E30DB7FCED002DBC52 /* minus.png in Resources */ = {isa = PBXBuildFile; fileRef = 4FC5F3E20DB7FCED002DBC52 /* minus.png */; };
		4FCF32380D77321F00AD4403 /* RNA in Resources */ = {isa = PBXBuildFile; fileRef = 4FCF32370D77321F00AD4403 /* RNA */; };
		4FFB4A680D81CE960093FE2E /* ChisqTransform.m in Sources */ = {isa = PBXBuildFile; fileRef = 4FFB4A670D81CE960093FE2E /* ChisqTransform.m */; };
		4FFB4AF50D81DDD80093FE2E /* AmplitudeTransform.m in Sources */ = {isa = PBXBuildFile; fileRef = 4FFB4AF40D81DDD80093FE2E /* AmplitudeTransform.m */; };
		4FFB4B560D81F79A0093FE2E /* line.png in Resources */ = {isa = PBXBuildFile; fileRef = 4FFB4B550D81F79A0093FE2E /* line.png */; };
		4FFB4B5A0D81F7A70093FE2E /* dash1.png in Resources */ = {isa = PBXBuildFile; fileRef = 4FFB4B590D81F7A70093FE2E /* dash1.png */; };
		4FFB4B5E0D81F7B40093FE2E /* dash2.png in Resources */ = {isa = PBXBuildFile; fileRef = 4FFB4B5D0D81F7B40093FE2E /* dash2.png */; };
		8D11072A0486CEB800E47090 /* MainMenu.nib in Resources */ = {isa = PBXBuildFile; fileRef = 29B97318FDCFA39411CA2CEA /* MainMenu.nib */; };
		8D11072B0486CEB800E47090 /* InfoPlist.strings in Resources */ = {isa = PBXBuildFile; fileRef = 089C165CFE840E0CC02AAC07 /* InfoPlist.strings */; };
		8D11072D0486CEB800E47090 /* main.m in Sources */ = {isa = PBXBuildFile; fileRef = 29B97316FDCFA39411CA2CEA /* main.m */; settings = {ATTRIBUTES = (); }; };
		8D11072F0486CEB800E47090 /* Cocoa.framework in Frameworks */ = {isa = PBXBuildFile; fileRef = 1058C7A1FEA54F0111CA2CBB /* Cocoa.framework */; };
/* End PBXBuildFile section */

/* Begin PBXFileReference section */
		089C165DFE840E0CC02AAC07 /* English */ = {isa = PBXFileReference; fileEncoding = 10; lastKnownFileType = text.plist.strings; name = English; path = English.lproj/InfoPlist.strings; sourceTree = "<group>"; };
		1058C7A1FEA54F0111CA2CBB /* Cocoa.framework */ = {isa = PBXFileReference; lastKnownFileType = wrapper.framework; name = Cocoa.framework; path = /System/Library/Frameworks/Cocoa.framework; sourceTree = "<absolute>"; };
		13E42FB307B3F0F600E4EEF1 /* CoreData.framework */ = {isa = PBXFileReference; lastKnownFileType = wrapper.framework; name = CoreData.framework; path = /System/Library/Frameworks/CoreData.framework; sourceTree = "<absolute>"; };
		29B97316FDCFA39411CA2CEA /* main.m */ = {isa = PBXFileReference; fileEncoding = 4; lastKnownFileType = sourcecode.c.objc; path = main.m; sourceTree = "<group>"; };
		29B97319FDCFA39411CA2CEA /* English */ = {isa = PBXFileReference; lastKnownFileType = wrapper.nib; name = English; path = English.lproj/MainMenu.nib; sourceTree = "<group>"; };
		29B97324FDCFA39411CA2CEA /* AppKit.framework */ = {isa = PBXFileReference; lastKnownFileType = wrapper.framework; name = AppKit.framework; path = /System/Library/Frameworks/AppKit.framework; sourceTree = "<absolute>"; };
		29B97325FDCFA39411CA2CEA /* Foundation.framework */ = {isa = PBXFileReference; lastKnownFileType = wrapper.framework; name = Foundation.framework; path = /System/Library/Frameworks/Foundation.framework; sourceTree = "<absolute>"; };
		32CA4F630368D1EE00C91783 /* Envelope_Prefix.pch */ = {isa = PBXFileReference; fileEncoding = 4; lastKnownFileType = sourcecode.c.h; path = Envelope_Prefix.pch; sourceTree = "<group>"; };
		4F1E2CBF0D73F57F00F969F4 /* LabelTransform1Color.h */ = {isa = PBXFileReference; fileEncoding = 4; lastKnownFileType = sourcecode.c.h; path = LabelTransform1Color.h; sourceTree = "<group>"; };
		4F1E2CC00D73F57F00F969F4 /* LabelTransform1Color.m */ = {isa = PBXFileReference; fileEncoding = 4; lastKnownFileType = sourcecode.c.objc; path = LabelTransform1Color.m; sourceTree = "<group>"; };
		4F4AB8620E3991A60002F89C /* LICENSE */ = {isa = PBXFileReference; fileEncoding = 4; lastKnownFileType = text; path = LICENSE; sourceTree = "<group>"; };
		4F6F22700CFCC431005FC046 /* Isotopes */ = {isa = PBXFileReference; fileEncoding = 4; lastKnownFileType = text; path = Isotopes; sourceTree = "<group>"; };
		4F6F22730CFCC489005FC046 /* Natural_Abundance */ = {isa = PBXFileReference; fileEncoding = 4; lastKnownFileType = text; path = Natural_Abundance; sourceTree = "<group>"; };
		4F6F22750CFCC4FE005FC046 /* Residues */ = {isa = PBXFileReference; fileEncoding = 4; lastKnownFileType = text; path = Residues; sourceTree = "<group>"; };
		4F6F22E10CFDE2CA005FC046 /* envelope.c */ = {isa = PBXFileReference; fileEncoding = 4; lastKnownFileType = sourcecode.c.c; path = envelope.c; sourceTree = "<group>"; };
		4F6F22E20CFDE2CA005FC046 /* envelope.h */ = {isa = PBXFileReference; fileEncoding = 4; lastKnownFileType = sourcecode.c.h; path = envelope.h; sourceTree = "<group>"; };
		4F6F23030CFDE45D005FC046 /* libfftw3.a */ = {isa = PBXFileReference; lastKnownFileType = archive.ar; name = libfftw3.a; path = /usr/local/lib/libfftw3.a; sourceTree = "<absolute>"; };
		4F6F23180CFDE942005FC046 /* IsoController.h */ = {isa = PBXFileReference; fileEncoding = 4; lastKnownFileType = sourcecode.c.h; path = IsoController.h; sourceTree = "<group>"; };
		4F6F23190CFDE942005FC046 /* IsoController.m */ = {isa = PBXFileReference; fileEncoding = 4; lastKnownFileType = sourcecode.c.objc; path = IsoController.m; sourceTree = "<group>"; };
		4F6F231B0CFDE954005FC046 /* IsoView.h */ = {isa = PBXFileReference; fileEncoding = 4; lastKnownFileType = sourcecode.c.h; path = IsoView.h; sourceTree = "<group>"; };
		4F6F231C0CFDE954005FC046 /* IsoView.m */ = {isa = PBXFileReference; fileEncoding = 4; lastKnownFileType = sourcecode.c.objc; path = IsoView.m; sourceTree = "<group>"; };
		4F6F237A0CFE8C2A005FC046 /* IsoObject.h */ = {isa = PBXFileReference; fileEncoding = 4; lastKnownFileType = sourcecode.c.h; path = IsoObject.h; sourceTree = "<group>"; };
		4F6F237B0CFE8C2A005FC046 /* IsoObject.m */ = {isa = PBXFileReference; fileEncoding = 4; lastKnownFileType = sourcecode.c.objc; path = IsoObject.m; sourceTree = "<group>"; };
		4F836FD40D7D3A0A00136C78 /* Isotopes_M */ = {isa = PBXFileReference; fileEncoding = 4; lastKnownFileType = text; path = Isotopes_M; sourceTree = "<group>"; };
		4F836FD60D7D3A1400136C78 /* Isotopes_J */ = {isa = PBXFileReference; fileEncoding = 4; lastKnownFileType = text; path = Isotopes_J; sourceTree = "<group>"; };
		4F836FD80D7D3A2F00136C78 /* Natural_Abundance_M */ = {isa = PBXFileReference; fileEncoding = 4; lastKnownFileType = text; path = Natural_Abundance_M; sourceTree = "<group>"; };
		4F836FDA0D7D3A3700136C78 /* Natural_Abundance_J */ = {isa = PBXFileReference; fileEncoding = 4; lastKnownFileType = text; path = Natural_Abundance_J; sourceTree = "<group>"; };
		4F8370EB0D7F2E9900136C78 /* Natural_Abundance_Morig */ = {isa = PBXFileReference; fileEncoding = 4; lastKnownFileType = text; path = Natural_Abundance_Morig; sourceTree = "<group>"; };
		4F8370ED0D7F2ECF00136C78 /* Isotopes_Morig */ = {isa = PBXFileReference; fileEncoding = 4; lastKnownFileType = text; path = Isotopes_Morig; sourceTree = "<group>"; };
		4F8FC6510D0FC52800EBBE1D /* LabelTransform1.h */ = {isa = PBXFileReference; fileEncoding = 4; lastKnownFileType = sourcecode.c.h; path = LabelTransform1.h; sourceTree = "<group>"; };
		4F8FC6520D0FC52800EBBE1D /* LabelTransform1.m */ = {isa = PBXFileReference; fileEncoding = 4; lastKnownFileType = sourcecode.c.objc; path = LabelTransform1.m; sourceTree = "<group>"; };
		4F8FC65A0D0FC69E00EBBE1D /* LabelTransform2.h */ = {isa = PBXFileReference; fileEncoding = 4; lastKnownFileType = sourcecode.c.h; path = LabelTransform2.h; sourceTree = "<group>"; };
		4F8FC65B0D0FC69E00EBBE1D /* LabelTransform2.m */ = {isa = PBXFileReference; fileEncoding = 4; lastKnownFileType = sourcecode.c.objc; path = LabelTransform2.m; sourceTree = "<group>"; };
		4F8FC66D0D0FC85B00EBBE1D /* EnvelopeDelegate.h */ = {isa = PBXFileReference; fileEncoding = 4; lastKnownFileType = sourcecode.c.h; path = EnvelopeDelegate.h; sourceTree = "<group>"; };
		4F8FC66E0D0FC85B00EBBE1D /* EnvelopeDelegate.m */ = {isa = PBXFileReference; fileEncoding = 4; lastKnownFileType = sourcecode.c.objc; path = EnvelopeDelegate.m; sourceTree = "<group>"; };
		4F8FC6E40D1049AE00EBBE1D /* LabelTransform1b.h */ = {isa = PBXFileReference; fileEncoding = 4; lastKnownFileType = sourcecode.c.h; path = LabelTransform1b.h; sourceTree = "<group>"; };
		4F8FC6E50D1049AE00EBBE1D /* LabelTransform1b.m */ = {isa = PBXFileReference; fileEncoding = 4; lastKnownFileType = sourcecode.c.objc; path = LabelTransform1b.m; sourceTree = "<group>"; };
		4F8FC6E70D1049B900EBBE1D /* LabelTransform2b.h */ = {isa = PBXFileReference; fileEncoding = 4; lastKnownFileType = sourcecode.c.h; path = LabelTransform2b.h; sourceTree = "<group>"; };
		4F8FC6E80D1049B900EBBE1D /* LabelTransform2b.m */ = {isa = PBXFileReference; fileEncoding = 4; lastKnownFileType = sourcecode.c.objc; path = LabelTransform2b.m; sourceTree = "<group>"; };
		4F8FC75F0D1060D900EBBE1D /* LabelTransform0.h */ = {isa = PBXFileReference; fileEncoding = 4; lastKnownFileType = sourcecode.c.h; path = LabelTransform0.h; sourceTree = "<group>"; };
		4F8FC7600D1060D900EBBE1D /* LabelTransform0.m */ = {isa = PBXFileReference; fileEncoding = 4; lastKnownFileType = sourcecode.c.objc; path = LabelTransform0.m; sourceTree = "<group>"; };
		4F989FE50D0481EC000D4C29 /* DataTypes.h */ = {isa = PBXFileReference; fileEncoding = 4; lastKnownFileType = sourcecode.c.h; path = DataTypes.h; sourceTree = "<group>"; };
		4FA79E7A0CFFF60F00A01584 /* IsoModel.h */ = {isa = PBXFileReference; fileEncoding = 4; lastKnownFileType = sourcecode.c.h; path = IsoModel.h; sourceTree = "<group>"; };
		4FA79E7B0CFFF60F00A01584 /* IsoModel.m */ = {isa = PBXFileReference; fileEncoding = 4; lastKnownFileType = sourcecode.c.objc; path = IsoModel.m; sourceTree = "<group>"; };
		4FA7A2620D01189B00A01584 /* Credits.html */ = {isa = PBXFileReference; fileEncoding = 4; lastKnownFileType = text.html; path = Credits.html; sourceTree = "<group>"; };
		4FBD291E0D8CDBF300E575A8 /* envelope.icns */ = {isa = PBXFileReference; lastKnownFileType = image.icns; path = envelope.icns; sourceTree = "<group>"; };
		4FBD29220D8CDC0200E575A8 /* envelopedoc.icns */ = {isa = PBXFileReference; lastKnownFileType = image.icns; path = envelopedoc.icns; sourceTree = "<group>"; };
		4FBD294C0D8EF5DE00E575A8 /* MyPDFSaveView.h */ = {isa = PBXFileReference; fileEncoding = 4; lastKnownFileType = sourcecode.c.h; path = MyPDFSaveView.h; sourceTree = "<group>"; };
		4FBD294D0D8EF5DE00E575A8 /* MyPDFSaveView.m */ = {isa = PBXFileReference; fileEncoding = 4; lastKnownFileType = sourcecode.c.objc; path = MyPDFSaveView.m; sourceTree = "<group>"; };
		4FC560C20D88D56A0038F409 /* ExportView.h */ = {isa = PBXFileReference; fileEncoding = 4; lastKnownFileType = sourcecode.c.h; path = ExportView.h; sourceTree = "<group>"; };
		4FC560C30D88D56A0038F409 /* ExportView.m */ = {isa = PBXFileReference; fileEncoding = 4; lastKnownFileType = sourcecode.c.objc; path = ExportView.m; sourceTree = "<group>"; };
		4FC560D20D88DE260038F409 /* SaveView.h */ = {isa = PBXFileReference; fileEncoding = 4; lastKnownFileType = sourcecode.c.h; path = SaveView.h; sourceTree = "<group>"; };
		4FC560D30D88DE260038F409 /* SaveView.m */ = {isa = PBXFileReference; fileEncoding = 4; lastKnownFileType = sourcecode.c.objc; path = SaveView.m; sourceTree = "<group>"; };
		4FC561E90D8AF7640038F409 /* Background */ = {isa = PBXFileReference; fileEncoding = 4; lastKnownFileType = text; path = Background; sourceTree = "<group>"; };
		4FC561EA0D8AF7700038F409 /* Implementation */ = {isa = PBXFileReference; fileEncoding = 4; lastKnownFileType = text; path = Implementation; sourceTree = "<group>"; };
		4FC561EB0D8AF7820038F409 /* CRC_2008_88th_Isotopes.pdf */ = {isa = PBXFileReference; lastKnownFileType = image.pdf; path = CRC_2008_88th_Isotopes.pdf; sourceTree = "<group>"; };
		4FC561EC0D8AF7A60038F409 /* Resources */ = {isa = PBXFileReference; fileEncoding = 4; lastKnownFileType = text; path = Resources; sourceTree = "<group>"; };
		4FC5F3DE0DB7FCD7002DBC52 /* plus.png */ = {isa = PBXFileReference; lastKnownFileType = image.png; path = plus.png; sourceTree = "<group>"; };
		4FC5F3E20DB7FCED002DBC52 /* minus.png */ = {isa = PBXFileReference; lastKnownFileType = image.png; path = minus.png; sourceTree = "<group>"; };
		4FCF32370D77321F00AD4403 /* RNA */ = {isa = PBXFileReference; fileEncoding = 4; lastKnownFileType = text; path = RNA; sourceTree = "<group>"; };
		4FFB4A660D81CE960093FE2E /* ChisqTransform.h */ = {isa = PBXFileReference; fileEncoding = 4; lastKnownFileType = sourcecode.c.h; path = ChisqTransform.h; sourceTree = "<group>"; };
		4FFB4A670D81CE960093FE2E /* ChisqTransform.m */ = {isa = PBXFileReference; fileEncoding = 4; lastKnownFileType = sourcecode.c.objc; path = ChisqTransform.m; sourceTree = "<group>"; };
		4FFB4AF30D81DDD80093FE2E /* AmplitudeTransform.h */ = {isa = PBXFileReference; fileEncoding = 4; lastKnownFileType = sourcecode.c.h; path = AmplitudeTransform.h; sourceTree = "<group>"; };
		4FFB4AF40D81DDD80093FE2E /* AmplitudeTransform.m */ = {isa = PBXFileReference; fileEncoding = 4; lastKnownFileType = sourcecode.c.objc; path = AmplitudeTransform.m; sourceTree = "<group>"; };
		4FFB4B550D81F79A0093FE2E /* line.png */ = {isa = PBXFileReference; lastKnownFileType = image.png; path = line.png; sourceTree = "<group>"; };
		4FFB4B590D81F7A70093FE2E /* dash1.png */ = {isa = PBXFileReference; lastKnownFileType = image.png; path = dash1.png; sourceTree = "<group>"; };
		4FFB4B5D0D81F7B40093FE2E /* dash2.png */ = {isa = PBXFileReference; lastKnownFileType = image.png; path = dash2.png; sourceTree = "<group>"; };
		8D1107310486CEB800E47090 /* Info.plist */ = {isa = PBXFileReference; fileEncoding = 4; lastKnownFileType = text.plist.xml; path = Info.plist; sourceTree = "<group>"; };
		8D1107320486CEB800E47090 /* Envelope.app */ = {isa = PBXFileReference; explicitFileType = wrapper.application; includeInIndex = 0; path = Envelope.app; sourceTree = BUILT_PRODUCTS_DIR; };
/* End PBXFileReference section */

/* Begin PBXFrameworksBuildPhase section */
		8D11072E0486CEB800E47090 /* Frameworks */ = {
			isa = PBXFrameworksBuildPhase;
			buildActionMask = 2147483647;
			files = (
				8D11072F0486CEB800E47090 /* Cocoa.framework in Frameworks */,
				4F6F23040CFDE45D005FC046 /* libfftw3.a in Frameworks */,
			);
			runOnlyForDeploymentPostprocessing = 0;
		};
/* End PBXFrameworksBuildPhase section */

/* Begin PBXGroup section */
		080E96DDFE201D6D7F000001 /* Classes */ = {
			isa = PBXGroup;
			children = (
				4F6F237A0CFE8C2A005FC046 /* IsoObject.h */,
				4F6F237B0CFE8C2A005FC046 /* IsoObject.m */,
				4FA79E7A0CFFF60F00A01584 /* IsoModel.h */,
				4FA79E7B0CFFF60F00A01584 /* IsoModel.m */,
				4F6F231B0CFDE954005FC046 /* IsoView.h */,
				4F6F231C0CFDE954005FC046 /* IsoView.m */,
				4FC560C20D88D56A0038F409 /* ExportView.h */,
				4FC560C30D88D56A0038F409 /* ExportView.m */,
				4F6F23180CFDE942005FC046 /* IsoController.h */,
				4F6F23190CFDE942005FC046 /* IsoController.m */,
				4F8FC66D0D0FC85B00EBBE1D /* EnvelopeDelegate.h */,
				4F8FC66E0D0FC85B00EBBE1D /* EnvelopeDelegate.m */,
				4FC560D20D88DE260038F409 /* SaveView.h */,
				4FC560D30D88DE260038F409 /* SaveView.m */,
				4FBD294C0D8EF5DE00E575A8 /* MyPDFSaveView.h */,
				4FBD294D0D8EF5DE00E575A8 /* MyPDFSaveView.m */,
			);
			name = Classes;
			sourceTree = "<group>";
		};
		1058C7A0FEA54F0111CA2CBB /* Linked Frameworks */ = {
			isa = PBXGroup;
			children = (
				1058C7A1FEA54F0111CA2CBB /* Cocoa.framework */,
			);
			name = "Linked Frameworks";
			sourceTree = "<group>";
		};
		1058C7A2FEA54F0111CA2CBB /* Other Frameworks */ = {
			isa = PBXGroup;
			children = (
				29B97324FDCFA39411CA2CEA /* AppKit.framework */,
				13E42FB307B3F0F600E4EEF1 /* CoreData.framework */,
				29B97325FDCFA39411CA2CEA /* Foundation.framework */,
			);
			name = "Other Frameworks";
			sourceTree = "<group>";
		};
		19C28FACFE9D520D11CA2CBB /* Products */ = {
			isa = PBXGroup;
			children = (
				8D1107320486CEB800E47090 /* Envelope.app */,
			);
			name = Products;
			sourceTree = "<group>";
		};
		29B97314FDCFA39411CA2CEA /* Envelope */ = {
			isa = PBXGroup;
			children = (
				080E96DDFE201D6D7F000001 /* Classes */,
				4F8FC6EC0D1049E200EBBE1D /* Transforms */,
				4F6F22E60CFDE2DA005FC046 /* C Sources */,
				29B97315FDCFA39411CA2CEA /* Other Sources */,
				29B97317FDCFA39411CA2CEA /* Resources */,
				4F6F226F0CFCA640005FC046 /* Notes */,
				4FC561BB0D8AF6210038F409 /* Other Resources */,
				29B97323FDCFA39411CA2CEA /* Frameworks */,
				19C28FACFE9D520D11CA2CBB /* Products */,
			);
			name = Envelope;
			sourceTree = "<group>";
		};
		29B97315FDCFA39411CA2CEA /* Other Sources */ = {
			isa = PBXGroup;
			children = (
				32CA4F630368D1EE00C91783 /* Envelope_Prefix.pch */,
				29B97316FDCFA39411CA2CEA /* main.m */,
			);
			name = "Other Sources";
			sourceTree = "<group>";
		};
		29B97317FDCFA39411CA2CEA /* Resources */ = {
			isa = PBXGroup;
			children = (
				4F4AB8620E3991A60002F89C /* LICENSE */,
				4FBD29220D8CDC0200E575A8 /* envelopedoc.icns */,
				4FBD291E0D8CDBF300E575A8 /* envelope.icns */,
				4F6F22700CFCC431005FC046 /* Isotopes */,
				4F6F22750CFCC4FE005FC046 /* Residues */,
				4FCF32370D77321F00AD4403 /* RNA */,
				4F6F22730CFCC489005FC046 /* Natural_Abundance */,
				4FA7A2620D01189B00A01584 /* Credits.html */,
				4FFB4B5D0D81F7B40093FE2E /* dash2.png */,
				4FFB4B590D81F7A70093FE2E /* dash1.png */,
				4FFB4B550D81F79A0093FE2E /* line.png */,
				4FC5F3DE0DB7FCD7002DBC52 /* plus.png */,
				4FC5F3E20DB7FCED002DBC52 /* minus.png */,
				8D1107310486CEB800E47090 /* Info.plist */,
				089C165CFE840E0CC02AAC07 /* InfoPlist.strings */,
				29B97318FDCFA39411CA2CEA /* MainMenu.nib */,
			);
			name = Resources;
			sourceTree = "<group>";
		};
		29B97323FDCFA39411CA2CEA /* Frameworks */ = {
			isa = PBXGroup;
			children = (
				4F6F23070CFDE466005FC046 /* C Libraries */,
				1058C7A0FEA54F0111CA2CBB /* Linked Frameworks */,
				1058C7A2FEA54F0111CA2CBB /* Other Frameworks */,
			);
			name = Frameworks;
			sourceTree = "<group>";
		};
		4F6F226F0CFCA640005FC046 /* Notes */ = {
			isa = PBXGroup;
			children = (
				4FC561E90D8AF7640038F409 /* Background */,
				4FC561EA0D8AF7700038F409 /* Implementation */,
				4FC561EB0D8AF7820038F409 /* CRC_2008_88th_Isotopes.pdf */,
				4FC561EC0D8AF7A60038F409 /* Resources */,
			);
			name = Notes;
			sourceTree = "<group>";
		};
		4F6F22E60CFDE2DA005FC046 /* C Sources */ = {
			isa = PBXGroup;
			children = (
				4F989FE50D0481EC000D4C29 /* DataTypes.h */,
				4F6F22E20CFDE2CA005FC046 /* envelope.h */,
				4F6F22E10CFDE2CA005FC046 /* envelope.c */,
			);
			name = "C Sources";
			sourceTree = "<group>";
		};
		4F6F23070CFDE466005FC046 /* C Libraries */ = {
			isa = PBXGroup;
			children = (
				4F6F23030CFDE45D005FC046 /* libfftw3.a */,
			);
			name = "C Libraries";
			sourceTree = "<group>";
		};
		4F8FC6EC0D1049E200EBBE1D /* Transforms */ = {
			isa = PBXGroup;
			children = (
				4F8FC75F0D1060D900EBBE1D /* LabelTransform0.h */,
				4F8FC7600D1060D900EBBE1D /* LabelTransform0.m */,
				4F8FC6510D0FC52800EBBE1D /* LabelTransform1.h */,
				4F8FC6520D0FC52800EBBE1D /* LabelTransform1.m */,
				4F1E2CBF0D73F57F00F969F4 /* LabelTransform1Color.h */,
				4F1E2CC00D73F57F00F969F4 /* LabelTransform1Color.m */,
				4FFB4A660D81CE960093FE2E /* ChisqTransform.h */,
				4FFB4A670D81CE960093FE2E /* ChisqTransform.m */,
				4FFB4AF30D81DDD80093FE2E /* AmplitudeTransform.h */,
				4FFB4AF40D81DDD80093FE2E /* AmplitudeTransform.m */,
				4F8FC65A0D0FC69E00EBBE1D /* LabelTransform2.h */,
				4F8FC65B0D0FC69E00EBBE1D /* LabelTransform2.m */,
				4F8FC6E40D1049AE00EBBE1D /* LabelTransform1b.h */,
				4F8FC6E50D1049AE00EBBE1D /* LabelTransform1b.m */,
				4F8FC6E70D1049B900EBBE1D /* LabelTransform2b.h */,
				4F8FC6E80D1049B900EBBE1D /* LabelTransform2b.m */,
			);
			name = Transforms;
			sourceTree = "<group>";
		};
		4FC561BB0D8AF6210038F409 /* Other Resources */ = {
			isa = PBXGroup;
			children = (
				4F836FD40D7D3A0A00136C78 /* Isotopes_M */,
				4F8370ED0D7F2ECF00136C78 /* Isotopes_Morig */,
				4F836FD60D7D3A1400136C78 /* Isotopes_J */,
				4F836FD80D7D3A2F00136C78 /* Natural_Abundance_M */,
				4F8370EB0D7F2E9900136C78 /* Natural_Abundance_Morig */,
				4F836FDA0D7D3A3700136C78 /* Natural_Abundance_J */,
			);
			name = "Other Resources";
			sourceTree = "<group>";
		};
/* End PBXGroup section */

/* Begin PBXNativeTarget section */
		8D1107260486CEB800E47090 /* Envelope */ = {
			isa = PBXNativeTarget;
			buildConfigurationList = C01FCF4A08A954540054247B /* Build configuration list for PBXNativeTarget "Envelope" */;
			buildPhases = (
				8D1107290486CEB800E47090 /* Resources */,
				8D11072C0486CEB800E47090 /* Sources */,
				8D11072E0486CEB800E47090 /* Frameworks */,
			);
			buildRules = (
			);
			dependencies = (
			);
			name = Envelope;
			productInstallPath = "$(HOME)/Applications";
			productName = Envelope;
			productReference = 8D1107320486CEB800E47090 /* Envelope.app */;
			productType = "com.apple.product-type.application";
		};
/* End PBXNativeTarget section */

/* Begin PBXProject section */
		29B97313FDCFA39411CA2CEA /* Project object */ = {
			isa = PBXProject;
			buildConfigurationList = C01FCF4E08A954540054247B /* Build configuration list for PBXProject "Envelope" */;
			compatibilityVersion = "Xcode 2.4";
			hasScannedForEncodings = 1;
			mainGroup = 29B97314FDCFA39411CA2CEA /* Envelope */;
			projectDirPath = "";
			projectRoot = "";
			targets = (
				8D1107260486CEB800E47090 /* Envelope */,
			);
		};
/* End PBXProject section */

/* Begin PBXResourcesBuildPhase section */
		8D1107290486CEB800E47090 /* Resources */ = {
			isa = PBXResourcesBuildPhase;
			buildActionMask = 2147483647;
			files = (
				8D11072A0486CEB800E47090 /* MainMenu.nib in Resources */,
				8D11072B0486CEB800E47090 /* InfoPlist.strings in Resources */,
				4F6F22710CFCC431005FC046 /* Isotopes in Resources */,
				4F6F22740CFCC489005FC046 /* Natural_Abundance in Resources */,
				4F6F22760CFCC4FE005FC046 /* Residues in Resources */,
				4FA7A2630D01189B00A01584 /* Credits.html in Resources */,
				4FCF32380D77321F00AD4403 /* RNA in Resources */,
				4FFB4B560D81F79A0093FE2E /* line.png in Resources */,
				4FFB4B5A0D81F7A70093FE2E /* dash1.png in Resources */,
				4FFB4B5E0D81F7B40093FE2E /* dash2.png in Resources */,
				4FBD291F0D8CDBF300E575A8 /* envelope.icns in Resources */,
				4FBD29230D8CDC0200E575A8 /* envelopedoc.icns in Resources */,
				4FC5F3DF0DB7FCD7002DBC52 /* plus.png in Resources */,
				4FC5F3E30DB7FCED002DBC52 /* minus.png in Resources */,
				4F4AB8630E3991A60002F89C /* LICENSE in Resources */,
			);
			runOnlyForDeploymentPostprocessing = 0;
		};
/* End PBXResourcesBuildPhase section */

/* Begin PBXSourcesBuildPhase section */
		8D11072C0486CEB800E47090 /* Sources */ = {
			isa = PBXSourcesBuildPhase;
			buildActionMask = 2147483647;
			files = (
				8D11072D0486CEB800E47090 /* main.m in Sources */,
				4F6F22E30CFDE2CA005FC046 /* envelope.c in Sources */,
				4F6F231A0CFDE942005FC046 /* IsoController.m in Sources */,
				4F6F231D0CFDE954005FC046 /* IsoView.m in Sources */,
				4F6F237C0CFE8C2A005FC046 /* IsoObject.m in Sources */,
				4FA79E7C0CFFF60F00A01584 /* IsoModel.m in Sources */,
				4F8FC6530D0FC52800EBBE1D /* LabelTransform1.m in Sources */,
				4F8FC65C0D0FC69E00EBBE1D /* LabelTransform2.m in Sources */,
				4F8FC66F0D0FC85B00EBBE1D /* EnvelopeDelegate.m in Sources */,
				4F8FC6E60D1049AE00EBBE1D /* LabelTransform1b.m in Sources */,
				4F8FC6E90D1049B900EBBE1D /* LabelTransform2b.m in Sources */,
				4F8FC7610D1060D900EBBE1D /* LabelTransform0.m in Sources */,
				4F1E2CC10D73F57F00F969F4 /* LabelTransform1Color.m in Sources */,
				4FFB4A680D81CE960093FE2E /* ChisqTransform.m in Sources */,
				4FFB4AF50D81DDD80093FE2E /* AmplitudeTransform.m in Sources */,
				4FC560C40D88D56A0038F409 /* ExportView.m in Sources */,
				4FC560D40D88DE260038F409 /* SaveView.m in Sources */,
				4FBD294E0D8EF5DE00E575A8 /* MyPDFSaveView.m in Sources */,
			);
			runOnlyForDeploymentPostprocessing = 0;
		};
/* End PBXSourcesBuildPhase section */

/* Begin PBXVariantGroup section */
		089C165CFE840E0CC02AAC07 /* InfoPlist.strings */ = {
			isa = PBXVariantGroup;
			children = (
				089C165DFE840E0CC02AAC07 /* English */,
			);
			name = InfoPlist.strings;
			sourceTree = "<group>";
		};
		29B97318FDCFA39411CA2CEA /* MainMenu.nib */ = {
			isa = PBXVariantGroup;
			children = (
				29B97319FDCFA39411CA2CEA /* English */,
			);
			name = MainMenu.nib;
			sourceTree = "<group>";
		};
/* End PBXVariantGroup section */

/* Begin XCBuildConfiguration section */
		C01FCF4B08A954540054247B /* Debug */ = {
			isa = XCBuildConfiguration;
			buildSettings = {
				COPY_PHASE_STRIP = NO;
				GCC_DYNAMIC_NO_PIC = NO;
				GCC_ENABLE_FIX_AND_CONTINUE = YES;
				GCC_MODEL_TUNING = G5;
				GCC_OPTIMIZATION_LEVEL = 0;
				GCC_PRECOMPILE_PREFIX_HEADER = YES;
				GCC_PREFIX_HEADER = Envelope_Prefix.pch;
				INFOPLIST_FILE = Info.plist;
				INSTALL_PATH = "$(HOME)/Applications";
				PRODUCT_NAME = Envelope;
				WRAPPER_EXTENSION = app;
				ZERO_LINK = YES;
			};
			name = Debug;
		};
		C01FCF4C08A954540054247B /* Release */ = {
			isa = XCBuildConfiguration;
			buildSettings = {
				DEBUG_INFORMATION_FORMAT = "dwarf-with-dsym";
				GCC_MODEL_TUNING = G5;
				GCC_PRECOMPILE_PREFIX_HEADER = YES;
				GCC_PREFIX_HEADER = Envelope_Prefix.pch;
				INFOPLIST_FILE = Info.plist;
				INSTALL_PATH = "$(HOME)/Applications";
				PRODUCT_NAME = Envelope;
				WRAPPER_EXTENSION = app;
			};
			name = Release;
		};
		C01FCF4F08A954540054247B /* Debug */ = {
			isa = XCBuildConfiguration;
			buildSettings = {
				GCC_WARN_ABOUT_RETURN_TYPE = YES;
				GCC_WARN_UNUSED_VARIABLE = YES;
				PREBINDING = NO;
				SDKROOT = /Developer/SDKs/MacOSX10.4u.sdk;
			};
			name = Debug;
		};
		C01FCF5008A954540054247B /* Release */ = {
			isa = XCBuildConfiguration;
			buildSettings = {
				ALWAYS_SEARCH_USER_PATHS = YES;
				ARCHS = (
					ppc,
					i386,
				);
				FRAMEWORK_SEARCH_PATHS = "";
				GCC_AUTO_VECTORIZATION = YES;
				GCC_UNROLL_LOOPS = NO;
				GCC_WARN_ABOUT_RETURN_TYPE = YES;
				GCC_WARN_UNUSED_VARIABLE = YES;
				HEADER_SEARCH_PATHS = "";
				LIBRARY_SEARCH_PATHS = "";
				PREBINDING = NO;
				SDKROOT = /Developer/SDKs/MacOSX10.4u.sdk;
			};
			name = Release;
		};
/* End XCBuildConfiguration section */

/* Begin XCConfigurationList section */
		C01FCF4A08A954540054247B /* Build configuration list for PBXNativeTarget "Envelope" */ = {
			isa = XCConfigurationList;
			buildConfigurations = (
				C01FCF4B08A954540054247B /* Debug */,
				C01FCF4C08A954540054247B /* Release */,
			);
			defaultConfigurationIsVisible = 0;
			defaultConfigurationName = Release;
		};
		C01FCF4E08A954540054247B /* Build configuration list for PBXProject "Envelope" */ = {
			isa = XCConfigurationList;
			buildConfigurations = (
				C01FCF4F08A954540054247B /* Debug */,
				C01FCF5008A954540054247B /* Release */,
			);
			defaultConfigurationIsVisible = 0;
			defaultConfigurationName = Release;
		};
/* End XCConfigurationList section */
	};
	rootObject = 29B97313FDCFA39411CA2CEA /* Project object */;
}
