# Supplementary material for: Envelope: interactive software for modeling and fitting complex isotope distributions
Source: BMC Bioinformatics. 2008 Oct 20;9:446. doi: 10.1186/1471-2105-9-446 (PMC2605472; doi:10.1186/1471-2105-9-446)
Supplement: Additional file 2 — zip archive of the Envelope source code. [file 1471-2105-9-446-S2.zip › Envelope_src/EnvelopeDelegate.m]

// Copyright 2008 Michael T. Sykes and James R. Williamson
//
// http://williamson.scripps.edu/envelope/
//
// This file is part of Envelope.
// 
// Envelope is free software: you can redistribute it and/or modify
// it under the terms of the GNU General Public License as published by
// the Free Software Foundation, either version 3 of the License, or
// (at your option) any later version.
//
// Envelope is distributed in the hope that it will be useful,
// but WITHOUT ANY WARRANTY; without even the implied warranty of
// MERCHANTABILITY or FITNESS FOR A PARTICULAR PURPOSE.  See the
// GNU General Public License for more details.
//
// You should have received a copy of the GNU General Public License
// along with Envelope.  If not, see <http://www.gnu.org/licenses/>.


#import "EnvelopeDelegate.h"
#import "LabelTransform0.h"
#import "LabelTransform1.h"
#import "LabelTransform1Color.h"
#import "ChisqTransform.h"
#import "AmplitudeTransform.h"
#import "LabelTransform2.h"
#import "LabelTransform1b.h"
#import "LabelTransform2b.h"
#import "IsoController.h"
#import "IsoModel.h"

@implementation EnvelopeDelegate

+ (void)initialize
{
	//Initialize the value transformers used throughout the application bindings
	NSValueTransformer *labelTransform0 = [[LabelTransform0 alloc] init];
    [NSValueTransformer setValueTransformer:labelTransform0 forName:@"LabelTransform0"];

	NSValueTransformer *labelTransform1 = [[LabelTransform1 alloc] init];
    [NSValueTransformer setValueTransformer:labelTransform1 forName:@"LabelTransform1"];

	NSValueTransformer *labelTransform1Color = [[LabelTransform1Color alloc] init];
    [NSValueTransformer setValueTransformer:labelTransform1Color forName:@"LabelTransform1Color"];

	NSValueTransformer *labelTransform2 = [[LabelTransform2 alloc] init];
    [NSValueTransformer setValueTransformer:labelTransform2 forName:@"LabelTransform2"];

	NSValueTransformer *labelTransform1b = [[LabelTransform1b alloc] init];
    [NSValueTransformer setValueTransformer:labelTransform1b forName:@"LabelTransform1b"];
	
	NSValueTransformer *labelTransform2b = [[LabelTransform2b alloc] init];
    [NSValueTransformer setValueTransformer:labelTransform2b forName:@"LabelTransform2b"];

	NSValueTransformer *chisqTransform = [[ChisqTransform alloc] init];
    [NSValueTransformer setValueTransformer:chisqTransform forName:@"ChisqTransform"];

	NSValueTransformer *amplitudeTransform = [[AmplitudeTransform alloc] init];
    [NSValueTransformer setValueTransformer:amplitudeTransform forName:@"AmplitudeTransform"];

	[[NSColorPanel sharedColorPanel] setShowsAlpha:YES];
}

// Handle a file dropped on the dock icon, or double-clicked on, or "open" command
- (BOOL)application:(NSApplication *)sender openFile:(NSString *)path
{
	NSArray *inputArray = [path componentsSeparatedByString:@"/"];

	if([[inputArray lastObject] isEqualToString:@"nvlp_script"])
	{
		printf("nvlp_script!\n");
		[self processScript:path];
		return YES;
	}

	[isoController setFileToOpen:path];
	[isoController setNeedOpenWindow:0];
	[isoController openDataFile:self];
 
	return YES;
}

-(void)processScript:(NSString *)path
{
	int ctr;
	NSError ** fileError;
	NSArray * aLine;

	NSString *fileContents = [NSString stringWithContentsOfFile: path encoding:NSUTF8StringEncoding error:fileError];

	NSArray *lines = [fileContents componentsSeparatedByString:@"\n"];
	for(ctr = 0; ctr < [lines count]; ctr++)
	{
		printf("|%d %s|\n", ctr, [[lines objectAtIndex:ctr] cStringUsingEncoding:NSUTF8StringEncoding]);
		aLine = [[lines objectAtIndex:ctr] componentsSeparatedByString:@" "];
		printf("  |%s|\n", [[aLine objectAtIndex:0] cStringUsingEncoding:NSUTF8StringEncoding]);

		if([[aLine objectAtIndex:0] isEqualToString:@"sequence"])
		{
			printf("The sequence is: %s\n", [[aLine objectAtIndex:1] cStringUsingEncoding:NSUTF8StringEncoding]);
			[isoModel setSequence:[aLine objectAtIndex:1]];
		}
		else if([[aLine objectAtIndex:0] isEqualToString:@"charge"])
		{
			printf("The charge is: %s\n", [[aLine objectAtIndex:1] cStringUsingEncoding:NSUTF8StringEncoding]);
			[isoModel setCharge:[[aLine objectAtIndex:1] intValue]];		
		}
		else if([[aLine objectAtIndex:0] isEqualToString:@"type"])
		{
			printf("The type is: %s\n", [[aLine objectAtIndex:1] cStringUsingEncoding:NSUTF8StringEncoding]);
			
			if([[aLine objectAtIndex:1] isEqualToString:@"protein"])
			{
				[isoModel setResidueType:0];
			}
			else if([[aLine objectAtIndex:1] isEqualToString:@"rna"])
			{
				[isoModel setResidueType:1];
			}
		}
		else if([[aLine objectAtIndex:0] isEqualToString:@"baseline"])
		{
			[isoModel setBaseline:[[aLine objectAtIndex:1] floatValue]];
		}
		else if([[aLine objectAtIndex:0] isEqualToString:@"gwidth"])
		{
			[isoModel setGwidth:[[aLine objectAtIndex:1] floatValue]];		
		}
		else if([[aLine objectAtIndex:0] isEqualToString:@"offset"])
		{
			[isoModel setOffset:[[aLine objectAtIndex:1] floatValue]];
		}
	}

	return;
}

@end
