# Supplementary material for: Envelope: interactive software for modeling and fitting complex isotope distributions
Source: BMC Bioinformatics. 2008 Oct 20;9:446. doi: 10.1186/1471-2105-9-446 (PMC2605472; doi:10.1186/1471-2105-9-446)
Supplement: Additional file 2 — zip archive of the Envelope source code. [file 1471-2105-9-446-S2.zip › Envelope_src/ExportView.m]

// Copyright 2008 Michael T. Sykes and James R. Williamson
//
// http://williamson.scripps.edu/envelope/
//
// This file is part of Envelope.
// 
// Envelope is free software: you can redistribute it and/or modify
// it under the terms of the GNU General Public License as published by
// the Free Software Foundation, either version 3 of the License, or
// (at your option) any later version.
//
// Envelope is distributed in the hope that it will be useful,
// but WITHOUT ANY WARRANTY; without even the implied warranty of
// MERCHANTABILITY or FITNESS FOR A PARTICULAR PURPOSE.  See the
// GNU General Public License for more details.
//
// You should have received a copy of the GNU General Public License
// along with Envelope.  If not, see <http://www.gnu.org/licenses/>.


#import "ExportView.h"


@implementation ExportView

- (id)initWithFrame:(NSRect)frame {
    self = [super initWithFrame:frame];
    if (self) {
		[NSBezierPath setDefaultLineWidth:1.0];

		// Here we set all margins to some small value... and just keep increasing them until they are big enough to hold the text labels.
		[self setLmargin:10];
		[self setRmargin:5];
		[self setTmargin:5];
		[self setBmargin:5];

	}
    return self;
}

- (NSArray *)envelopeArray
{
	return envelopeArray;
}

- (void)setEnvelopeArray:(NSArray *)newEnvelopeArray
{
	//printf("ExportView setEnvelopeArray\n");
	[newEnvelopeArray retain];
	[envelopeArray release];
	envelopeArray = newEnvelopeArray;
}

- (NSFont *)getFont
{
	//NSFont *font = [NSFont fontWithName:@"Helvetica" size:12];
	//return [NSFont systemFontOfSize: 10];
	//NSFontManager *fontManager = [NSFontManager sharedFontManager];
	//return [[NSFontManager sharedFontManager] convertFont:[fontManager selectedFont]];
	return [[NSFontManager sharedFontManager] selectedFont];
	//return [fontManager selectedFont];
}

- (void)changeFont
{
	printf("changeFont\n");
}

- (void)lrtbBlank
{
	NSRect r = [self bounds];
	NSRect blank;

	[[NSColor whiteColor] set];

	//left
	blank.origin.x = 0;
	blank.origin.y = 0;
	blank.size.width = lmargin;
	blank.size.height = r.size.height;
	NSRectFill(blank);
	
	//top
	blank.origin.x = 0;
	blank.origin.y = r.size.height - tmargin;
	blank.size.width = r.size.width;
	blank.size.height = tmargin;
	NSRectFill(blank);
	
	//right
	blank.origin.x = r.size.width - rmargin;
	blank.origin.y = 0;
	blank.size.width = rmargin;
	blank.size.height = r.size.height;
	NSRectFill(blank);
	
	//bottom
	blank.origin.x = 0;
	blank.origin.y = 0;
	blank.size.width = r.size.width;
	blank.size.height = bmargin;
	NSRectFill(blank);
}

- (void)drawFrame
{
	NSBezierPath *axes = [[NSBezierPath alloc] init];
	NSPoint p;
		
	p.x = plotFrame.origin.x;
	p.y = plotFrame.origin.y + plotFrame.size.height;
	[axes moveToPoint:p];
	p.y = plotFrame.origin.y;
	[axes lineToPoint:p];
	p.x = plotFrame.origin.x + plotFrame.size.width;
	[axes lineToPoint:p];
	
	// Also draw right and top borders 
	p.y = plotFrame.origin.y + plotFrame.size.height;
	[axes lineToPoint:p];
	p.x = plotFrame.origin.x;
	[axes lineToPoint:p];
	
	[[NSColor blackColor] set];
	//[axes setLineWidth: 2.0];
	[axes setLineCapStyle: NSSquareLineCapStyle];
	[axes stroke];
}

- (void)drawTics
{
	NSBezierPath * axes = [[NSBezierPath alloc] init];
	//[axes setLineWidth: 2.0];
	NSPoint p;
	NSRect r;
	float xrange, yrange, dx, dy, ctr, val;
	int xPrecision;
	NSSize labelSize;
	NSString * label;
	NSFont *font = [self getFont];
	NSMutableDictionary *attr = [NSMutableDictionary dictionary];
	[attr setObject:font forKey:NSFontAttributeName];
	[attr setObject:[NSColor blackColor] forKey:NSForegroundColorAttributeName];
	//[attr setObject:[NSColor redColor] forKey:NSBackgroundColorAttributeName];
	 
	r = [self bounds];
	xrange = xmax - xmin;
	yrange = ymax - ymin;
	
	[[NSColor whiteColor] set];
	
	//tics
	yrange = ymax - ymin;
	if(yrange < 10)
	{
		dy = 1;
	}
	else if(yrange < 20)
	{
		dy = 2;
	}
	else if(yrange < 100)
	{
		dy = 10;
	}
	else if(yrange < 200)
	{
		dy = 20;
	}
	else if(yrange < 500)
	{
		dy = 50;
	}
	else if(yrange < 2000)
	{
		dy = 100;
	}
	else if(yrange < 5000)
	{
		dy = 500;
	}
	else if(yrange < 10000)
	{
		dy = 1000;
	}
	else if(yrange < 50000)
	{
		dy = 5000;
	}
	else if(yrange < 100000)
	{
		dy = 10000;
	}
	else if(yrange < 250000)
	{
		dy = 25000;
	}
	else if(yrange < 500000)
	{
		dy = 50000;
	}
	else if(yrange < 1000000)
	{
		dy = 100000;
	}
	else if(yrange < 10000000)
	{
		dy = 1000000;
	}
	else if(yrange < 100000000)
	{
		dy = 10000000;
	}
	else if(yrange < 1000000000)
	{
		dy = 100000000;
	}
	else
	{
		dy = 1000000000;
	}
	
	ctr = 0;
	while(ctr < ymin)
	{
		ctr += dy;
	}
	while(ctr < ymax)
	{
		//printf("ytic: %f\n", ctr);
		val = ( (ctr - ymin)/yrange )*plotFrame.size.height + bmargin;
		[axes removeAllPoints];
		p.x = lmargin-5;
		p.y = val;
		[axes moveToPoint: p];
		p.x = lmargin;
		[axes lineToPoint: p];
		[[NSColor blackColor] set];
		[axes stroke];
		
		//label = [NSString stringWithFormat:@"%d", (int) (ctr/1000)];
		//label = [NSString stringWithFormat:@"%e", (double) ctr];
		label = [NSString stringWithFormat:@"%g", (double) ctr];
		//NSLog(label);
		labelSize = [label sizeWithAttributes:attr];
		p.x = lmargin - labelSize.width - 6;
		p.y = val - (labelSize.height/2);
		//printf("val: %f\n", val);
		//printf("labelSize.width: %f .height: %f\n", labelSize.width, labelSize.height);
		//printf("p.x %f p.y %f\n", p.x, p.y);
		//NSLog(label);
		[label drawAtPoint:p withAttributes:attr];
		
		ctr += dy;
		
		if(p.x <= 0)
		{
			[self setLmargin:(labelSize.width + 6 + 5)];
			//[self setNeedsDisplay:YES];
			[self drawRect:[self bounds]];
			//printf("%f %f\n", ctr, [self lmargin]);
			return;
		}
		if((p.y+labelSize.height) > r.size.height)
		{
			[self setTmargin:([self tmargin]+5)];
			[self drawRect:[self bounds]];
			return;
		}
	}
	
//	ctr = 0;
//	while(ctr < ymin)
//	{
//		ctr == 
//	}
	
	ctr = (float) ((int) xmin);
	dx = 1;
	xPrecision = 0;
	while(xrange/dx < 20)
	{
		dx = dx/10;
		xPrecision += 1;
		if(xPrecision > 3)
		{
			break;
		}
	}
	while(xrange/dx > 20)
	{
		dx = 10*dx;
		xPrecision -= 1;
		if(xPrecision < -1)
		{
			break;
		}
	}
	
	//printf("xPrecision: %d\n", xPrecision);
	//printf("xmin ctr: %f\n", ctr);
	while(ctr < xmin)
	{
		ctr += dx;
	}
	while(ctr < xmax)
	{
		val = ( (ctr - xmin)/xrange )*plotFrame.size.width + lmargin;
		[axes removeAllPoints];
		p.x = val;
		p.y = bmargin - 5;
		[axes moveToPoint: p];
		p.y = bmargin;
		[axes lineToPoint: p];
		[[NSColor blackColor] set];
		[axes stroke];
		
		switch(xPrecision)
		{
			case -2:
				label = [NSString stringWithFormat:@"%.0f", ctr];
				break;		
			case -1:
				label = [NSString stringWithFormat:@"%.0f", ctr];
				break;			
			case 0:
				label = [NSString stringWithFormat:@"%.0f", ctr];
				break;
			case 1:
				label = [NSString stringWithFormat:@"%.1f", ctr];
				break;
			case 2:
				label = [NSString stringWithFormat:@"%.2f", ctr];			
				break;
			default :
				label = [NSString stringWithFormat:@"%.3f", ctr];
		}
		
		//label = [NSString stringWithFormat:@"%.xPrecisionf", ctr];
		labelSize = [label sizeWithAttributes:attr];
		p.x = val - (labelSize.width/2);
		p.y = bmargin - labelSize.height - 6;
		[label drawAtPoint: p withAttributes:attr];
	
		ctr += dx;
		
		if(p.y <= 0)
		{
			[self setBmargin:(labelSize.height+6+5)];
			//[self setNeedsDisplay:YES];
			[self drawRect:[self bounds]];
			//printf("%f %f\n", ctr, [self lmargin]);
			return;
		}
		if((p.x+labelSize.width) > r.size.width)
		{
			[self setRmargin:([self rmargin]+5)];
			[self drawRect:[self bounds]];
			return;
		}
	}
}

- (void)drawLabels
{
	// Don't bother with the M/Z and Intensity Labels for PDF Output
}

@end
