# Supplementary material for: Envelope: interactive software for modeling and fitting complex isotope distributions
Source: BMC Bioinformatics. 2008 Oct 20;9:446. doi: 10.1186/1471-2105-9-446 (PMC2605472; doi:10.1186/1471-2105-9-446)
Supplement: Additional file 2 — zip archive of the Envelope source code. [file 1471-2105-9-446-S2.zip › Envelope_src/Info.plist]

<?xml version="1.0" encoding="UTF-8"?>
<!DOCTYPE plist PUBLIC "-//Apple//DTD PLIST 1.0//EN" "http://www.apple.com/DTDs/PropertyList-1.0.dtd">
<plist version="1.0">
<dict>
	<key>CFBundleDevelopmentRegion</key>
	<string>English</string>
	<key>CFBundleDocumentTypes</key>
	<array>
		<dict>
			<key>CFBundleTypeExtensions</key>
			<array>
				<string>pks</string>
			</array>
			<key>CFBundleTypeIconFile</key>
			<string>envelopedoc.icns</string>
			<key>CFBundleTypeName</key>
			<string>Peak Files</string>
			<key>CFBundleTypeRole</key>
			<string>Viewer</string>
			<key>LSTypeIsPackage</key>
			<false/>
			<key>NSPersistentStoreTypeKey</key>
			<string>XML</string>
		</dict>
		<dict>
			<key>CFBundleTypeExtensions</key>
			<array>
				<string>fit</string>
			</array>
			<key>CFBundleTypeIconFile</key>
			<string>envelopedoc.icns</string>
			<key>CFBundleTypeName</key>
			<string>Fit Files</string>
			<key>CFBundleTypeRole</key>
			<string>Viewer</string>
			<key>LSTypeIsPackage</key>
			<false/>
			<key>NSPersistentStoreTypeKey</key>
			<string>XML</string>
		</dict>
		<dict>
			<key>CFBundleTypeExtensions</key>
			<array>
				<string>txt</string>
			</array>
			<key>CFBundleTypeIconFile</key>
			<string>envelopedoc.icns</string>
			<key>CFBundleTypeName</key>
			<string>Text Files</string>
			<key>CFBundleTypeRole</key>
			<string>Viewer</string>
			<key>LSTypeIsPackage</key>
			<false/>
			<key>NSPersistentStoreTypeKey</key>
			<string>XML</string>
		</dict>
		<dict>
			<key>CFBundleTypeExtensions</key>
			<array>
				<string>dat</string>
			</array>
			<key>CFBundleTypeIconFile</key>
			<string>envelopedoc.icns</string>
			<key>CFBundleTypeName</key>
			<string>Dat Files</string>
			<key>CFBundleTypeRole</key>
			<string>Viewer</string>
			<key>LSTypeIsPackage</key>
			<false/>
			<key>NSPersistentStoreTypeKey</key>
			<string>XML</string>
		</dict>
	</array>
	<key>CFBundleExecutable</key>
	<string>${EXECUTABLE_NAME}</string>
	<key>CFBundleIconFile</key>
	<string>envelope</string>
	<key>CFBundleIdentifier</key>
	<string>com.msykes.Envelope</string>
	<key>CFBundleInfoDictionaryVersion</key>
	<string>6.0</string>
	<key>CFBundleName</key>
	<string>${PRODUCT_NAME}</string>
	<key>CFBundlePackageType</key>
	<string>APPL</string>
	<key>CFBundleShortVersionString</key>
	<string>0.9.16</string>
	<key>CFBundleSignature</key>
	<string>????</string>
	<key>CFBundleVersion</key>
	<string>53</string>
	<key>NSMainNibFile</key>
	<string>MainMenu</string>
	<key>NSPrincipalClass</key>
	<string>NSApplication</string>
</dict>
</plist>
