# Supplementary material for: Envelope: interactive software for modeling and fitting complex isotope distributions
Source: BMC Bioinformatics. 2008 Oct 20;9:446. doi: 10.1186/1471-2105-9-446 (PMC2605472; doi:10.1186/1471-2105-9-446)
Supplement: Additional file 2 — zip archive of the Envelope source code. [file 1471-2105-9-446-S2.zip › Envelope_src/IsoController.h]

// Copyright 2008 Michael T. Sykes and James R. Williamson
//
// http://williamson.scripps.edu/envelope/
//
// This file is part of Envelope.
// 
// Envelope is free software: you can redistribute it and/or modify
// it under the terms of the GNU General Public License as published by
// the Free Software Foundation, either version 3 of the License, or
// (at your option) any later version.
//
// Envelope is distributed in the hope that it will be useful,
// but WITHOUT ANY WARRANTY; without even the implied warranty of
// MERCHANTABILITY or FITNESS FOR A PARTICULAR PURPOSE.  See the
// GNU General Public License for more details.
//
// You should have received a copy of the GNU General Public License
// along with Envelope.  If not, see <http://www.gnu.org/licenses/>.


#import <Cocoa/Cocoa.h>

@class IsoModel;
@class IsoObject;
@class IsoView;
@class SaveView;
@class MyPDFSaveView;

@interface IsoController : NSArrayController {
	IBOutlet NSButton * goButton;
	IBOutlet NSButton * picButton;
	IBOutlet NSButton * autorangeButton;
	IBOutlet IsoModel *isoModel;
	IBOutlet IsoView *isoView;
	IBOutlet NSPopUpButton *isoTypeButton;
	IBOutlet NSColorWell *colorWell;
	IBOutlet NSWindow *configureWindow;
	IBOutlet NSTableView *isoTable;
	IBOutlet NSButton * updateButton;
	IBOutlet NSButton *liveCheck;
	IBOutlet SaveView *saveView;
	IBOutlet MyPDFSaveView *myPdfSaveView;
	IBOutlet NSTextField *imageWidthView;
	IBOutlet NSTextField *imageHeightView;

	// When this is set to 1, all distributions are updated for any update
	// Occurs when gloabl things like sequence are changed
	int mustUpdateAll; 
	
	// Typically this is set to 1, so that when an open command is issued, the model open window runs
	// When an auto open event occurs (ie drag/drop to dock), this is set to 0, and the window bypassed
	int needOpenWindow;
	NSString * fileToOpen;
}

//-(IBAction) toggle:(id) sender;
-(IBAction) updateView:(id) sender;
-(IBAction) go:(id) sender;
-(IBAction) go1:(id) sender;
-(IBAction) update:(id) sender;
-(IBAction) openDataFile:(id)sender;
//-(void)autoOpenFile:(NSString *)fileName;
//-(IBAction) loadFile:(id)sender;
//-(void) loadData:(IsoObject *) theObject;
-(void)loadData:(IsoObject *) theObject;
-(IBAction) setRange:(id) sender;
-(IBAction) configure:(id) sender;
-(IBAction) closeConfigure:(id) sender;
-(NSArray *) getEnvelopes;
-(double) calcChisqOfData:(IsoObject *)dataObject vsSum:(IsoObject *)sumObject;
-(IBAction) callCalcFraclab:(id)sender;
-(float) calcFraclab;

-(int)mustUpdateAll;
-(void)setMustUpdateAll:(int)newMustUpdateAll;

-(int)needOpenWindow;
-(void)setNeedOpenWindow:(int)newNeedOpenWindow;

-(NSString *)fileToOpen;
-(void)setFileToOpen:(NSString *)newFileToOpen;

-(IBAction)export:(id)sender;
-(IBAction)massiveExport:(id)sender;
-(IBAction)pdfExport:(id)sender;
-(IBAction)exportData:(id)sender;
-(IBAction)autorange:(id)sender;
-(IBAction)setDefaults:(id)sender;
-(void)setDefaultsForObject: (IsoObject *)theObject withResidueType: (int)residueType;

@end
