# Supplementary material for: Envelope: interactive software for modeling and fitting complex isotope distributions
Source: BMC Bioinformatics. 2008 Oct 20;9:446. doi: 10.1186/1471-2105-9-446 (PMC2605472; doi:10.1186/1471-2105-9-446)
Supplement: Additional file 2 — zip archive of the Envelope source code. [file 1471-2105-9-446-S2.zip › Envelope_src/IsoController.m]

// Copyright 2008 Michael T. Sykes and James R. Williamson
//
// http://williamson.scripps.edu/envelope/
//
// This file is part of Envelope.
// 
// Envelope is free software: you can redistribute it and/or modify
// it under the terms of the GNU General Public License as published by
// the Free Software Foundation, either version 3 of the License, or
// (at your option) any later version.
//
// Envelope is distributed in the hope that it will be useful,
// but WITHOUT ANY WARRANTY; without even the implied warranty of
// MERCHANTABILITY or FITNESS FOR A PARTICULAR PURPOSE.  See the
// GNU General Public License for more details.
//
// You should have received a copy of the GNU General Public License
// along with Envelope.  If not, see <http://www.gnu.org/licenses/>.


#import "IsoController.h"
#import "IsoObject.h"
#import "IsoModel.h"
#import "IsoView.h"
#import "ExportView.h"
#import "SaveView.h"
#import "MyPDFSaveView.h"
#import "envelope.h"

@implementation IsoController

- (void)awakeFromNib
{
	//printf("IsoController awakeFromNib start\n");
	[self add: self];
	[self add: self];
		
	[self setMustUpdateAll:1]; // Any time either go, go1 or update is invoked, overridden with go
	[self setNeedOpenWindow:1];
	
	[isoModel addObserver:self forKeyPath:@"sequence" options:0 context:NULL];
	[isoModel addObserver:self forKeyPath:@"charge" options:0 context:NULL];
	[isoModel addObserver:self forKeyPath:@"baseline" options:0 context:NULL];
	[isoModel addObserver:self forKeyPath:@"gwidth" options:0 context:NULL];
	[isoModel addObserver:self forKeyPath:@"offset" options:0 context:NULL];
	[isoModel addObserver:self forKeyPath:@"residueType" options:0 context:NULL];
	[isoModel addObserver:self forKeyPath:@"numPoints" options:0 context:NULL];
	[isoModel addObserver:self forKeyPath:@"gridFlag" options:0 context:NULL];

	fileToOpen = [[NSString alloc] initWithString:@"nothing"];

	// Need to set this here or subsequent calls return nil
	[[NSFontManager sharedFontManager] setSelectedFont:[NSFont systemFontOfSize: 10] isMultiple:NO];

	//printf("IsoController awakeFromNib end\n");
}

-(void)observeValueForKeyPath:(NSString *)keyPath ofObject:(id)object change:(NSDictionary *)change context:(void *)context
{
	int ctr;
	IsoObject *currentObject;	

	if([keyPath isEqualToString:@"sequence"] || [keyPath isEqualToString:@"charge"])
	{
		//printf("Sequence Updated\n");
		//NSLog(@"Hello");
		//NSLog([isoModel sequence]);
		[isoView setUserRange:0];
	}
	
	if([keyPath isEqualToString:@"sequence"] || [keyPath isEqualToString:@"charge"] || [keyPath isEqualToString:@"baseline"] || [keyPath isEqualToString:@"gwidth"] || [keyPath isEqualToString:@"offset"] || [keyPath isEqualToString:@"residueType"] || [keyPath isEqualToString:@"numPoints"])
	{
		[self setMustUpdateAll:1]; // sequence, charge, baseline, gwidth, offset
	}

	if([keyPath isEqualToString:@"residueType"])
	{
		//printf("Changing residueType\n");
		// IsoModel residueList is updated from within that class
		// But we need to tell all the IsoObjects to change as well
		for(ctr = 0; ctr < [[self content] count]; ctr++)
		{
			currentObject = [[self content] objectAtIndex: ctr];

			// Re-read in the appropriate residue library
			if([isoModel residueType] == 0)
			{
				//printf("reading Residues\n");
				[currentObject readFiles: @"/Residues"];
			}
			else if([isoModel residueType] == 1)
			{
				//printf("reading RNA\n");
				[currentObject readFiles: @"/RNA"];
			}
			
			// Restore previous labeling values
			[currentObject setElemC: [currentObject elemC]];
			[currentObject setElemH: [currentObject elemH]];
			[currentObject setElemN: [currentObject elemN]];

			if([isoModel residueType] == 0)
			{
				//printf("setting protein values\n");
				[currentObject setFracA: [currentObject fracA]];
				[currentObject setResAC: [currentObject resAC]];
				[currentObject setResAH: [currentObject resAH]];
				[currentObject setResAN: [currentObject resAN]];
				[currentObject setFracC: [currentObject fracC]];
				[currentObject setResCC: [currentObject resCC]];
				[currentObject setResCH: [currentObject resCH]];
				[currentObject setResCN: [currentObject resCN]];
				[currentObject setFracD: [currentObject fracD]];
				[currentObject setResDC: [currentObject resDC]];
				[currentObject setResDH: [currentObject resDH]];
				[currentObject setResDN: [currentObject resDN]];
				[currentObject setFracE: [currentObject fracE]];
				[currentObject setResEC: [currentObject resEC]];
				[currentObject setResEH: [currentObject resEH]];
				[currentObject setResEN: [currentObject resEN]];
				[currentObject setFracF: [currentObject fracF]];
				[currentObject setResFC: [currentObject resFC]];
				[currentObject setResFH: [currentObject resFH]];
				[currentObject setResFN: [currentObject resFN]];
				[currentObject setFracG: [currentObject fracG]];
				[currentObject setResGC: [currentObject resGC]];
				[currentObject setResGH: [currentObject resGH]];
				[currentObject setResGN: [currentObject resGN]];
				[currentObject setFracH: [currentObject fracH]];
				[currentObject setResHC: [currentObject resHC]];
				[currentObject setResHH: [currentObject resHH]];
				[currentObject setResHN: [currentObject resHN]];
				[currentObject setFracI: [currentObject fracI]];
				[currentObject setResIC: [currentObject resIC]];
				[currentObject setResIH: [currentObject resIH]];
				[currentObject setResIN: [currentObject resIN]];
				[currentObject setFracK: [currentObject fracK]];
				[currentObject setResKC: [currentObject resKC]];
				[currentObject setResKH: [currentObject resKH]];
				[currentObject setResKN: [currentObject resKN]];
				[currentObject setFracL: [currentObject fracL]];
				[currentObject setResLC: [currentObject resLC]];
				[currentObject setResLH: [currentObject resLH]];
				[currentObject setResLN: [currentObject resLN]];
				[currentObject setFracM: [currentObject fracM]];
				[currentObject setResMC: [currentObject resMC]];
				[currentObject setResMH: [currentObject resMH]];
				[currentObject setResMN: [currentObject resMN]];
				[currentObject setFracN: [currentObject fracN]];
				[currentObject setResNC: [currentObject resNC]];
				[currentObject setResNH: [currentObject resNH]];
				[currentObject setResNN: [currentObject resNN]];
				[currentObject setFracP: [currentObject fracP]];
				[currentObject setResPC: [currentObject resPC]];
				[currentObject setResPH: [currentObject resPH]];
				[currentObject setResPN: [currentObject resPN]];
				[currentObject setFracQ: [currentObject fracQ]];
				[currentObject setResQC: [currentObject resQC]];
				[currentObject setResQH: [currentObject resQH]];
				[currentObject setResQN: [currentObject resQN]];
				[currentObject setFracR: [currentObject fracR]];
				[currentObject setResRC: [currentObject resRC]];
				[currentObject setResRH: [currentObject resRH]];
				[currentObject setResRN: [currentObject resRN]];
				[currentObject setFracS: [currentObject fracS]];
				[currentObject setResSC: [currentObject resSC]];
				[currentObject setResSH: [currentObject resSH]];
				[currentObject setResSN: [currentObject resSN]];
				[currentObject setFracT: [currentObject fracT]];
				[currentObject setResTC: [currentObject resTC]];
				[currentObject setResTH: [currentObject resTH]];
				[currentObject setResTN: [currentObject resTN]];
				[currentObject setFracV: [currentObject fracV]];
				[currentObject setResVC: [currentObject resVC]];
				[currentObject setResVH: [currentObject resVH]];
				[currentObject setResVN: [currentObject resVN]];
				[currentObject setFracW: [currentObject fracW]];
				[currentObject setResWC: [currentObject resWC]];
				[currentObject setResWH: [currentObject resWH]];
				[currentObject setResWN: [currentObject resWN]];
				[currentObject setFracY: [currentObject fracY]];
				[currentObject setResYC: [currentObject resYC]];
				[currentObject setResYH: [currentObject resYH]];
				[currentObject setResYN: [currentObject resYN]];
				
				[currentObject setResAHB: [currentObject resAHB]];
				[currentObject setResAHB: [currentObject resCHB]];
				[currentObject setResAHB: [currentObject resDHB]];
				[currentObject setResAHB: [currentObject resEHB]];
				[currentObject setResAHB: [currentObject resFHB]];
				[currentObject setResAHB: [currentObject resGHB]];
				[currentObject setResAHB: [currentObject resHHB]];
				[currentObject setResAHB: [currentObject resIHB]];
				[currentObject setResAHB: [currentObject resKHB]];
				[currentObject setResAHB: [currentObject resLHB]];
				[currentObject setResAHB: [currentObject resMHB]];
				[currentObject setResAHB: [currentObject resNHB]];
				[currentObject setResAHB: [currentObject resPHB]];
				[currentObject setResAHB: [currentObject resQHB]];
				[currentObject setResAHB: [currentObject resRHB]];
				[currentObject setResAHB: [currentObject resSHB]];
				[currentObject setResAHB: [currentObject resTHB]];
				[currentObject setResAHB: [currentObject resVHB]];
				[currentObject setResAHB: [currentObject resWHB]];
				[currentObject setResAHB: [currentObject resYHB]];
				
				[currentObject setNumAH: [currentObject numAH]];
				[currentObject setNumAHB: [currentObject numAHB]];
				[currentObject setNumAH: [currentObject numCH]];
				[currentObject setNumAHB: [currentObject numCHB]];
				[currentObject setNumAH: [currentObject numDH]];
				[currentObject setNumAHB: [currentObject numDHB]];
				[currentObject setNumAH: [currentObject numEH]];
				[currentObject setNumAHB: [currentObject numEHB]];
				[currentObject setNumAH: [currentObject numFH]];
				[currentObject setNumAHB: [currentObject numFHB]];
				[currentObject setNumAH: [currentObject numGH]];
				[currentObject setNumAHB: [currentObject numGHB]];
				[currentObject setNumAH: [currentObject numHH]];
				[currentObject setNumAHB: [currentObject numHHB]];
				[currentObject setNumAH: [currentObject numIH]];
				[currentObject setNumAHB: [currentObject numIHB]];
				[currentObject setNumAH: [currentObject numKH]];
				[currentObject setNumAHB: [currentObject numKHB]];
				[currentObject setNumAH: [currentObject numLH]];
				[currentObject setNumAHB: [currentObject numLHB]];
				[currentObject setNumAH: [currentObject numMH]];
				[currentObject setNumAHB: [currentObject numMHB]];
				[currentObject setNumAH: [currentObject numNH]];
				[currentObject setNumAHB: [currentObject numNHB]];
				[currentObject setNumAH: [currentObject numPH]];
				[currentObject setNumAHB: [currentObject numPHB]];
				[currentObject setNumAH: [currentObject numQH]];
				[currentObject setNumAHB: [currentObject numQHB]];
				[currentObject setNumAH: [currentObject numRH]];
				[currentObject setNumAHB: [currentObject numRHB]];
				[currentObject setNumAH: [currentObject numSH]];
				[currentObject setNumAHB: [currentObject numSHB]];
				[currentObject setNumAH: [currentObject numTH]];
				[currentObject setNumAHB: [currentObject numTHB]];
				[currentObject setNumAH: [currentObject numVH]];
				[currentObject setNumAHB: [currentObject numVHB]];
				[currentObject setNumAH: [currentObject numWH]];
				[currentObject setNumAHB: [currentObject numWHB]];
				[currentObject setNumAH: [currentObject numYH]];
				[currentObject setNumAHB: [currentObject numYHB]];
			}
			else if([isoModel residueType] == 1)
			{
				//printf("setting RNA values\n");
				[currentObject setFracRA: [currentObject fracRA]];
				[currentObject setResRAC: [currentObject resRAC]];
				[currentObject setResRAH: [currentObject resRAH]];
				[currentObject setResRAN: [currentObject resRAN]];
				[currentObject setFracRC: [currentObject fracRC]];
				[currentObject setResRCC: [currentObject resRCC]];
				[currentObject setResRCH: [currentObject resRCH]];
				[currentObject setResRCN: [currentObject resRCN]];
				[currentObject setFracRG: [currentObject fracRG]];
				[currentObject setResRGC: [currentObject resRGC]];
				[currentObject setResRGH: [currentObject resRGH]];
				[currentObject setResRGN: [currentObject resRGN]];
				[currentObject setFracRU: [currentObject fracRU]];
				[currentObject setResRUC: [currentObject resRUC]];
				[currentObject setResRUH: [currentObject resRUH]];
				[currentObject setResRUN: [currentObject resRUN]];
				
				[currentObject setResAHB: [currentObject resRAHB]];				
				[currentObject setResAHB: [currentObject resRCHB]];				
				[currentObject setResAHB: [currentObject resRGHB]];				
				[currentObject setResAHB: [currentObject resRUHB]];

				[currentObject setNumAH: [currentObject numRAH]];
				[currentObject setNumAHB: [currentObject numRAHB]];
				[currentObject setNumAH: [currentObject numRCH]];
				[currentObject setNumAHB: [currentObject numRCHB]];
				[currentObject setNumAH: [currentObject numRGH]];
				[currentObject setNumAHB: [currentObject numRGHB]];
				[currentObject setNumAH: [currentObject numRUH]];
				[currentObject setNumAHB: [currentObject numRUHB]];
			}
		}
		
		// We also need to call setSequence again to check the sequence
		[isoModel setSequence:[isoModel sequence]];
		//NSLog([isoModel sequence]);
	}

	if([keyPath isEqualToString:@"gridFlag"])
	{
		//printf("gridFlag did change\n");
		[isoView setGridFlag:[isoModel gridFlag]];
	}

	//if([keyPath isEqualToString:@"amplitude"])
	//{
	//	printf("amplitude did change %lf\n", [object amplitude]);
		//NSLog([object label]);
		//[self go:self];
	//}
		
	// Need this line otherwise change to label type does not trigger immediate availability of labeling options in the tabview
	[super observeValueForKeyPath:keyPath ofObject:object change:change context:context];
}

-(id)newObject
{
	//printf("IsoController newObject start\n");
	id theObject = [super newObject];
	//[theObject setValue:@"Some new envelope" forKey:@"label"];
	[theObject setValue:[NSBezierPath alloc] forKey:@"originalPath"];
	[theObject setValue:[NSBezierPath alloc] forKey:@"transformPath"];

	// Special case for when new object is added by the delegate (data objects only)
	if([self needOpenWindow] == 0)
	{
		[theObject setValue:@"1" forKey:@"isoType"];
		[theObject setValue:[[NSString alloc] initWithString:@"Data"] forKey:@"isoTypeLabel"]; 			
		[theObject setValue:[[NSString alloc] initWithString:@"New Data Distribution"] forKey:@"label"];
		[theObject setValue:[NSColor grayColor] forKey:@"color"];

		[theObject setValue:[NSBezierPath alloc] forKey:@"chisqPath"];		
		[theObject setValue:@"0" forKey:@"chisqColor"];	
		[theObject setValue:@"0" forKey:@"chisq"];
		
		[theObject setValue:@"1" forKey:@"onOff"]; // By default display is on
		[theObject setValue:@"-1" forKey:@"amplitude"];
		[theObject setValue:@"0" forKey:@"labelType"];
	}
	else
	{
		//if([isoTypeButton indexOfSelectedItem] == 0) // Calc
		if([isoModel currentIsoType] == 0 && [isoModel firstIso] > 0)
		{
			[theObject setValue:@"0" forKey:@"isoType"];
			[theObject setValue:[[NSString alloc] initWithString:@"Calc"] forKey:@"isoTypeLabel"]; 	
			[theObject setValue:[[NSString alloc] initWithString:@"New Calculated Distribution"] forKey:@"label"];
			[theObject setValue:@"0" forKey:@"onOff"]; // By default calc is off
			[theObject setValue:@"-1" forKey:@"chisq"];
			[theObject setValue:@"1" forKey:@"amplitude"];
			[theObject setValue:@"1" forKey:@"labelType"];
			
			switch([[self content] count] % 7)
			{
				case 0:
					[theObject setValue:[NSColor colorWithCalibratedRed:0.8 green:0 blue:0 alpha:1] forKey:@"color"];
					break;
				case 1:
					[theObject setValue:[NSColor colorWithCalibratedRed:0 green:0.7 blue:0 alpha:1] forKey:@"color"];
					break;
				case 2:
					[theObject setValue:[NSColor blueColor] forKey:@"color"];
					break;
				case 3:
					[theObject setValue:[NSColor orangeColor] forKey:@"color"];
					break;
				case 4:
					[theObject setValue:[NSColor purpleColor] forKey:@"color"];
					break;
				case 5:
					[theObject setValue:[NSColor colorWithCalibratedRed:0 green:0.5 blue:0.5 alpha:1] forKey:@"color"];
					break;
				case 6:
					[theObject setValue:[NSColor magentaColor] forKey:@"color"];
					break;
				}
		}
		//else if([isoTypeButton indexOfSelectedItem] == 1) // Data
		else if([isoModel currentIsoType] == 1 && [isoModel firstIso] > 0)
		{
			[theObject setValue:@"1" forKey:@"isoType"];
			[theObject setValue:[[NSString alloc] initWithString:@"Data"] forKey:@"isoTypeLabel"]; 			
			[theObject setValue:[[NSString alloc] initWithString:@"New Data Distribution"] forKey:@"label"];
			[theObject setValue:[NSColor grayColor] forKey:@"color"];

			[theObject setValue:[NSBezierPath alloc] forKey:@"chisqPath"];		
			[theObject setValue:@"0" forKey:@"chisqColor"];

			[theObject setValue:@"1" forKey:@"onOff"]; // By default display is on

			[theObject setValue:@"0" forKey:@"chisq"];
			[theObject setValue:@"-1" forKey:@"amplitude"];
			[theObject setValue:@"0" forKey:@"labelType"];
		}
		else // Sum
		{
			[theObject setValue:@"2" forKey:@"isoType"];
			[theObject setValue:[[NSString alloc] initWithString:@"Sum"] forKey:@"isoTypeLabel"]; 			
			[theObject setValue:[[NSString alloc] initWithString:@"Sum of Calcs"] forKey:@"label"];
			[theObject setValue:[NSColor blackColor] forKey:@"color"];

			[theObject setValue:@"1" forKey:@"onOff"]; // By default display is on
			[theObject setValue:@"-1" forKey:@"chisq"];
			[theObject setValue:@"-1" forKey:@"amplitude"];
			[theObject setValue:@"0" forKey:@"labelType"];
		}

		[isoModel setFirstIso:([isoModel firstIso] + 1)];
	}
	
	[theObject setValue:@"1" forKey:@"include"];
	
	//[theObject setValue:@"1" forKey:@"labelType"];
	[theObject setValue:@"0" forKey:@"lineType"];
	[theObject setValue:@"2" forKey:@"lineWidth"];
	[theObject setValue:@"0" forKey:@"linesPoints"];
	
	//[theObject setValue:@"1" forKey:@"amplitude"];

	//[theObject setValue:@"0" forKey:@"chisq"];
	
	[theObject setValue:@"0" forKey:@"numCheck"];
	[theObject setValue:@"0" forKey:@"denCheck"];

	// This is just a fake read
	// When fracX values are set, the @residues array is also manipulated
	// So if frac_AA values are set, out-of-bounds issues occur for the RNA @residues array
	// But if the values don't get set now, they will never get set
	// So regardless of actual type, we always do a /Residues read and a /RNA read 
	// It's the last read that actually defines the final ID
	// Yes, this is ridiculous kludgery
	[theObject readFiles: @"/Residues"];
	[self setDefaultsForObject: theObject withResidueType:0];
	[theObject readFiles: @"/RNA"];
	[self setDefaultsForObject: theObject withResidueType:1];

	if([isoModel residueType] == 0)
	{
		[theObject readFiles: @"/Residues"];
		[self setDefaultsForObject: theObject withResidueType:[isoModel residueType]];
	}
	else if([isoModel residueType] == 1)
	{
		[theObject readFiles: @"/RNA"];
		[self setDefaultsForObject: theObject withResidueType:[isoModel residueType]];
	}

	// must occur after files are read as they trigger events which change abundances
	//[self setDefaultsForObject: theObject];
	/*[theObject setValue:@"0.0107" forKey:@"elemC"];
	[theObject setValue:@"0.000115" forKey:@"elemH"];
	[theObject setValue:@"0.00364" forKey:@"elemN"];

	[theObject setValue:@"0.0" forKey:@"fracA"];
	[theObject setValue:@"0.0107" forKey:@"resAC"];
	[theObject setValue:@"0.000115" forKey:@"resAH"];
	[theObject setValue:@"0.00364" forKey:@"resAN"];
	[theObject setValue:@"0.0" forKey:@"fracC"];
	[theObject setValue:@"0.0107" forKey:@"resCC"];
	[theObject setValue:@"0.000115" forKey:@"resCH"];
	[theObject setValue:@"0.00364" forKey:@"resCN"];
	[theObject setValue:@"0.0" forKey:@"fracD"];
	[theObject setValue:@"0.0107" forKey:@"resDC"];
	[theObject setValue:@"0.000115" forKey:@"resDH"];
	[theObject setValue:@"0.00364" forKey:@"resDN"];
	[theObject setValue:@"0.0" forKey:@"fracE"];
	[theObject setValue:@"0.0107" forKey:@"resEC"];
	[theObject setValue:@"0.000115" forKey:@"resEH"];
	[theObject setValue:@"0.00364" forKey:@"resEN"];
	[theObject setValue:@"0.0" forKey:@"fracF"];
	[theObject setValue:@"0.0107" forKey:@"resFC"];
	[theObject setValue:@"0.000115" forKey:@"resFH"];
	[theObject setValue:@"0.00364" forKey:@"resFN"];
	[theObject setValue:@"0.0" forKey:@"fracG"];
	[theObject setValue:@"0.0107" forKey:@"resGC"];
	[theObject setValue:@"0.000115" forKey:@"resGH"];
	[theObject setValue:@"0.00364" forKey:@"resGN"];
	[theObject setValue:@"0.0" forKey:@"fracH"];
	[theObject setValue:@"0.0107" forKey:@"resHC"];
	[theObject setValue:@"0.000115" forKey:@"resHH"];
	[theObject setValue:@"0.00364" forKey:@"resHN"];
	[theObject setValue:@"0.0" forKey:@"fracI"];
	[theObject setValue:@"0.0107" forKey:@"resIC"];
	[theObject setValue:@"0.000115" forKey:@"resIH"];
	[theObject setValue:@"0.00364" forKey:@"resIN"];
	[theObject setValue:@"0.0" forKey:@"fracK"];
	[theObject setValue:@"0.0107" forKey:@"resKC"];
	[theObject setValue:@"0.000115" forKey:@"resKH"];
	[theObject setValue:@"0.00364" forKey:@"resKN"];
	[theObject setValue:@"0.0" forKey:@"fracL"];
	[theObject setValue:@"0.0107" forKey:@"resLC"];
	[theObject setValue:@"0.000115" forKey:@"resLH"];
	[theObject setValue:@"0.00364" forKey:@"resLN"];
	[theObject setValue:@"0.0" forKey:@"fracM"];
	[theObject setValue:@"0.0107" forKey:@"resMC"];
	[theObject setValue:@"0.000115" forKey:@"resMH"];
	[theObject setValue:@"0.00364" forKey:@"resMN"];
	[theObject setValue:@"0.0" forKey:@"fracN"];
	[theObject setValue:@"0.0107" forKey:@"resNC"];
	[theObject setValue:@"0.000115" forKey:@"resNH"];
	[theObject setValue:@"0.00364" forKey:@"resNN"];
	[theObject setValue:@"0.0" forKey:@"fracP"];
	[theObject setValue:@"0.0107" forKey:@"resPC"];
	[theObject setValue:@"0.000115" forKey:@"resPH"];
	[theObject setValue:@"0.00364" forKey:@"resPN"];
	[theObject setValue:@"0.0" forKey:@"fracQ"];
	[theObject setValue:@"0.0107" forKey:@"resQC"];
	[theObject setValue:@"0.000115" forKey:@"resQH"];
	[theObject setValue:@"0.00364" forKey:@"resQN"];
	[theObject setValue:@"0.0" forKey:@"fracR"];
	[theObject setValue:@"0.0107" forKey:@"resRC"];
	[theObject setValue:@"0.000115" forKey:@"resRH"];
	[theObject setValue:@"0.00364" forKey:@"resRN"];
	[theObject setValue:@"0.0" forKey:@"fracS"];
	[theObject setValue:@"0.0107" forKey:@"resSC"];
	[theObject setValue:@"0.000115" forKey:@"resSH"];
	[theObject setValue:@"0.00364" forKey:@"resSN"];
	[theObject setValue:@"0.0" forKey:@"fracT"];
	[theObject setValue:@"0.0107" forKey:@"resTC"];
	[theObject setValue:@"0.000115" forKey:@"resTH"];
	[theObject setValue:@"0.00364" forKey:@"resTN"];
	[theObject setValue:@"0.0" forKey:@"fracV"];
	[theObject setValue:@"0.0107" forKey:@"resVC"];
	[theObject setValue:@"0.000115" forKey:@"resVH"];
	[theObject setValue:@"0.00364" forKey:@"resVN"];
	[theObject setValue:@"0.0" forKey:@"fracW"];
	[theObject setValue:@"0.0107" forKey:@"resWC"];
	[theObject setValue:@"0.000115" forKey:@"resWH"];
	[theObject setValue:@"0.00364" forKey:@"resWN"];
	[theObject setValue:@"0.0" forKey:@"fracY"];
	[theObject setValue:@"0.0107" forKey:@"resYC"];
	[theObject setValue:@"0.000115" forKey:@"resYH"];
	[theObject setValue:@"0.00364" forKey:@"resYN"];

	[theObject setValue:@"0.0" forKey:@"fracRA"];
	[theObject setValue:@"0.0107" forKey:@"resRAC"];
	[theObject setValue:@"0.000115" forKey:@"resRAH"];
	[theObject setValue:@"0.00364" forKey:@"resRAN"];
	[theObject setValue:@"0.0" forKey:@"fracRC"];
	[theObject setValue:@"0.0107" forKey:@"resRCC"];
	[theObject setValue:@"0.000115" forKey:@"resRCH"];
	[theObject setValue:@"0.00364" forKey:@"resRCN"];
	[theObject setValue:@"0.0" forKey:@"fracRG"];
	[theObject setValue:@"0.0107" forKey:@"resRGC"];
	[theObject setValue:@"0.000115" forKey:@"resRGH"];
	[theObject setValue:@"0.00364" forKey:@"resRGN"];
	[theObject setValue:@"0.0" forKey:@"fracRU"];
	[theObject setValue:@"0.0107" forKey:@"resRUC"];
	[theObject setValue:@"0.000115" forKey:@"resRUH"];
	[theObject setValue:@"0.00364" forKey:@"resRUN"];	*/
	
	if([isoTypeButton indexOfSelectedItem] == 1 || [self needOpenWindow] == 0)
	{
		[self loadData:theObject];
	}

	//printf("IsoController newObject end\n");

	//[theObject addObserver:self forKeyPath:@"amplitude" options:(NSKeyValueObservingOptionNew | NSKeyValueObservingOptionOld) context:NULL];
	
	return theObject;
}

//- (void)removeObject:(id)object
//{
//	printf("removeObject\n");
//}

//- (void)removeObjectAtArrangedObjectIndex:(int)index
//{
//	printf("removeObjectAtArrangedObjectIndex\n");
//}

//- (void)removeObjects:(NSArray *)objects
//{
//	printf("removeObjects\n");
//}

//-(IBAction) toggle:(id) sender
//{
	//printf("toggle\n");

	//int idx = [self selectionIndex];
	//printf("idx: %d\n", idx);


	//NSArray *envelopeNames = [[self content] valueForKey:@"label"];
	//int num = [envelopeNames count];
	//printf("Num: %d\n", num);

	//printf("%s\n", [[isoModel valueForKey:@"sequence"] UTF8String]);
	//printf("%d\n", [[isoModel valueForKey:@"charge"] intValue]);
	
	//IsoObject *currentObject = [[self content] objectAtIndex: idx];
	//printf("%s\n", [[currentObject valueForKey:@"label"] UTF8String]);

	//int numPoints = [currentObject getNumPoints];
	//printf("np: %d\n", numPoints);

	//printf("%d\n", [self selectionIndex]);
	//printf("%d\n", [isoTable clickedRow]);
	
	//IsoObject * currentObject = [[self content] objectAtIndex: [isoTable clickedRow]];
//	IsoObject * currentObject = [[self arrangedObjects] objectAtIndex: [isoTable clickedRow]];	

//	if([currentObject display] == 0)
//	{
//		[currentObject setDisplay: 1];
//	}
//	else if([currentObject display] == 1)
//	{
//		[currentObject setDisplay: 2];
//	}
//	else if([currentObject display] == 2)
//	{
//		[currentObject setDisplay: 0];
//	}

//	[isoView update];
	//printf("%d\n", [self selectionIndex]);
	//printf("%d\n", [isoTable clickedRow]);
//}

-(IBAction) updateView:(id) sender
{
	//printf("updateView\n");
	[isoView update];
}

// "go" calculates distributions for all species after clicking the Go! button
-(IBAction) go:(id) sender
{
	char cSequence[1000];
	int ctr, ctr2;
	int calcNum = 0;
	NSPoint p;
	float * points;
	float * sumPoints;
	IsoObject *currentObject;
	IsoObject *testObject;
	double chisq;

	//printf("baseline: %lf\n", [isoModel baseline]);
	//printf("go!\n");
	//NSLog(@"go");

	if(sender != goButton && ![liveCheck intValue])
	{
		return;
	}

	[isoModel setNumIso:[[self content] count]]; 

	// This relates to sequence, and when sequence is changed, "go" is always invoked
	// So this check is not needed in go1 or update
	if([isoModel residueType] == 1 && [isoModel charge] > ([[isoModel sequence] length] + 1))
	{
		[isoModel setCharge:([[isoModel sequence] length] + 1)];
	}

	[self setMustUpdateAll:0];

	int xminFlag = 0;
	
	[[isoModel sequence] getCString:cSequence maxLength:1000 encoding:NSUTF8StringEncoding];

	for(ctr = 0; ctr < [[self content] count]; ctr++)
	{
		currentObject = [[self content] objectAtIndex: ctr];

		if([currentObject isoType] == 0 && [currentObject include] == 0)
		{
			[currentObject clearPoints];
		}
		
		if([currentObject isoType] == 0 && [currentObject include] == 1) // calc type only
		{	
			calcNum++;
			[currentObject clearPoints];
			points = envelope(cSequence, [isoModel charge], [currentObject numElement], [currentObject elements], [currentObject naturalAbundance], [currentObject labeledAbundance], [currentObject numResidue], [currentObject residues], [isoModel baseline], [isoModel gwidth], [isoModel offset], [currentObject amplitude], [currentObject labelType], [isoModel residueType], [isoModel numPoints]);
			
			if(calcNum == 1) // first calculated distribution
			{
				sumPoints = malloc(2*[isoModel numPoints]*sizeof(float));
			}
			
			for(ctr2 = 0; ctr2 < [isoModel numPoints]; ctr2++)
			{		
				p.x = points[ctr2];
				p.y = points[ctr2+[isoModel numPoints]];
				
				if(calcNum == 1)
				{
					sumPoints[ctr2] = points[ctr2];
					sumPoints[ctr2+[isoModel numPoints]] = points[ctr2+[isoModel numPoints]];
				}
				else
				{
					sumPoints[ctr2+[isoModel numPoints]] += points[ctr2+[isoModel numPoints]];
				}
				
				if(ctr2 == 0)
				{
					[currentObject setXmin: p.x];
					[currentObject setXmax: p.x];
					[currentObject setYmin: p.y];
					[currentObject setYmax: p.y];
				}
				else
				{
					// 0.00001 is an arbitrary call as to what's really > 0
					if(xminFlag == 0 && p.y > ([isoModel baseline] + 0.00001))
					{
						[currentObject setXmin: (p.x - 1.0)];
						xminFlag = 1;
					}
					if(p.y > ([isoModel baseline] + 0.00001))
					{
						[currentObject setXmax: (p.x + 1.0)];
					}
				
					if(p.y < [currentObject ymin])
					{
						[currentObject setYmin: p.y];
					}
					if(p.y > [currentObject ymax])
					{
						[currentObject setYmax: p.y];
					}
				}
				
				//if(ctr2 % 10 == 0)
				if(1)
				{
					[currentObject addPoint: p];
				}
			}
			
			free(points);
		}
	}

	xminFlag = 0;

	//printf("SykesA\n");

	for(ctr = 0; ctr < [[self content] count]; ctr++)
	{
		currentObject = [[self content] objectAtIndex: ctr];
	
		if([currentObject isoType] == 2 && calcNum > 0) // sum type only
		{
			[currentObject clearPoints];

			for(ctr2 = 0; ctr2 < [isoModel numPoints]; ctr2++)
			{		
				p.x = sumPoints[ctr2];
				p.y = sumPoints[ctr2+[isoModel numPoints]] - (calcNum-1)*[isoModel baseline];
				
				if(ctr2 == 0)
				{
					[currentObject setXmin: p.x];
					[currentObject setXmax: p.x];
					[currentObject setYmin: p.y];
					[currentObject setYmax: p.y];
				}
				else
				{
					// 0.00001 is an arbitrary call as to what's really > 0
					if(xminFlag == 0 && p.y > ([isoModel baseline] + 0.00001))
					{
						[currentObject setXmin: (p.x - 1.0)];
						xminFlag = 1;
					}
					if(p.y > ([isoModel baseline] + 0.00001))
					{
						[currentObject setXmax: (p.x + 1.0)];
					}
				
					if(p.y < [currentObject ymin])
					{
						[currentObject setYmin: p.y];
					}
					if(p.y > [currentObject ymax])
					{
						[currentObject setYmax: p.y];
					}
				}

				
				//if(ctr2 % 10 == 0)
				if(1)
				{
					//printf("adding point\n");
					[currentObject addPoint: p];
				}
			}	
		}
		else if([currentObject isoType] == 2)
		{
			[currentObject clearPoints];
		}
	}

	//printf("SykesB\n");
	
	if(calcNum > 0)
	{
		free(sumPoints);
	}
	
	//printf("calcNum: %d\n", calcNum);
	
	[isoView update];
	
	// Chi Squared Calculation
	for(ctr = 0; ctr < [[self content] count]; ctr++)
	{
		currentObject = [[self content] objectAtIndex: ctr];
		if([currentObject isoType] == 1)
		{
			[currentObject setChisq:0];
		}
	}

	for(ctr = 0; ctr < [[self content] count]; ctr++)
	{
		currentObject = [[self content] objectAtIndex: ctr];
				
		// If a sum is detected, search for all data entries to calculate chi squared
		if([currentObject isoType] == 2)
		{
			for(ctr2 = 0; ctr2 < [[self content] count]; ctr2++)
			{
				testObject = [[self content] objectAtIndex: ctr2];
			
				// Skip self, calc and other sum of calcs
				if(ctr == ctr2 || [testObject isoType] == 0 || [testObject isoType] == 2)
				{
					continue;
				}
			
				chisq = [self calcChisqOfData: testObject vsSum: currentObject];
			
				[testObject setChisq: chisq];
			}
			
			exit;
		}
	}
	
	[isoModel setFraclab:[self calcFraclab]];
	
	//printf("\\go!\n");

	//NSLog(@"end go");
}

// Like go, but acts only on one distribution
// This is invoked when "Live" is checked, and a species is being manipulated
-(IBAction) go1:(id) sender
{
	char cSequence[1000];
	int ctr, ctr2;
	int calcNum = 0;
	NSPoint p;
	float * points;
	IsoObject *currentObject; 
	IsoObject *secondObject; 
	int pathCtr = 0;
	NSPoint delta;
	IsoObject *testObject;
	double chisq;
	
	//printf("go1\n");
	// Frick!  This is slower than plain old go
	[self go:self];
	return;
	
	NSLog(@"go1 A");
	//printf("go1?\n");

	if(![liveCheck intValue])
	{
		return;
	}
	
	//printf("SykesA\n");
	
	if(mustUpdateAll)
	{
		[self go:goButton];
		return;
	}

	// There is a different number of distributions since the last "go", so do go instead of go1
	if([[self content] count] != [isoModel numIso])
	{
		[self go:goButton];
		return;
	}

	//printf("SykesB\n");

	int xminFlag = 0;
	int xminFlag2 = 0; // Would get messed up with multiple Sums of Calc, but okay since only 1 allowed
	
	[[isoModel sequence] getCString:cSequence maxLength:1000 encoding:NSUTF8StringEncoding];

	// Use this if go1 called from a table row (ie the Amplitude slider)
	// But otherwise, just use the selected row (ie N15 labeling amount)
	if([isoTable clickedRow] >= 0)
	{
		//currentObject = [[self content] objectAtIndex: [isoTable clickedRow]];
		currentObject = [[self arrangedObjects] objectAtIndex: [isoTable clickedRow]];

	}
	else
	{
		//currentObject = [[self content] objectAtIndex: [isoTable selectedRow]];
		currentObject = [[self arrangedObjects] objectAtIndex: [isoTable selectedRow]];
	}
	
	//printf("go1: %d\n", [isoTable clickedRow]);

	NSLog(@"go1 B");
	
	if([currentObject isoType] == 0) // calc type only, check should not be necessary here
	{	
		NSLog(@"go1 B1");
		calcNum++;
		//[currentObject clearPoints];
		points = envelope(cSequence, [isoModel charge], [currentObject numElement], [currentObject elements], [currentObject naturalAbundance], [currentObject labeledAbundance], [currentObject numResidue], [currentObject residues], [isoModel baseline], [isoModel gwidth], [isoModel offset], [currentObject amplitude], [currentObject labelType], [isoModel residueType], [isoModel numPoints]);

		NSLog(@"go1 B2");
		
		for(ctr2 = 0; ctr2 < [isoModel numPoints]; ctr2++)
		{		
			p.x = points[ctr2];
			p.y = points[ctr2+[isoModel numPoints]];
			
			if(ctr2 == 0)
			{
				[currentObject setXmin: p.x];
				[currentObject setXmax: p.x];
				[currentObject setYmin: p.y];
				[currentObject setYmax: p.y];
			}
			else
			{
				// 0.00001 is an arbitrary call as to what's really > 0
				if(xminFlag == 0 && p.y > ([isoModel baseline] + 0.00001))
				{
					[currentObject setXmin: (p.x - 1.0)];
					xminFlag = 1;
				}
				if(p.y > ([isoModel baseline] + 0.00001))
				{
					[currentObject setXmax: (p.x + 1.0)];
				}
			
				if(p.y < [currentObject ymin])
				{
					[currentObject setYmin: p.y];
				}
				if(p.y > [currentObject ymax])
				{
					[currentObject setYmax: p.y];
				}
			}
			
			//if(ctr2 % 10 == 0)
			if(1)
			{
				NSPointArray elementPoints = malloc(3*sizeof(NSPoint));
				
				if([[currentObject originalPath] elementCount] > pathCtr)
				{
					//[currentObject addPoint: p];
					[[currentObject originalPath] elementAtIndex:pathCtr associatedPoints: elementPoints];

					delta.x = p.x - elementPoints[0].x;
					delta.y = p.y - elementPoints[0].y;

					elementPoints[0].x = p.x;
					elementPoints[0].y = p.y;
					
					// Update the original path
					[[currentObject originalPath] setAssociatedPoints: elementPoints atIndex:pathCtr];
				}
				else
				{
					[currentObject addPoint:p];
					delta = p;
				}

				// Scan for sum paths, and update those as well.
				for(ctr = 0; ctr < [[self content] count]; ctr++)
				{
					secondObject = [[self content] objectAtIndex: ctr];
					if([secondObject isoType] == 2)
					{
						[[secondObject originalPath] elementAtIndex:pathCtr associatedPoints: elementPoints];
						elementPoints[0].x += delta.x;
						elementPoints[0].y += delta.y;
						[[secondObject originalPath] setAssociatedPoints: elementPoints atIndex:pathCtr];
					
						if(ctr2 == 0)
						{
							[secondObject setXmin: elementPoints[0].x];
							[secondObject setXmax: elementPoints[0].x];
							[secondObject setYmin: elementPoints[0].y];
							[secondObject setYmax: elementPoints[0].y];					
						}
						else
						{
							// 0.00001 is an arbitrary call as to what's really > 0
							if(xminFlag2 == 0 && elementPoints[0].y > ([isoModel baseline] + 0.00001))
							{
								[secondObject setXmin: (elementPoints[0].x - 1.0)];
								xminFlag2 = 1;
							}
							if(elementPoints[0].y > ([isoModel baseline] + 0.00001))
							{
								[secondObject setXmax: (elementPoints[0].x + 1.0)];
							}
						
							if(elementPoints[0].y < [secondObject ymin])
							{
								[secondObject setYmin: elementPoints[0].y];
							}
							if(elementPoints[0].y > [secondObject ymax])
							{
								[secondObject setYmax: elementPoints[0].y];
								//printf("ymax: %f or %f\n", elementPoints[0].y, [secondObject ymax]);
							}					
						}
					}
				}

				pathCtr++;
				free(elementPoints);
			}
		}
		
		free(points);
	}

	NSLog(@"go1 C");
	
	//printf("SykesC\n");
	
	[isoView update];

	// Chi Squared Calculation
	for(ctr = 0; ctr < [[self content] count]; ctr++)
	{
		//printf("ctr %d\n", ctr);
		currentObject = [[self content] objectAtIndex: ctr];
		if([currentObject isoType] == 1)
		{
			[currentObject setChisq:0];
		}
	}

	for(ctr = 0; ctr < [[self content] count]; ctr++)
	{
		//printf("B ctr %d\n", ctr);
		currentObject = [[self content] objectAtIndex: ctr];
				
		// If a sum is detected, search for all data entries to calculate chi squared
		if([currentObject isoType] == 2)
		{
			for(ctr2 = 0; ctr2 < [[self content] count]; ctr2++)
			{
				testObject = [[self content] objectAtIndex: ctr2];
			
				// Skip self, calc and other sum of calcs
				if(ctr == ctr2 || [testObject isoType] == 0 || [testObject isoType] == 2)
				{
					continue;
				}
			
				chisq = [self calcChisqOfData: testObject vsSum: currentObject];
						
				[testObject setChisq: chisq];
			}
			
			exit;
		}
	}
	
	[isoModel setFraclab:[self calcFraclab]];

	NSLog(@"/go1");
}

// Invoked by the refresh button, regardless of the state of "Live"
-(IBAction) update:(id) sender
{
	char cSequence[1000];
	int ctr, ctr2;
	int calcNum = 0;
	NSPoint p;
	float * points;
	IsoObject *currentObject; 
	IsoObject *secondObject; 
	int pathCtr = 0;
	NSPoint delta;
	IsoObject *testObject;
	double chisq;
	
	//printf("update?\n");

	//if(![liveCheck intValue])
	//{
	//	return;
	//}

	if(mustUpdateAll)
	{
		[self go:goButton];
		return;
	}

	// There is a different number of distributions since the last "go", so do go instead of update
	if([[self content] count] != [isoModel numIso])
	{
		[self go:goButton];
		return;
	}

	int xminFlag = 0;
	int xminFlag2 = 0;
	
	[[isoModel sequence] getCString:cSequence maxLength:1000 encoding:NSUTF8StringEncoding];

	//currentObject = [[self content] objectAtIndex: [isoTable clickedRow]];
	currentObject = [[self arrangedObjects] objectAtIndex: [isoTable clickedRow]];
	
	//printf("refresh: %d\n", [isoTable clickedRow]);
	
	if([currentObject isoType] == 0) // calc type only, check should not be necessary here
	{		
		calcNum++;
		//[currentObject clearPoints];
		points = envelope(cSequence, [isoModel charge], [currentObject numElement], [currentObject elements], [currentObject naturalAbundance], [currentObject labeledAbundance], [currentObject numResidue], [currentObject residues], [isoModel baseline], [isoModel gwidth], [isoModel offset], [currentObject amplitude], [currentObject labelType], [isoModel residueType], [isoModel numPoints]);
		
		for(ctr2 = 0; ctr2 < [isoModel numPoints]; ctr2++)
		{		
			p.x = points[ctr2];
			p.y = points[ctr2+[isoModel numPoints]];
			
			if(ctr2 == 0)
			{
				[currentObject setXmin: p.x];
				[currentObject setXmax: p.x];
				[currentObject setYmin: p.y];
				[currentObject setYmax: p.y];
			}
			else
			{
				// 0.00001 is an arbitrary call as to what's really > 0
				if(xminFlag == 0 && p.y > ([isoModel baseline] + 0.00001))
				{
					[currentObject setXmin: (p.x - 1.0)];
					xminFlag = 1;
				}
				if(p.y > ([isoModel baseline] + 0.00001))
				{
					[currentObject setXmax: (p.x + 1.0)];
				}
			
				if(p.y < [currentObject ymin])
				{
					[currentObject setYmin: p.y];
				}
				if(p.y > [currentObject ymax])
				{
					[currentObject setYmax: p.y];
				}
			}
			
			//if(ctr2 % 10 == 0)
			if(1)
			{
				NSPointArray elementPoints = malloc(3*sizeof(NSPoint));
				
				if([[currentObject originalPath] elementCount] > pathCtr)
				{
					//[currentObject addPoint: p];
					[[currentObject originalPath] elementAtIndex:pathCtr associatedPoints: elementPoints];

					delta.x = p.x - elementPoints[0].x;
					delta.y = p.y - elementPoints[0].y;

					elementPoints[0].x = p.x;
					elementPoints[0].y = p.y;
					
					// Update the original path
					[[currentObject originalPath] setAssociatedPoints: elementPoints atIndex:pathCtr];
				}
				else
				{
					[currentObject addPoint:p];
					delta = p;
				}

				// Scan for sum paths, and update those as well.
				for(ctr = 0; ctr < [[self content] count]; ctr++)
				{
					secondObject = [[self content] objectAtIndex: ctr];
					if([secondObject isoType] == 2)
					{
						[[secondObject originalPath] elementAtIndex:pathCtr associatedPoints: elementPoints];
						elementPoints[0].x += delta.x;
						elementPoints[0].y += delta.y;
						[[secondObject originalPath] setAssociatedPoints: elementPoints atIndex:pathCtr];

						if(ctr2 == 0)
						{
							[secondObject setXmin: elementPoints[0].x];
							[secondObject setXmax: elementPoints[0].x];
							[secondObject setYmin: elementPoints[0].y];
							[secondObject setYmax: elementPoints[0].y];					
						}
						else
						{
							// 0.00001 is an arbitrary call as to what's really > 0
							if(xminFlag2 == 0 && elementPoints[0].y > ([isoModel baseline] + 0.00001))
							{
								[secondObject setXmin: (elementPoints[0].x - 1.0)];
								xminFlag2 = 1;
							}
							if(elementPoints[0].y > ([isoModel baseline] + 0.00001))
							{
								[secondObject setXmax: (elementPoints[0].x + 1.0)];
							}
						
							if(elementPoints[0].y < [secondObject ymin])
							{
								[secondObject setYmin: elementPoints[0].y];
							}
							if(elementPoints[0].y > [secondObject ymax])
							{
								[secondObject setYmax: elementPoints[0].y];
							}					
						}

					}
				}

				pathCtr++;
				free(elementPoints);
			}
		}
		
		free(points);
	}
	
	[isoView update];

	// Chi Squared Calculation
	for(ctr = 0; ctr < [[self content] count]; ctr++)
	{
		currentObject = [[self content] objectAtIndex: ctr];
		[currentObject setChisq:0];
	}

	for(ctr = 0; ctr < [[self content] count]; ctr++)
	{
		currentObject = [[self content] objectAtIndex: ctr];
				
		// If a sum is detected, search for all data entries to calculate chi squared
		if([currentObject isoType] == 2)
		{
			for(ctr2 = 0; ctr2 < [[self content] count]; ctr2++)
			{
				testObject = [[self content] objectAtIndex: ctr2];
			
				// Skip self, calc and other sum of calcs
				if(ctr == ctr2 || [testObject isoType] == 0 || [testObject isoType] == 2)
				{
					continue;
				}
			
				chisq = [self calcChisqOfData: testObject vsSum: currentObject];
			
				[testObject setChisq: chisq];
			}
			
			exit;
		}
	}

	[isoModel setFraclab:[self calcFraclab]];
}

-(NSArray *) getEnvelopes
{
	return [self arrangedObjects];
	//return [isoModel envelopes];
}

// When the Open menu command is invoked (command-O), just set the currentIsoType and proceed
-(IBAction)openDataFile:(id)sender
{
	// When the delegate requests this, we don't set currentIsoType
	// Those checks are bypassed in newObject
	if([self needOpenWindow] == 1)
	{
		[isoModel setCurrentIsoType:1];
	}
	[self add:self];
}

// Used when a file is drag/dropped, or the open command from Terminal
//-(void)autoOpenFile:(NSString *)fileName
//{
//	printf("autoOpenFile\n");
	
//	[isoModel setCurrentIsoType:0]; // Set it as dummy calc type for now
//	[self add:self];
//	[isoModel setCurrentIsoType:1]; // Do this so consistently end with Data type selected after Data add
	
	
	
//	NSArray *fileArray = [fileName componentsSeparatedByString:@"/"];
	

//	[
//}

// Used to be used to open files - is it anymore??
//-(IBAction)loadFile:(id)sender
//{
//	NSOpenPanel *open = [NSOpenPanel openPanel];
//	float mz, intensity, max_intensity, min_mz;
//	NSPoint point;
//	NSError ** fileError;
//	int ctr;
//	IsoObject * currentObject;
//	NSBezierPath * loadPath = [NSBezierPath alloc];
//	
//	int result = [open runModal];
//	
//	if(result != NSOKButton)
//	{
//		printf("Not opening\n");
//		return;
//	}
//	
//	[isoModel setCurrentIsoType:1];
//	[self add:self];
//	currentObject = [[self content] objectAtIndex: [self selectionIndex]];
//	
//	//[view clearData];
//	
//	NSString *selectedFile = [open filename];
//	//NSLog(selectedFile);
//
//	//[currentObject setValue:selectedFile forKey:@"label"];
//	NSArray *fileArray = [selectedFile componentsSeparatedByString:@"/"];
//	[currentObject setValue:[fileArray lastObject] forKey:@"label"];
//
//	NSString *fileContents = [NSString stringWithContentsOfFile: selectedFile encoding:NSUTF8StringEncoding error:fileError];
//
//	NSScanner *scanner = [NSScanner scannerWithString:fileContents];
//	[scanner setCharactersToBeSkipped:
//		[NSCharacterSet characterSetWithCharactersInString:@"\n, \t"]];
//	//printf("Start\n");
//	ctr = 0;
//	while( [scanner scanFloat:&mz] && [scanner scanFloat:&intensity] )
//	{
//		point.x = mz;
//		point.y = intensity;
//
//		if(ctr == 0)
//		{
//			min_mz = mz;
//			max_intensity = intensity;
//		}
//		else if(intensity > max_intensity)
//		{
//			max_intensity = intensity;
//		}
//		
//		//printf("Data: %f %f\n", point.x, point.y);
//		//[view drawDataPoint:point];
//		if(ctr == 0)
//		{
//			[loadPath moveToPoint: point];
//		}
//		else
//		{
//			[loadPath lineToPoint: point];
//		}
//
//		ctr++;
//	}
//	
//	[currentObject setOriginalPath: loadPath];
//	[currentObject setXmin: min_mz];
//	[currentObject setXmax: mz];
//	[currentObject setYmin: 0.0];
//	[currentObject setYmax: max_intensity];
//	
//	//[view setRangeWithXmin: min_mz withXmax: mz withYmin:0.0 withYmax:max_intensity withId:1];
//	//[view selectRange: [rangeButton indexOfSelectedItem] change:YES];
//	
//	//printf("End\n");
//	
//	//[rangeButton selectItemAtIndex: 1];
//	//[view selectRange: [rangeButton indexOfSelectedItem] change:YES];
//	//[view update];
//	[isoView update];
//}

// Automatically launched when the "+" button is pressed and the "Data" type is selected
-(void)loadData:(IsoObject *) theObject
{
	NSOpenPanel *open = [NSOpenPanel openPanel];
	float mz, intensity, max_intensity, min_mz;
	NSPoint point;
	NSError ** fileError;
	int ctr;
	//IsoObject * currentObject;
	NSBezierPath * loadPath = [NSBezierPath alloc];
	NSString * selectedFile;
	
	
	if([self needOpenWindow])
	{
		int result = [open runModal];
		
		if(result != NSOKButton)
		{
			printf("Not opening\n");
			return;
		}

		//currentObject = [[self content] objectAtIndex: [self selectionIndex]];
			
		//NSString *selectedFile = [open filename];
		selectedFile = [open filename];
		//NSLog(selectedFile);
	}
	else
	{
		[self setNeedOpenWindow:1];
		//NSString *selectedFile = [self fileToOpen];
		selectedFile = [self fileToOpen];
	}
	
	//[currentObject setValue:selectedFile forKey:@"label"];
	NSArray *fileArray = [selectedFile componentsSeparatedByString:@"/"];
	[theObject setValue:[fileArray lastObject] forKey:@"label"];

	NSString *fileContents = [NSString stringWithContentsOfFile: selectedFile encoding:NSUTF8StringEncoding error:fileError];

	NSScanner *scanner = [NSScanner scannerWithString:fileContents];
	[scanner setCharactersToBeSkipped:
		[NSCharacterSet characterSetWithCharactersInString:@"\n, \t"]];

	ctr = 0;
	while( [scanner scanFloat:&mz] && [scanner scanFloat:&intensity] )
	{
		point.x = mz;
		point.y = intensity;

		if(ctr == 0)
		{
			min_mz = mz;
			max_intensity = intensity;
		}
		else if(intensity > max_intensity)
		{
			max_intensity = intensity;
		}
		
		if(ctr == 0)
		{
			[loadPath moveToPoint: point];
		}
		else
		{
			[loadPath lineToPoint: point];
		}

		ctr++;
	}
	
	[theObject setOriginalPath: loadPath];
	[theObject setXmin: min_mz];
	[theObject setXmax: mz];
	[theObject setYmin: 0.0];
	[theObject setYmax: max_intensity];
	
	//[isoView update];
}

-(IBAction) setRange:(id) sender
{
	//printf("setRange\n");

	//IsoObject * currentObject = [[self content] objectAtIndex: [isoTable clickedRow]];
	IsoObject * currentObject = [[self arrangedObjects] objectAtIndex: [isoTable clickedRow]];
	
	[isoView setRangeXmin: [currentObject xmin] xmax: [currentObject xmax] ymin: [currentObject ymin] ymax: [currentObject ymax]];
	
	[isoView setUserRange:1];
	
	//printf("x: %f -> %f\n", [currentObject xmin], [currentObject xmax]);
	//printf("y: %f -> %f\n", [currentObject ymin], [currentObject ymax]);
	
	[isoView update];
}

-(IBAction) configure:(id) sender
{
	[configureWindow makeKeyAndOrderFront:self];
}

-(IBAction) closeConfigure:(id) sender
{
	[configureWindow orderOut:self];
}

//-(IBAction) adjust:(id) sender
//{
//    NSSize screenSize = [[NSScreen mainScreen] frame].size;
//	NSRect r = NSMakeRect(0, (screenSize.height/2)-200, 600, 400);
//	NSWindow * adjustWindow = [[NSWindow alloc] initWithContentRect:r styleMask: NSTitledWindowMask | NSResizableWindowMask | NSMiniaturizableWindowMask | NSClosableWindowMask backing:NSBackingStoreBuffered defer:NO];
//	[adjustWindow makeKeyAndOrderFront:self];
//}

-(double) calcChisqOfData:(IsoObject *)dataObject vsSum:(IsoObject *)sumObject;
{
	double chi2 = 0;
	int ctr1, ctr2;
	int numData, numSum;
	NSPoint * points;
	NSBezierPathElement element;
	NSPoint dataPoint;
	NSPoint sumPoint;
	NSPoint last_sumPoint;
	float interpolation;
	double mzdiff, last_mzdiff;
	double chi2incr, last_chi2incr;
	int start;
	NSPoint chisqPoint;
	int chi2flag = 0;

	//return chi2;

	points = malloc(3*sizeof(NSPoint));
	
	numData = [[dataObject originalPath] elementCount];
	numSum = [[sumObject originalPath] elementCount];

	[dataObject clearChisqPoints];

	// Can happen 
	if(numData <= 0 || numSum <= 0)
	{
		return chi2;
	}
	
	if([dataObject xmax] < [sumObject xmin] || [dataObject xmin] > [sumObject xmax])
	{
		return chi2;
	}

	//printf("numData: %d\n", numData);
	//printf("numSum: %d\n", numSum);
	
	if(0 == 0)
	{
	for(ctr1 = 0; ctr1 < numData; ctr1++)
	{
		chisqPoint.x = (float) ctr1;

		element = [[dataObject originalPath] elementAtIndex:ctr1 associatedPoints:points];
		dataPoint = points[0];

		if(ctr1 == 0)
		{
			start = 0;
		}
		
		for(ctr2 = start; ctr2 < numSum; ctr2++)
		{
			element = [[sumObject originalPath] elementAtIndex:ctr2 associatedPoints:points];
			sumPoint = points[0];
			
			mzdiff = dataPoint.x - sumPoint.x;
			
			if(ctr2 == start)
			{
				last_mzdiff = mzdiff;
				last_sumPoint = sumPoint;
				continue;
			}
			
			// Both sumPoints are > than dataPoint
			// Start with lowest sumPoints, so skip and continue
			if(last_mzdiff < 0 && mzdiff < 0)
			{
				chisqPoint.y = -1.0;
				[dataObject addChisqPoint:chisqPoint];
				// don't alter value of "start"
				break;			
			}
			// Both sumPoints < than dataPoint
			// Continue progress through sumPoints
			else if(last_mzdiff > 0 && mzdiff > 0)
			{
				last_mzdiff = mzdiff;
				last_sumPoint = sumPoint;
				continue;
			}
			// One sumPoint on either side
			// Interpolate and calculate chi2incr
			else if(last_mzdiff >= 0 && mzdiff <= 0)
			{
				interpolation = last_sumPoint.y + ((dataPoint.x - last_sumPoint.x)/(sumPoint.x - last_sumPoint.x))*(sumPoint.y - last_sumPoint.y);
				chi2incr = (dataPoint.y - interpolation)*(dataPoint.y - interpolation)/ ((double) numData);
				chi2 += chi2incr;

				if(chi2flag == 0)
				{
					chi2flag = 1;
					[dataObject setMaxChisqIncr:chi2incr];
				}
				else if(chi2incr > [dataObject maxChisqIncr])
				{
					[dataObject setMaxChisqIncr:chi2incr];
				}
					
				chisqPoint.y = chi2incr;
				[dataObject addChisqPoint:chisqPoint];
				
				start = ctr2 - 1;
				if(start < 0)
				{
					start = 0;
				}
				break;
			}

		}
	}
	}
	
	if(1 == 0)
	{
	for(ctr1 = 0; ctr1 < numData; ctr1++)
	{
		element = [[dataObject originalPath] elementAtIndex:ctr1 associatedPoints:points];
		dataPoint = points[0];
		
		if(ctr1 == 0)
		{
			start = 0;
		}
	
		//printf("Data: %d (%f,%f)\n", ctr1, dataPoint.x, dataPoint.y);
				
		for(ctr2 = start; ctr2 < numSum; ctr2++)
		{			
			element = [[sumObject originalPath] elementAtIndex:ctr2 associatedPoints:points];
			sumPoint = points[0];

			//printf("Sum: %d (%f,%f)\n", ctr2, sumPoint.x, sumPoint.y);
			
			mzdiff = (double) fabs(dataPoint.x - sumPoint.x);
			//printf("mzdiff: %lf\n", mzdiff);
			
			chi2incr = (dataPoint.y - sumPoint.y)*(dataPoint.y - sumPoint.y);
			
			if(ctr2 == start)
			{
				last_mzdiff = mzdiff;
				last_chi2incr = chi2incr;
				last_sumPoint = sumPoint;
				continue;
			}
			
			// m/z difference has increased, so take the previous chisq increment and move on
			if(mzdiff > last_mzdiff)
			{
				//chi2incr = chi2incr / (100.0); // Error estimates correction
				chi2incr = chi2incr / ((double) numData); // Divide by N
			
				// If mzdiff is above some threshold, we ignore the point
				// Indicates weird data since points too far away from each other in m/z domain
				// 0.1 = point spacing at charge = 1
				// (0.1/charge) = point spacing
				// (0.1/charge)/2 = maximum mzdiff
				if(mzdiff > ((0.1/[isoModel charge])/2) )
				{
					chi2incr = -1.0;
				}
				else
				{			
					if(chi2flag == 0)
					{
						chi2flag = 1;
						[dataObject setMaxChisqIncr:chi2incr];
					}
					else if(chi2incr > [dataObject maxChisqIncr])
					{
						[dataObject setMaxChisqIncr:chi2incr];
					}
				
					chi2 += chi2incr;
				}
												
				chisqPoint.x = (float) ctr1;
				chisqPoint.y = (float) chi2incr;
				
				[dataObject addChisqPoint:chisqPoint];
			
				//printf("chi2incr %lf\n", chi2incr);
				//printf("(%f,%f) -> (%f,%f)\n", dataPoint.x, dataPoint.y, last_sumPoint.x, last_sumPoint.y);
			
				start = ctr2;
				break;
			}
			
			last_mzdiff = mzdiff;
			last_chi2incr = chi2incr;
			last_sumPoint = sumPoint;
		}
	}
	}

	free(points);
	return chi2;
}

-(IBAction) callCalcFraclab:(id)sender;
{
	[isoModel setFraclab:[self calcFraclab]];
}

-(float) calcFraclab
{
	float fl, num, den;
	int ctr;
	IsoObject * currentObject;
	
	num = 0.0;
	den = 0.0;
	
	for(ctr = 0; ctr < [[self content] count]; ctr++)
	{
		currentObject = [[self content] objectAtIndex: ctr];
		if([currentObject numCheck])
		{
			num += [currentObject amplitude];
		}
		if([currentObject denCheck])
		{
			den += [currentObject amplitude];
		}
	}
	
	if(den == 0.0)
	{
		fl = 0;
	}
	else
	{
		fl = num / den;
	}
	
	return fl;
}

-(int)mustUpdateAll
{
	return mustUpdateAll;
}

-(void)setMustUpdateAll:(int)newMustUpdateAll
{
	mustUpdateAll = newMustUpdateAll;
	return;
}

-(int)needOpenWindow
{
	return needOpenWindow;
}

-(void)setNeedOpenWindow:(int)newNeedOpenWindow
{
	needOpenWindow = newNeedOpenWindow;
	return;
}

-(NSString *)fileToOpen
{
	return fileToOpen;
}

-(void)setFileToOpen:(NSString *)newFileToOpen
{
	[newFileToOpen retain];
	[fileToOpen release];
	fileToOpen = newFileToOpen;
	return;
}

// http://theocacao.com/document.page/506
- (IBAction)export:(id)sender
{
	NSSavePanel *save = [NSSavePanel savePanel];
	IsoObject * currentObject;
	int result;

	if([isoTable selectedRow] >= 0)
	{
		currentObject = [[self arrangedObjects] objectAtIndex: [isoTable selectedRow]];
		result = [save runModalForDirectory:NULL file:[currentObject label]];
	}
	else
	{
		result = [save runModal];
	}

	if(result != NSOKButton)
	{
		printf("Not saving\n");
		[save release];
		return;
	}

	NSString * fileToSave = [save filename];

	NSRect bounds = [isoView bounds];
	[isoView lockFocus];
	NSBitmapImageRep* rep;
	rep = [[NSBitmapImageRep alloc] initWithFocusedViewRect:bounds];
	[isoView unlockFocus];
	
	NSData* data;
	data = [rep representationUsingType:NSPNGFileType properties:nil];
	[data writeToFile:fileToSave atomically:NO];
	[rep release];
	[save release];
}

// http://developer.apple.com/documentation/Cocoa/Conceptual/CocoaDrawingGuide/Images/chapter_7_section_5.html
// The part about drawing to an offscreen window
- (IBAction)massiveExport:(id)sender
{
	NSSavePanel *save = [NSSavePanel savePanel];
	IsoObject * currentObject;
	int result;
	NSPoint originPoint;
	NSSize frameSize;
	NSRect frameRect;
	
	[save setMessage: @"Export a PNG File of the View"];
	[save setAllowedFileTypes: [NSArray arrayWithObjects: @"png", nil]];
	[save setAccessoryView: saveView];	
		
	if([isoTable selectedRow] >= 0)
	{
		currentObject = [[self arrangedObjects] objectAtIndex: [isoTable selectedRow]];
		result = [save runModalForDirectory:NULL file:[currentObject label]];
	}
	else
	{
		result = [save runModal];
	}

	if(result != NSOKButton)
	{
		return;
	}

	NSString * fileToSave = [save filename];

	originPoint.x = 0;
	originPoint.y = 0;
	frameSize.width = [isoModel imageWidth];
	frameSize.height = [isoModel imageHeight];
	
	frameRect.size = frameSize;
	frameRect.origin = originPoint;

	ExportView * exportView = [[ExportView alloc] initWithFrame:frameRect];
	[exportView setEnvelopeArray: [self getEnvelopes]];
	[exportView setXmin:[isoView xmin]];
	[exportView setXmax:[isoView xmax]];
	[exportView setYmin:[isoView ymin]];
	[exportView setYmax:[isoView ymax]];
	[exportView setUserRange:[isoView userRange]];
	[exportView setGridFlag:[isoView gridFlag]];
	
	NSWindow * offscreenWindow = [[NSWindow alloc]
		initWithContentRect: frameRect
		styleMask: NSBorderlessWindowMask
		backing: NSBackingStoreRetained
		defer: NO];
	[offscreenWindow setContentView: exportView];
	[[offscreenWindow contentView] display];
	[[offscreenWindow contentView] lockFocus];
	NSBitmapImageRep * rep = [[NSBitmapImageRep alloc] initWithFocusedViewRect: frameRect];
	[[offscreenWindow contentView] unlockFocus];
	[offscreenWindow release];

	
	NSData* data;
	data = [rep representationUsingType:NSPNGFileType properties:nil];
	[data writeToFile:fileToSave atomically:NO];
	[rep release];
	
	[exportView release];
	
	//printf("Done massiveExport\n");
}

- (IBAction)pdfExport:(id)sender
{
	NSSavePanel *save = [NSSavePanel savePanel];
	IsoObject * currentObject;
	int result;
	NSPoint originPoint;
	NSSize frameSize;
	NSRect frameRect;
	float actualHeight, actualWidth;
	
	[save setMessage: @"Export a PDF File of the View"];
	[save setAllowedFileTypes: [NSArray arrayWithObjects: @"pdf", nil]];
	[save setAccessoryView: myPdfSaveView];	
		
	if([isoTable selectedRow] >= 0)
	{
		currentObject = [[self arrangedObjects] objectAtIndex: [isoTable selectedRow]];
		result = [save runModalForDirectory:NULL file:[currentObject label]];
	}
	else
	{
		result = [save runModal];
	}

	if(result != NSOKButton)
	{
		return;
	}

	NSString * fileToSave = [save filename];

	originPoint.x = 0;
	originPoint.y = 0;

	//actualHeight = 600; // Peg this at 600
	//actualWidth = actualHeight * ([isoModel pdfWidth]/[isoModel pdfHeight]);

	// 72 is the default dpi for pdf output, so convert inches to dots here
	actualWidth = 72 * [isoModel pdfWidth];
	actualHeight = 72 * [isoModel pdfHeight];

	frameSize.width = actualWidth;
	frameSize.height = actualHeight;
	
	frameRect.size = frameSize;
	frameRect.origin = originPoint;

	ExportView * exportView = [[ExportView alloc] initWithFrame:frameRect];
	[exportView setEnvelopeArray: [self getEnvelopes]];
	[exportView setXmin:[isoView xmin]];
	[exportView setXmax:[isoView xmax]];
	[exportView setYmin:[isoView ymin]];
	[exportView setYmax:[isoView ymax]];
	[exportView setUserRange:[isoView userRange]];
	[exportView setGridFlag:[isoView gridFlag]];
	
	NSWindow * offscreenWindow = [[NSWindow alloc]
		initWithContentRect: frameRect
		styleMask: NSBorderlessWindowMask
		backing: NSBackingStoreRetained
		defer: NO];
	[offscreenWindow setContentView: exportView];
	[[offscreenWindow contentView] display];
	[[offscreenWindow contentView] lockFocus];
	//NSBitmapImageRep * rep = [[NSBitmapImageRep alloc] initWithFocusedViewRect: frameRect];
	[[offscreenWindow contentView] unlockFocus];
	[offscreenWindow release];

	NSData * pdfData = [exportView dataWithPDFInsideRect: frameRect];
	//NSPDFImageRep * pdfRep = [NSPDFImageRep imageRepWithData: pdfData];
	//NSImage * pdfImage = [[NSImage alloc] initWithSize: frameRect.size];
	//[pdfImage addRepresentation: pdfRep];
	[pdfData writeToFile:fileToSave atomically:NO];
}

// Currently, an error is generated if a new calculated spectra is initialized, but not actually calculated when the option is selected.  One thought - just call "Go" before exporting the data
-(IBAction)exportData:(id)sender
{
	//printf("exportData\n");
	int ctr1, ctr2;
	int sumIndex;
	NSPoint *thePoints = malloc(3*sizeof(NSPoint));
	NSSavePanel *save = [NSSavePanel savePanel];
	int result;

	[save setMessage: @"Export Calculated and Sum Spectra as .csv"];
	[save setAllowedFileTypes: [NSArray arrayWithObjects: @"csv", nil]];
		
	result = [save runModal];

	if(result != NSOKButton)
	{
		return;
	}

	//printf("saving\n");

	NSString * fileToSave = [save filename];
	//NSLog(fileToSave);

	NSString *theLine = [[NSString alloc] init];
	NSData *theData = [[NSData alloc] init];

	[[NSFileManager defaultManager] createFileAtPath:fileToSave contents:NULL attributes:NULL];

	NSFileHandle *theFile = [NSFileHandle fileHandleForWritingAtPath:fileToSave];
	
	if(theFile == nil)
	{
		printf("Darn - no file exists to write to\n");
	}
	
	
	// Find the Sum Object, use this as the basis object
	//printf("M/Z,");
	theLine = [theLine stringByAppendingString:@"M/Z,"];
	//NSLog(theLine);
	for(ctr2 = 0; ctr2 < [[self arrangedObjects] count]; ctr2++)
	{
		if([[[self arrangedObjects] objectAtIndex:ctr2] isoType] == 0 || [[[self arrangedObjects] objectAtIndex:ctr2] isoType] == 2)
		{
			NSString *theLabel = [[[self arrangedObjects] objectAtIndex:ctr2] label];
			NSString *newLabel = [[NSString alloc] init];
			int ctr3, commaIndex = -1;
			
			for(ctr3 = 0; ctr3 < [theLabel length]; ctr3++)
			{
				NSRange theRange;
				theRange.length = 1;
				theRange.location = ctr3;
				NSString *theSubstring = [theLabel substringWithRange:theRange];
				if([theSubstring compare:@","] == NSOrderedSame)
				{
					NSRange newRange;
					newRange.location = commaIndex+1;
					newRange.length = ctr3 - commaIndex - 1;
					newLabel = [newLabel stringByAppendingString:[theLabel substringWithRange:newRange]];
					commaIndex = ctr3;
				}
			}
			newLabel = [newLabel stringByAppendingString:[theLabel substringFromIndex:(commaIndex+1)]];
			
			//printf("%s,", [newLabel cStringUsingEncoding:NSUTF8StringEncoding]);
			theLine = [theLine stringByAppendingString:newLabel];
			theLine = [theLine stringByAppendingString:@","];
		}
	
		if([[[self arrangedObjects] objectAtIndex:ctr2] isoType] == 2)
		{
			sumIndex = ctr2;
		}
	}
	//printf("\n");
	theLine = [theLine stringByAppendingString:@"\n"];
	//printf("%s", [theLine cStringUsingEncoding:NSUTF8StringEncoding]);

	//[theLine writeToFile:fileToSave atomically:YES encoding:NSUTF8StringEncoding error:NULL];
	theData = [theLine dataUsingEncoding:NSUTF8StringEncoding];
	[theFile writeData:theData];
	//[theData writeToFile:fileToSave atomically:NO]; 
	theLine = @"";
	
	for(ctr1 = 0; ctr1 < [[[[self arrangedObjects] objectAtIndex:sumIndex] originalPath] elementCount]; ctr1++)
	{		
		// Print m/z value
		[[[[self arrangedObjects] objectAtIndex:sumIndex] originalPath] elementAtIndex:ctr1 associatedPoints:thePoints];
		//printf("%f,", thePoints[0].x);
		theLine = [theLine stringByAppendingFormat:@"%f,", thePoints[0].x];
	
		// Print all calculated intensity values
		for(ctr2 = 0; ctr2 < [[self arrangedObjects] count]; ctr2++)
		{
			// Only print calc/sum types
			if([[[self arrangedObjects] objectAtIndex:ctr2] isoType] == 0 || [[[self arrangedObjects] objectAtIndex:ctr2] isoType] == 2)
			{
				[[[[self arrangedObjects] objectAtIndex:ctr2] originalPath] elementAtIndex:ctr1 associatedPoints:thePoints];

				//printf("%f,", thePoints[0].y);
				theLine = [theLine stringByAppendingFormat:@"%f,", thePoints[0].y];
			}
		}
	
		//printf("\n");
		theLine = [theLine stringByAppendingString:@"\n"];
		//printf("%s", [theLine cStringUsingEncoding:NSUTF8StringEncoding]);

		//[theLine writeToFile:fileToSave atomically:YES encoding:NSUTF8StringEncoding error:NULL];
		theData = [theLine dataUsingEncoding:NSUTF8StringEncoding];
		[theFile writeData:theData]; 
		//[theData writeToFile:fileToSave atomically:NO];
		theLine = @"";
	}
	
	free(thePoints);
	
	[theFile closeFile];
	
	//[theLine writeToFile:fileToSave atomically:YES encoding:NSUTF8StringEncoding error:NULL];
}

- (IBAction)autorange:(id)sender
{
	[isoView setUserRange:0];
	[isoView setNeedsDisplay:YES];
}

-(IBAction)setDefaults:(id)sender
{
	IsoObject * currentObject;
	//printf("Setting Defaults\n");

	if([isoTable selectedRow])

	currentObject = [[self arrangedObjects] objectAtIndex: [isoTable selectedRow]];

	[self setDefaultsForObject: currentObject withResidueType:[isoModel residueType]];
	
	[self go1:self];
}

-(void)setDefaultsForObject: (IsoObject *)theObject withResidueType: (int)residueType
{
	[theObject setValue:@"0.0107" forKey:@"elemC"];
	[theObject setValue:@"0.000115" forKey:@"elemH"];
	[theObject setValue:@"0.00364" forKey:@"elemN"];

	if(residueType == 0)
	{
		[theObject setValue:@"0.0" forKey:@"fracA"];
		[theObject setValue:@"0.0107" forKey:@"resAC"];
		[theObject setValue:@"0.000115" forKey:@"resAH"];
		[theObject setValue:@"0.00364" forKey:@"resAN"];
		[theObject setValue:@"0.0" forKey:@"fracC"];
		[theObject setValue:@"0.0107" forKey:@"resCC"];
		[theObject setValue:@"0.000115" forKey:@"resCH"];
		[theObject setValue:@"0.00364" forKey:@"resCN"];
		[theObject setValue:@"0.0" forKey:@"fracD"];
		[theObject setValue:@"0.0107" forKey:@"resDC"];
		[theObject setValue:@"0.000115" forKey:@"resDH"];
		[theObject setValue:@"0.00364" forKey:@"resDN"];
		[theObject setValue:@"0.0" forKey:@"fracE"];
		[theObject setValue:@"0.0107" forKey:@"resEC"];
		[theObject setValue:@"0.000115" forKey:@"resEH"];
		[theObject setValue:@"0.00364" forKey:@"resEN"];
		[theObject setValue:@"0.0" forKey:@"fracF"];
		[theObject setValue:@"0.0107" forKey:@"resFC"];
		[theObject setValue:@"0.000115" forKey:@"resFH"];
		[theObject setValue:@"0.00364" forKey:@"resFN"];
		[theObject setValue:@"0.0" forKey:@"fracG"];
		[theObject setValue:@"0.0107" forKey:@"resGC"];
		[theObject setValue:@"0.000115" forKey:@"resGH"];
		[theObject setValue:@"0.00364" forKey:@"resGN"];
		[theObject setValue:@"0.0" forKey:@"fracH"];
		[theObject setValue:@"0.0107" forKey:@"resHC"];
		[theObject setValue:@"0.000115" forKey:@"resHH"];
		[theObject setValue:@"0.00364" forKey:@"resHN"];
		[theObject setValue:@"0.0" forKey:@"fracI"];
		[theObject setValue:@"0.0107" forKey:@"resIC"];
		[theObject setValue:@"0.000115" forKey:@"resIH"];
		[theObject setValue:@"0.00364" forKey:@"resIN"];
		[theObject setValue:@"0.0" forKey:@"fracK"];
		[theObject setValue:@"0.0107" forKey:@"resKC"];
		[theObject setValue:@"0.000115" forKey:@"resKH"];
		[theObject setValue:@"0.00364" forKey:@"resKN"];
		[theObject setValue:@"0.0" forKey:@"fracL"];
		[theObject setValue:@"0.0107" forKey:@"resLC"];
		[theObject setValue:@"0.000115" forKey:@"resLH"];
		[theObject setValue:@"0.00364" forKey:@"resLN"];
		[theObject setValue:@"0.0" forKey:@"fracM"];
		[theObject setValue:@"0.0107" forKey:@"resMC"];
		[theObject setValue:@"0.000115" forKey:@"resMH"];
		[theObject setValue:@"0.00364" forKey:@"resMN"];
		[theObject setValue:@"0.0" forKey:@"fracN"];
		[theObject setValue:@"0.0107" forKey:@"resNC"];
		[theObject setValue:@"0.000115" forKey:@"resNH"];
		[theObject setValue:@"0.00364" forKey:@"resNN"];
		[theObject setValue:@"0.0" forKey:@"fracP"];
		[theObject setValue:@"0.0107" forKey:@"resPC"];
		[theObject setValue:@"0.000115" forKey:@"resPH"];
		[theObject setValue:@"0.00364" forKey:@"resPN"];
		[theObject setValue:@"0.0" forKey:@"fracQ"];
		[theObject setValue:@"0.0107" forKey:@"resQC"];
		[theObject setValue:@"0.000115" forKey:@"resQH"];
		[theObject setValue:@"0.00364" forKey:@"resQN"];
		[theObject setValue:@"0.0" forKey:@"fracR"];
		[theObject setValue:@"0.0107" forKey:@"resRC"];
		[theObject setValue:@"0.000115" forKey:@"resRH"];
		[theObject setValue:@"0.00364" forKey:@"resRN"];
		[theObject setValue:@"0.0" forKey:@"fracS"];
		[theObject setValue:@"0.0107" forKey:@"resSC"];
		[theObject setValue:@"0.000115" forKey:@"resSH"];
		[theObject setValue:@"0.00364" forKey:@"resSN"];
		[theObject setValue:@"0.0" forKey:@"fracT"];
		[theObject setValue:@"0.0107" forKey:@"resTC"];
		[theObject setValue:@"0.000115" forKey:@"resTH"];
		[theObject setValue:@"0.00364" forKey:@"resTN"];
		[theObject setValue:@"0.0" forKey:@"fracV"];
		[theObject setValue:@"0.0107" forKey:@"resVC"];
		[theObject setValue:@"0.000115" forKey:@"resVH"];
		[theObject setValue:@"0.00364" forKey:@"resVN"];
		[theObject setValue:@"0.0" forKey:@"fracW"];
		[theObject setValue:@"0.0107" forKey:@"resWC"];
		[theObject setValue:@"0.000115" forKey:@"resWH"];
		[theObject setValue:@"0.00364" forKey:@"resWN"];
		[theObject setValue:@"0.0" forKey:@"fracY"];
		[theObject setValue:@"0.0107" forKey:@"resYC"];
		[theObject setValue:@"0.000115" forKey:@"resYH"];
		[theObject setValue:@"0.00364" forKey:@"resYN"];

		[theObject setValue:@"0.000115" forKey:@"resAHB"];
		[theObject setValue:@"0.000115" forKey:@"resCHB"];
		[theObject setValue:@"0.000115" forKey:@"resDHB"];
		[theObject setValue:@"0.000115" forKey:@"resEHB"];
		[theObject setValue:@"0.000115" forKey:@"resFHB"];
		[theObject setValue:@"0.000115" forKey:@"resGHB"];
		[theObject setValue:@"0.000115" forKey:@"resHHB"];
		[theObject setValue:@"0.000115" forKey:@"resIHB"];
		[theObject setValue:@"0.000115" forKey:@"resKHB"];
		[theObject setValue:@"0.000115" forKey:@"resLHB"];
		[theObject setValue:@"0.000115" forKey:@"resMHB"];
		[theObject setValue:@"0.000115" forKey:@"resNHB"];
		[theObject setValue:@"0.000115" forKey:@"resPHB"];
		[theObject setValue:@"0.000115" forKey:@"resQHB"];
		[theObject setValue:@"0.000115" forKey:@"resRHB"];
		[theObject setValue:@"0.000115" forKey:@"resSHB"];
		[theObject setValue:@"0.000115" forKey:@"resTHB"];
		[theObject setValue:@"0.000115" forKey:@"resVHB"];
		[theObject setValue:@"0.000115" forKey:@"resWHB"];
		[theObject setValue:@"0.000115" forKey:@"resYHB"];

		[theObject setValue:@"5" forKey:@"numAH"];
		[theObject setValue:@"0" forKey:@"numAHB"];
		[theObject setValue:@"5" forKey:@"numCH"];
		[theObject setValue:@"0" forKey:@"numCHB"];
		[theObject setValue:@"5" forKey:@"numDH"];
		[theObject setValue:@"0" forKey:@"numDHB"];
		[theObject setValue:@"7" forKey:@"numEH"];
		[theObject setValue:@"0" forKey:@"numEHB"];
		[theObject setValue:@"9" forKey:@"numFH"];
		[theObject setValue:@"0" forKey:@"numFHB"];
		[theObject setValue:@"3" forKey:@"numGH"];
		[theObject setValue:@"0" forKey:@"numGHB"];
		[theObject setValue:@"7" forKey:@"numHH"];
		[theObject setValue:@"0" forKey:@"numHHB"];
		[theObject setValue:@"11" forKey:@"numIH"];
		[theObject setValue:@"0" forKey:@"numIHB"];
		[theObject setValue:@"12" forKey:@"numKH"];
		[theObject setValue:@"0" forKey:@"numKHB"];
		[theObject setValue:@"11" forKey:@"numLH"];
		[theObject setValue:@"0" forKey:@"numLHB"];
		[theObject setValue:@"9" forKey:@"numMH"];
		[theObject setValue:@"0" forKey:@"numMHB"];
		[theObject setValue:@"6" forKey:@"numNH"];
		[theObject setValue:@"0" forKey:@"numNHB"];
		[theObject setValue:@"7" forKey:@"numPH"];
		[theObject setValue:@"0" forKey:@"numPHB"];
		[theObject setValue:@"8" forKey:@"numQH"];
		[theObject setValue:@"0" forKey:@"numQHB"];
		[theObject setValue:@"12" forKey:@"numRH"];
		[theObject setValue:@"0" forKey:@"numRHB"];
		[theObject setValue:@"5" forKey:@"numSH"];
		[theObject setValue:@"0" forKey:@"numSHB"];
		[theObject setValue:@"7" forKey:@"numTH"];
		[theObject setValue:@"0" forKey:@"numTHB"];
		[theObject setValue:@"9" forKey:@"numVH"];
		[theObject setValue:@"0" forKey:@"numVHB"];
		[theObject setValue:@"10" forKey:@"numWH"];
		[theObject setValue:@"0" forKey:@"numWHB"];
		[theObject setValue:@"9" forKey:@"numYH"];
		[theObject setValue:@"0" forKey:@"numYHB"];
	}
	else if(residueType == 1)
	{
		[theObject setValue:@"0.0" forKey:@"fracRA"];
		[theObject setValue:@"0.0107" forKey:@"resRAC"];
		[theObject setValue:@"0.000115" forKey:@"resRAH"];
		[theObject setValue:@"0.00364" forKey:@"resRAN"];
		[theObject setValue:@"0.0" forKey:@"fracRC"];
		[theObject setValue:@"0.0107" forKey:@"resRCC"];
		[theObject setValue:@"0.000115" forKey:@"resRCH"];
		[theObject setValue:@"0.00364" forKey:@"resRCN"];
		[theObject setValue:@"0.0" forKey:@"fracRG"];
		[theObject setValue:@"0.0107" forKey:@"resRGC"];
		[theObject setValue:@"0.000115" forKey:@"resRGH"];
		[theObject setValue:@"0.00364" forKey:@"resRGN"];
		[theObject setValue:@"0.0" forKey:@"fracRU"];
		[theObject setValue:@"0.0107" forKey:@"resRUC"];
		[theObject setValue:@"0.000115" forKey:@"resRUH"];
		[theObject setValue:@"0.00364" forKey:@"resRUN"];
		
		[theObject setValue:@"0.000115" forKey:@"resRAHB"];
		[theObject setValue:@"0.000115" forKey:@"resRCHB"];
		[theObject setValue:@"0.000115" forKey:@"resRGHB"];
		[theObject setValue:@"0.000115" forKey:@"resRUHB"];
		
		[theObject setValue:@"11" forKey:@"numRAH"];
		[theObject setValue:@"0" forKey:@"numRAHB"];
		[theObject setValue:@"11" forKey:@"numRCH"];
		[theObject setValue:@"0" forKey:@"numRCHB"];
		[theObject setValue:@"11" forKey:@"numRGH"];
		[theObject setValue:@"0" forKey:@"numRGHB"];
		[theObject setValue:@"10" forKey:@"numRUH"];
		[theObject setValue:@"0" forKey:@"numRUHB"];
	}
}

@end
