# Supplementary material for: Envelope: interactive software for modeling and fitting complex isotope distributions
Source: BMC Bioinformatics. 2008 Oct 20;9:446. doi: 10.1186/1471-2105-9-446 (PMC2605472; doi:10.1186/1471-2105-9-446)
Supplement: Additional file 2 — zip archive of the Envelope source code. [file 1471-2105-9-446-S2.zip › Envelope_src/IsoModel.h]

// Copyright 2008 Michael T. Sykes and James R. Williamson
//
// http://williamson.scripps.edu/envelope/
//
// This file is part of Envelope.
// 
// Envelope is free software: you can redistribute it and/or modify
// it under the terms of the GNU General Public License as published by
// the Free Software Foundation, either version 3 of the License, or
// (at your option) any later version.
//
// Envelope is distributed in the hope that it will be useful,
// but WITHOUT ANY WARRANTY; without even the implied warranty of
// MERCHANTABILITY or FITNESS FOR A PARTICULAR PURPOSE.  See the
// GNU General Public License for more details.
//
// You should have received a copy of the GNU General Public License
// along with Envelope.  If not, see <http://www.gnu.org/licenses/>.


#import <Cocoa/Cocoa.h>

@class IsoObject;

#import "DataTypes.h"

@interface IsoModel : NSObject {
	NSArray * envelopes;
	NSString * sequence;
	NSColor * sequenceColor;
	int charge;
	int currentIsoType;
	int firstIso;
	int numIso; // Updated every time go, go1 or update is invoked
	
	float baseline;
	float gwidth;
	float offset;

	float fraclab;

	residueListT * residues;
	int numResidue;
	
	int residueType;
	
	int rangeFlag;
	int numPoints;
		
	float imageWidth;
	float imageHeight;
	
	float pdfWidth;
	float pdfHeight;
	
	int gridFlag;
	NSFont * labelFont;
}

-(NSArray *)envelopes;
-(void)setEnvelopes:(NSArray *)newEnvelopes;

-(NSString *)sequence;
-(void)setSequence:(NSString *)newSequence;

-(NSColor *)sequenceColor;
-(void)setSequenceColor:(NSColor *)newSequenceColor;

-(int)charge;
-(void)setCharge:(int)newCharge;

-(int)currentIsoType;
-(void)setCurrentIsoType:(int)newCurrentIsoType;

-(int)firstIso;
-(void)setFirstIso:(int)newFirstIso;
-(int)numIso;
-(void)setNumIso:(int)newNumIso;

- (float)baseline;
- (void)setBaseline:(float)newBaseline;
- (float)gwidth;
- (void)setGwidth:(float)newGwidth;
- (float)offset;
- (void)setOffset:(float)newOffset;

-(float)fraclab;
-(void)setFraclab:(float)newFraclab;

- (residueListT *)residues;
- (void)setResidues:(residueListT *)newResidues;
- (int)numResidue;
- (void)setNumResidue:(int)newNumResidue;

- (int)residueType;
- (void)setResidueType:(int)newResidueType;

- (int)rangeFlag;
- (void)setRangeFlag:(int)newRangeFlag;
- (int)numPoints;
- (void)setNumPoints:(int)newNumPoints;

-(float)imageWidth;
-(void)setImageWidth:(float)newImageWidth;
-(float)imageHeight;
-(void)setImageHeight:(float)newImageHeight;

-(float)pdfWidth;
-(void)setPdfWidth:(float)newPdfWidth;
-(float)pdfHeight;
-(void)setPdfHeight:(float)newPdfHeight;

- (residueListT *)readResidueListTFile:(NSString *)fileToOpen;

-(int)gridFlag;
-(void)setGridFlag:(int)newGridFlag;

@end
