# Supplementary material for: Envelope: interactive software for modeling and fitting complex isotope distributions
Source: BMC Bioinformatics. 2008 Oct 20;9:446. doi: 10.1186/1471-2105-9-446 (PMC2605472; doi:10.1186/1471-2105-9-446)
Supplement: Additional file 2 — zip archive of the Envelope source code. [file 1471-2105-9-446-S2.zip › Envelope_src/IsoModel.m]

// Copyright 2008 Michael T. Sykes and James R. Williamson
//
// http://williamson.scripps.edu/envelope/
//
// This file is part of Envelope.
// 
// Envelope is free software: you can redistribute it and/or modify
// it under the terms of the GNU General Public License as published by
// the Free Software Foundation, either version 3 of the License, or
// (at your option) any later version.
//
// Envelope is distributed in the hope that it will be useful,
// but WITHOUT ANY WARRANTY; without even the implied warranty of
// MERCHANTABILITY or FITNESS FOR A PARTICULAR PURPOSE.  See the
// GNU General Public License for more details.
//
// You should have received a copy of the GNU General Public License
// along with Envelope.  If not, see <http://www.gnu.org/licenses/>.


#import "IsoModel.h"


@implementation IsoModel

-(id)init
{
	self = [super init];
	if(self)
	{
		//printf("init\n");
		[self setEnvelopes:[NSArray array]];
		charge = 1;
		sequence = [[NSString alloc] initWithString:@"NVLP"];
		[self setBaseline:0];
		[self setGwidth:0.003];
		[self setOffset:0.0];
		//aas = [self readResidueListTFile: @"/Residues"];
		//numAa = numResidue;
		//nucs = [self readResidueListTFile: @"/RNA"];
		//numNuc = numResidue;
		residues = [self readResidueListTFile: @"/Residues"]; // Must be last as numResidue is set
		[self setSequenceColor:[NSColor blackColor]];
		[self setResidueType:0]; // 0 = protein, 1 = RNA
		[self setRangeFlag:3]; // 8192 points
		[self setCurrentIsoType:0]; // Calc
		[self setFirstIso:0];
		[self setNumIso:2]; // we initialize with 2 distributions, one calc and one sum
		[self setImageWidth:800];
		[self setImageHeight:600];
		[self setPdfWidth:6];
		[self setPdfHeight:4];
		[self setGridFlag:0];
	}
	
	return self;
}

-(NSArray *)envelopes
{
	return envelopes;
}

-(void)setEnvelopes:(NSArray *)newEnvelopes
{
	[newEnvelopes retain];
	[envelopes release];
	envelopes = newEnvelopes;
}

-(NSString *)sequence
{
	return sequence;
}

-(void)setSequence:(NSString *)newSequence
{
	int ctr1, ctr2, flag;

	[newSequence retain];
	[sequence release];
	sequence = newSequence;
	
	[self setSequenceColor:[NSColor blackColor]];

	// Color the sequence in red if incorrect residues are used
	for(ctr1 = 0; ctr1 < [newSequence length]; ctr1++)
	{
		flag = 0;
		char residue = [newSequence characterAtIndex:ctr1];
		for(ctr2 = 0; ctr2 < numResidue; ctr2++)
		{
			if(residue == residues[ctr2].name && residue != 'X' && residue != 'Z')
			{
				flag = 1;
			}
		}
		
		if(flag == 0)
		{
			[self setSequenceColor:[NSColor redColor]];
			ctr1 = [newSequence length];
		}		
	}	
}

-(NSColor *)sequenceColor
{
	return sequenceColor;
}
-(void)setSequenceColor:(NSColor *)newSequenceColor
{
	[newSequenceColor retain];
	[sequenceColor release];
	sequenceColor = newSequenceColor;
}

-(int)charge
{
	return charge;
}

-(void)setCharge:(int)newCharge
{
	charge = newCharge;
}

-(int)currentIsoType
{
	return currentIsoType;
}

-(void)setCurrentIsoType:(int)newCurrentIsoType
{
	currentIsoType = newCurrentIsoType;
	//printf("currentIsoType: %d\n", currentIsoType);
	return;
}

-(int)firstIso
{
	return firstIso;
}

-(void)setFirstIso:(int)newFirstIso
{
	firstIso = newFirstIso;
	//printf("firstIso: %d\n", firstIso);
	return;
}

-(int)numIso
{
	return numIso;
}

-(void)setNumIso:(int)newNumIso;
{
	numIso = newNumIso;
	return;
}

- (float)baseline
{
	//printf("baseline\n");
	return baseline;
}

- (void)setBaseline:(float)newBaseline
{
	//printf("setBaseline %f\n", newBaseline);
	baseline = newBaseline;
}

- (float)gwidth
{
	return gwidth;
}

- (void)setGwidth:(float)newGwidth
{
	gwidth = newGwidth;
}

- (float)offset
{
	return offset;
}

- (void)setOffset:(float)newOffset
{
	offset = newOffset;
}

-(float)fraclab
{
	return fraclab;
}

-(void)setFraclab:(float)newFraclab
{
	fraclab = newFraclab;
	return;
}

- (int)numResidue
{
	return numResidue;
}

- (void)setNumResidue:(int)newNumResidue
{
	numResidue = newNumResidue;
}

- (residueListT *)residues
{
	return residues;
}

- (void)setResidues:(residueListT *)newResidues
{
	//[newResidues retain];
	//[residues release];
	free(residues);
	residues = newResidues;
}

- (int)residueType
{
	return residueType;
}

- (void)setResidueType:(int)newResidueType
{
	residueType = newResidueType;
	
	if(residueType == 0)
	{
		residues = [self readResidueListTFile: @"/Residues"];
	}
	else if(residueType == 1)
	{
		residues = [self readResidueListTFile: @"/RNA"];
	}
	
	return;
}

- (int)rangeFlag
{
	return rangeFlag;
}
- (void)setRangeFlag:(int)newRangeFlag
{
	rangeFlag = newRangeFlag;
	
	if(rangeFlag == 0)
	{
		//numPoints = 16384;
		//[self setNumPoints:16384];
		[self setNumPoints:1024];
	}
	else if(rangeFlag == 1)
	{
		//numPoints = 32768;
		//[self setNumPoints:32768];
		[self setNumPoints:2048];
	}
	else if(rangeFlag == 2)
	{
		//numPoints = 65536;
		//[self setNumPoints:65536];
		[self setNumPoints:4096];
	}
	else if(rangeFlag == 3)
	{
		//numPoints = 131072;
		//[self setNumPoints: 131072];
		[self setNumPoints:8192];
	}
	else if(rangeFlag == 4)
	{
		//numPoints = 262144;
		[self setNumPoints: 16384];
	}
	else if(rangeFlag == 5)
	{
		[self setNumPoints:32768];	
	}
	
	return;
}

- (int)numPoints
{
	return numPoints;
}
- (void)setNumPoints:(int)newNumPoints
{
	numPoints = newNumPoints;
	return;
}

-(float)imageWidth
{
	return imageWidth;
}

-(void)setImageWidth:(float)newImageWidth
{
	imageWidth = newImageWidth;
}

-(float)imageHeight
{
	return imageHeight;
}

-(void)setImageHeight:(float)newImageHeight
{
	imageHeight = newImageHeight;
}

-(float)pdfWidth
{
	return pdfWidth;
}

-(void)setPdfWidth:(float)newPdfWidth
{
	pdfWidth = newPdfWidth;
	return;
}

-(float)pdfHeight
{
	return pdfHeight;
}

-(void)setPdfHeight:(float)newPdfHeight
{
	pdfHeight = newPdfHeight;
	return;
}

- (residueListT *)readResidueListTFile:(NSString *)fileToOpen
{
	NSString * junk;
	NSString * elementString;
	int ctr, num;
	residueListT * residueData;

	NSError ** fileError;
	NSString * bundle = [[NSBundle mainBundle] resourcePath];
	
	NSString * file = [ bundle stringByAppendingString: fileToOpen];
	//NSLog(file);
	
	NSString * contents = [NSString stringWithContentsOfFile: file encoding:NSUTF8StringEncoding error: fileError];
	
	NSScanner * scanner = [NSScanner scannerWithString: contents];
	[scanner setCharactersToBeSkipped: [NSCharacterSet characterSetWithCharactersInString:@"\n, \t"]];

	[scanner scanInt: &num];
	residueData = malloc(num*sizeof(residueListT));
	
	[self setNumResidue: num];
	
	[scanner scanUpToString:@"\n" intoString:&junk];
	//NSLog(junk);
	
	for(ctr = 0; ctr < numResidue; ctr++)
	{
		[scanner scanUpToString:@"\n" intoString:&elementString];
		residueData[ctr].name = [elementString characterAtIndex:0];
		//printf("Residue List: %c\n", residueData[ctr].name);
	}
	
	return residueData;
}

-(int)gridFlag
{
	return gridFlag;
}

-(void)setGridFlag:(int)newGridFlag
{
	gridFlag = newGridFlag;
	return;
}

@end
