# Supplementary material for: Envelope: interactive software for modeling and fitting complex isotope distributions
Source: BMC Bioinformatics. 2008 Oct 20;9:446. doi: 10.1186/1471-2105-9-446 (PMC2605472; doi:10.1186/1471-2105-9-446)
Supplement: Additional file 2 — zip archive of the Envelope source code. [file 1471-2105-9-446-S2.zip › Envelope_src/IsoObject.h]

// Copyright 2008 Michael T. Sykes and James R. Williamson
//
// http://williamson.scripps.edu/envelope/
//
// This file is part of Envelope.
// 
// Envelope is free software: you can redistribute it and/or modify
// it under the terms of the GNU General Public License as published by
// the Free Software Foundation, either version 3 of the License, or
// (at your option) any later version.
//
// Envelope is distributed in the hope that it will be useful,
// but WITHOUT ANY WARRANTY; without even the implied warranty of
// MERCHANTABILITY or FITNESS FOR A PARTICULAR PURPOSE.  See the
// GNU General Public License for more details.
//
// You should have received a copy of the GNU General Public License
// along with Envelope.  If not, see <http://www.gnu.org/licenses/>.


#import <Cocoa/Cocoa.h>

// 1) List of Residues
// 2) For each residue, it's atomic composition
// 3) For each residue, frac_res
//		-this is 1.0 for atomic labeling
//		-this might be 0.5 or so for residue labeling
// 4) For each of the two residue states, a list of atomic abundances
//		-each (up to 20) of these is linked to the same isotopes file

// The typedef for the elementT can be used for isotopic masses or abundance
// isotopeValue will be either the mass or the abundance, as appropriate
#import "DataTypes.h"

@interface IsoObject : NSObject {
	NSString * label;
	NSBezierPath *originalPath; // Original path as calculated, including b, gw, off
	NSBezierPath *transformPath; // Transformed path as used for display purposes
	NSBezierPath *chisqPath; // contains chisq component information for individual points (data only)
	int isoType; // 0 = calculated, 1 = data, 2 = sum
	NSString * isoTypeLabel;
	int labelType; // 0 = unlabeled, 1 = element-based, 2 = residue-based 
	int lineType; //
	int onOff; //
	int include; // Should this calc distribution be included in calculations?
	int linesPoints; // Points Only!
	NSColor * color;
	float lineWidth;
	double amplitude;
	double minSlider, maxSlider;
	double chisq;
	float maxChisqIncr;
	
	elementT * elements;
	elementT * naturalAbundance;
	elementT * labeledAbundance;
	residueT * residues;
	
	int numElement;
	int numResidue;
	
	int * elementLabel;
	int * residueLabel;

	float xmin, xmax, ymin, ymax;

	int numCheck;
	int denCheck;
	
	int chisqColor;

	// kludgy
	float elemC, elemH, elemN;
	
	float fracA, resAC, resAH, resAN;
	float fracC, resCC, resCH, resCN;
	float fracD, resDC, resDH, resDN;
	float fracE, resEC, resEH, resEN;
	float fracF, resFC, resFH, resFN;
	float fracG, resGC, resGH, resGN;
	float fracH, resHC, resHH, resHN;
	float fracI, resIC, resIH, resIN;
	float fracK, resKC, resKH, resKN;
	float fracL, resLC, resLH, resLN;
	float fracM, resMC, resMH, resMN;
	float fracN, resNC, resNH, resNN;
	float fracP, resPC, resPH, resPN;
	float fracQ, resQC, resQH, resQN;
	float fracR, resRC, resRH, resRN;
	float fracS, resSC, resSH, resSN;
	float fracT, resTC, resTH, resTN;
	float fracV, resVC, resVH, resVN;
	float fracW, resWC, resWH, resWN;
	float fracY, resYC, resYH, resYN;
	
	float fracRA, resRAC, resRAH, resRAN;
	float fracRC, resRCC, resRCH, resRCN;
	float fracRG, resRGC, resRGH, resRGN;
	float fracRU, resRUC, resRUH, resRUN;
	
	float resAHB, resCHB, resDHB, resEHB, resFHB;
	float resGHB, resHHB, resIHB, resKHB, resLHB;
	float resMHB, resNHB, resPHB, resQHB, resRHB;
	float resSHB, resTHB, resVHB, resWHB, resYHB;
	float resRAHB, resRCHB, resRGHB, resRUHB;

	float numAH, numCH, numDH, numEH, numFH;
	float numGH, numHH, numIH, numKH, numLH;
	float numMH, numNH, numPH, numQH, numRH;
	float numSH, numTH, numVH, numWH, numYH;
	float numRAH, numRCH, numRGH, numRUH;
	
	float numAHB, numCHB, numDHB, numEHB, numFHB;
	float numGHB, numHHB, numIHB, numKHB, numLHB;
	float numMHB, numNHB, numPHB, numQHB, numRHB;
	float numSHB, numTHB, numVHB, numWHB, numYHB;
	float numRAHB, numRCHB, numRGHB, numRUHB;
}

- (void)addPoint:(NSPoint) p;
- (void)addChisqPoint:(NSPoint) p;
- (int)getNumPoints;
- (void)clearPoints;
- (void)clearChisqPoints;
- (void)readFiles:(NSString *)residueFile;
- (elementT *)readElementTFile:(NSString *)fileToOpen;
- (residueT *)readResidueTFile:(NSString *)fileToOpen;

// KVC
- (NSString *)label;
- (void) setLabel: (NSString * )newLabel;

- (NSBezierPath *)originalPath;
- (void)setOriginalPath:(NSBezierPath *)newOriginalPath;
- (NSBezierPath *)transformPath;
- (void)setTransformPath:(NSBezierPath *)newTransformPath;
- (NSBezierPath *)chisqPath;
- (void)setChisqPath:(NSBezierPath *)newChisqPath;

- (int)isoType;
- (void)setIsoType:(int)newIsoType;

- (int)labelType;
- (void)setLabelType:(int)newLabelType;

- (int)numElement;
- (void)setNumElement:(int)newNumElement;
- (int)numResidue;
- (void)setNumResidue:(int)newNumResidue;

- (elementT *)elements;
- (void)setElements:(elementT *)newElements;
- (residueT *)residues;
- (void)setResidues:(residueT *)newResidues;
- (elementT *)naturalAbundance;
- (void)setNaturalAbundance:(elementT *)newNaturalAbundance;
- (elementT *)labeledAbundance;
- (void)setLabeledAbundance:(elementT *)newLabeledAbundance;

- (float)xmin;
- (void)setXmin:(float) newXmin;
- (float)xmax;
- (void)setXmax:(float) newXmax;
- (float)ymin;
- (void)setYmin:(float) newYmin;
- (float)ymax;
- (void)setYmax:(float) newYmax;

- (int)lineType;
- (void)setLineType:(int)newLineType;

- (int)onOff;
- (void)setOnOff:(int)newOnOff;

- (int)include;
- (void)setInclude:(int)newInclude;

- (int)linesPoints;
- (void)setLinesPoints:(int)newLinesPoints;

- (NSColor *)color;
- (void)setColor:(NSColor *)newColor;

- (float)lineWidth;
- (void)setLineWidth:(float)newLineWidth;

- (int *)elementLabel;
- (void)setElementLabel:(int *)newElementLabel;
- (int *)residueLabel;
- (void)setResidueLabel:(int *)newResidueLabel;

- (float)elemC;
- (void)setElemC:(float)newElemC;
- (float)elemH;
- (void)setElemH:(float)newElemH;
- (float)elemN;
- (void)setElemN:(float)newElemN;

- (double)amplitude;
- (void)setAmplitude:(double)newAmplitude;

- (double)minSlider;
- (void)setMinSlider:(double)newMinSlider;
- (double)maxSlider;
- (void)setMaxSlider:(double)newMaxSlider;

- (double)chisq;
- (void)setChisq:(double)newChisq;

- (float)maxChisqIncr;
- (void)setMaxChisqIncr:(float)newMaxChisqIncr;

- (int)numCheck;
- (void)setNumCheck:(int)newNumCheck;
- (int)denCheck;
- (void)setDenCheck:(int)newDenCheck;

- (int)chisqColor;
- (void)setChisqColor:(int)newChisqColor;


//

- (float)fracA;
- (void)setFracA:(float)newFracA;
- (float)resAC;
- (void)setResAC:(float)newResAC;
- (float)resAH;
- (void)setResAH:(float)newResAH;
- (float)resAN;
- (void)setResAN:(float)newResAN;
- (float)fracC;
- (void)setFracC:(float)newFracC;
- (float)resCC;
- (void)setResCC:(float)newResCC;
- (float)resCH;
- (void)setResCH:(float)newResCH;
- (float)resCN;
- (void)setResCN:(float)newResCN;
- (float)fracD;
- (void)setFracD:(float)newFracD;
- (float)resDC;
- (void)setResDC:(float)newResDC;
- (float)resDH;
- (void)setResDH:(float)newResDH;
- (float)resDN;
- (void)setResDN:(float)newResDN;
- (float)fracE;
- (void)setFracE:(float)newFracE;
- (float)resEC;
- (void)setResEC:(float)newResEC;
- (float)resEH;
- (void)setResEH:(float)newResEH;
- (float)resEN;
- (void)setResEN:(float)newResEN;
- (float)fracF;
- (void)setFracF:(float)newFracF;
- (float)resFC;
- (void)setResFC:(float)newResFC;
- (float)resFH;
- (void)setResFH:(float)newResFH;
- (float)resFN;
- (void)setResFN:(float)newResFN;
- (float)fracG;
- (void)setFracG:(float)newFracG;
- (float)resGC;
- (void)setResGC:(float)newResGC;
- (float)resGH;
- (void)setResGH:(float)newResGH;
- (float)resGN;
- (void)setResGN:(float)newResGN;
- (float)fracH;
- (void)setFracH:(float)newFracH;
- (float)resHC;
- (void)setResHC:(float)newResHC;
- (float)resHH;
- (void)setResHH:(float)newResHH;
- (float)resHN;
- (void)setResHN:(float)newResHN;
- (float)fracI;
- (void)setFracI:(float)newFracI;
- (float)resIC;
- (void)setResIC:(float)newResIC;
- (float)resIH;
- (void)setResIH:(float)newResIH;
- (float)resIN;
- (void)setResIN:(float)newResIN;
- (float)fracK;
- (void)setFracK:(float)newFracK;
- (float)resKC;
- (void)setResKC:(float)newResKC;
- (float)resKH;
- (void)setResKH:(float)newResKH;
- (float)resKN;
- (void)setResKN:(float)newResKN;
- (float)fracL;
- (void)setFracL:(float)newFracL;
- (float)resLC;
- (void)setResLC:(float)newResLC;
- (float)resLH;
- (void)setResLH:(float)newResLH;
- (float)resLN;
- (void)setResLN:(float)newResLN;
- (float)fracM;
- (void)setFracM:(float)newFracM;
- (float)resMC;
- (void)setResMC:(float)newResMC;
- (float)resMH;
- (void)setResMH:(float)newResMH;
- (float)resMN;
- (void)setResMN:(float)newResMN;
- (float)fracN;
- (void)setFracN:(float)newFracN;
- (float)resNC;
- (void)setResNC:(float)newResNC;
- (float)resNH;
- (void)setResNH:(float)newResNH;
- (float)resNN;
- (void)setResNN:(float)newResNN;
- (float)fracP;
- (void)setFracP:(float)newFracP;
- (float)resPC;
- (void)setResPC:(float)newResPC;
- (float)resPH;
- (void)setResPH:(float)newResPH;
- (float)resPN;
- (void)setResPN:(float)newResPN;
- (float)fracQ;
- (void)setFracQ:(float)newFracQ;
- (float)resQC;
- (void)setResQC:(float)newResQC;
- (float)resQH;
- (void)setResQH:(float)newResQH;
- (float)resQN;
- (void)setResQN:(float)newResQN;
- (float)fracR;
- (void)setFracR:(float)newFracR;
- (float)resRC;
- (void)setResRC:(float)newResRC;
- (float)resRH;
- (void)setResRH:(float)newResRH;
- (float)resRN;
- (void)setResRN:(float)newResRN;
- (float)fracS;
- (void)setFracS:(float)newFracS;
- (float)resSC;
- (void)setResSC:(float)newResSC;
- (float)resSH;
- (void)setResSH:(float)newResSH;
- (float)resSN;
- (void)setResSN:(float)newResSN;
- (float)fracT;
- (void)setFracT:(float)newFracT;
- (float)resTC;
- (void)setResTC:(float)newResTC;
- (float)resTH;
- (void)setResTH:(float)newResTH;
- (float)resTN;
- (void)setResTN:(float)newResTN;
- (float)fracV;
- (void)setFracV:(float)newFracV;
- (float)resVC;
- (void)setResVC:(float)newResVC;
- (float)resVH;
- (void)setResVH:(float)newResVH;
- (float)resVN;
- (void)setResVN:(float)newResVN;
- (float)fracW;
- (void)setFracW:(float)newFracW;
- (float)resWC;
- (void)setResWC:(float)newResWC;
- (float)resWH;
- (void)setResWH:(float)newResWH;
- (float)resWN;
- (void)setResWN:(float)newResWN;
- (float)fracY;
- (void)setFracY:(float)newFracY;
- (float)resYC;
- (void)setResYC:(float)newResYC;
- (float)resYH;
- (void)setResYH:(float)newResYH;
- (float)resYN;
- (void)setResYN:(float)newResYN;

//

- (float)fracRA;
- (void)setFracRA:(float)newFracRA;
- (float)resRAC;
- (void)setResRAC:(float)newResRAC;
- (float)resRAH;
- (void)setResRAH:(float)newResRAH;
- (float)resRAN;
- (void)setResRAN:(float)newResRAN;
- (float)fracRC;
- (void)setFracRC:(float)newFracRC;
- (float)resRCC;
- (void)setResRCC:(float)newResRCC;
- (float)resRCH;
- (void)setResRCH:(float)newResRCH;
- (float)resRCN;
- (void)setResRCN:(float)newResRCN;
- (float)fracRG;
- (void)setFracRG:(float)newFracRG;
- (float)resRGC;
- (void)setResRGC:(float)newResRGC;
- (float)resRGH;
- (void)setResRGH:(float)newResRGH;
- (float)resRGN;
- (void)setResRGN:(float)newResRGN;
- (float)fracRU;
- (void)setFracRU:(float)newFracRU;
- (float)resRUC;
- (void)setResRUC:(float)newResRUC;
- (float)resRUH;
- (void)setResRUH:(float)newResRUH;
- (float)resRUN;
- (void)setResRUN:(float)newResRUN;

// New HDX Stuff
-(float)resAHB;
-(void)setResAHB:(float)newResAHB;

-(float)resCHB;
-(void)setResCHB:(float)newResCHB;

-(float)resDHB;
-(void)setResDHB:(float)newResDHB;

-(float)resEHB;
-(void)setResEHB:(float)newResEHB;

-(float)resFHB;
-(void)setResFHB:(float)newResFHB;

-(float)resGHB;
-(void)setResGHB:(float)newResGHB;

-(float)resHHB;
-(void)setResHHB:(float)newResHHB;

-(float)resIHB;
-(void)setResIHB:(float)newResIHB;

-(float)resKHB;
-(void)setResKHB:(float)newResKHB;

-(float)resLHB;
-(void)setResLHB:(float)newResLHB;

-(float)resMHB;
-(void)setResMHB:(float)newResMHB;

-(float)resNHB;
-(void)setResNHB:(float)newResNHB;

-(float)resPHB;
-(void)setResPHB:(float)newResPHB;

-(float)resQHB;
-(void)setResQHB:(float)newResQHB;

-(float)resRHB;
-(void)setResRHB:(float)newResRHB;

-(float)resSHB;
-(void)setResSHB:(float)newResSHB;

-(float)resTHB;
-(void)setResTHB:(float)newResTHB;

-(float)resVHB;
-(void)setResVHB:(float)newResVHB;

-(float)resWHB;
-(void)setResWHB:(float)newResWHB;

-(float)resYHB;
-(void)setResYHB:(float)newResYHB;

-(float)resRAHB;
-(void)setResRAHB:(float)newResRAHB;

-(float)resRCHB;
-(void)setResRCHB:(float)newResRCHB;

-(float)resRGHB;
-(void)setResRGHB:(float)newResRGHB;

-(float)resRUHB;
-(void)setResRUHB:(float)newResRUHB;

-(float)numAH;
-(void)setNumAH:(float)newNumAH;

-(float)numCH;
-(void)setNumCH:(float)newNumCH;

-(float)numDH;
-(void)setNumDH:(float)newNumDH;

-(float)numEH;
-(void)setNumEH:(float)newNumEH;

-(float)numFH;
-(void)setNumFH:(float)newNumFH;

-(float)numGH;
-(void)setNumGH:(float)newNumGH;

-(float)numHH;
-(void)setNumHH:(float)newNumHH;

-(float)numIH;
-(void)setNumIH:(float)newNumIH;

-(float)numKH;
-(void)setNumKH:(float)newNumKH;

-(float)numLH;
-(void)setNumLH:(float)newNumLH;

-(float)numMH;
-(void)setNumMH:(float)newNumMH;

-(float)numNH;
-(void)setNumNH:(float)newNumNH;

-(float)numPH;
-(void)setNumPH:(float)newNumPH;

-(float)numQH;
-(void)setNumQH:(float)newNumQH;

-(float)numRH;
-(void)setNumRH:(float)newNumRH;

-(float)numSH;
-(void)setNumSH:(float)newNumSH;

-(float)numTH;
-(void)setNumTH:(float)newNumTH;

-(float)numVH;
-(void)setNumVH:(float)newNumVH;

-(float)numWH;
-(void)setNumWH:(float)newNumWH;

-(float)numYH;
-(void)setNumYH:(float)newNumYH;

-(float)numRAH;
-(void)setNumRAH:(float)newNumRAH;

-(float)numRCH;
-(void)setNumRCH:(float)newNumRCH;

-(float)numRGH;
-(void)setNumRGH:(float)newNumRGH;

-(float)numRUH;
-(void)setNumRUH:(float)newNumRUH;

-(float)numAHB;
-(void)setNumAHB:(float)newNumAHB;

-(float)numCHB;
-(void)setNumCHB:(float)newNumCHB;

-(float)numDHB;
-(void)setNumDHB:(float)newNumDHB;

-(float)numEHB;
-(void)setNumEHB:(float)newNumEHB;

-(float)numFHB;
-(void)setNumFHB:(float)newNumFHB;

-(float)numGHB;
-(void)setNumGHB:(float)newNumGHB;

-(float)numHHB;
-(void)setNumHHB:(float)newNumHHB;

-(float)numIHB;
-(void)setNumIHB:(float)newNumIHB;

-(float)numKHB;
-(void)setNumKHB:(float)newNumKHB;

-(float)numLHB;
-(void)setNumLHB:(float)newNumLHB;

-(float)numMHB;
-(void)setNumMHB:(float)newNumMHB;

-(float)numNHB;
-(void)setNumNHB:(float)newNumNHB;

-(float)numPHB;
-(void)setNumPHB:(float)newNumPHB;

-(float)numQHB;
-(void)setNumQHB:(float)newNumQHB;

-(float)numRHB;
-(void)setNumRHB:(float)newNumRHB;

-(float)numSHB;
-(void)setNumSHB:(float)newNumSHB;

-(float)numTHB;
-(void)setNumTHB:(float)newNumTHB;

-(float)numVHB;
-(void)setNumVHB:(float)newNumVHB;

-(float)numWHB;
-(void)setNumWHB:(float)newNumWHB;

-(float)numYHB;
-(void)setNumYHB:(float)newNumYHB;

-(float)numRAHB;
-(void)setNumRAHB:(float)newNumRAHB;

-(float)numRCHB;
-(void)setNumRCHB:(float)newNumRCHB;

-(float)numRGHB;
-(void)setNumRGHB:(float)newNumRGHB;

-(float)numRUHB;
-(void)setNumRUHB:(float)newNumRUHB;

@end
