# Supplementary material for: Envelope: interactive software for modeling and fitting complex isotope distributions
Source: BMC Bioinformatics. 2008 Oct 20;9:446. doi: 10.1186/1471-2105-9-446 (PMC2605472; doi:10.1186/1471-2105-9-446)
Supplement: Additional file 2 — zip archive of the Envelope source code. [file 1471-2105-9-446-S2.zip › Envelope_src/IsoObject.m]

// Copyright 2008 Michael T. Sykes and James R. Williamson
//
// http://williamson.scripps.edu/envelope/
//
// This file is part of Envelope.
// 
// Envelope is free software: you can redistribute it and/or modify
// it under the terms of the GNU General Public License as published by
// the Free Software Foundation, either version 3 of the License, or
// (at your option) any later version.
//
// Envelope is distributed in the hope that it will be useful,
// but WITHOUT ANY WARRANTY; without even the implied warranty of
// MERCHANTABILITY or FITNESS FOR A PARTICULAR PURPOSE.  See the
// GNU General Public License for more details.
//
// You should have received a copy of the GNU General Public License
// along with Envelope.  If not, see <http://www.gnu.org/licenses/>.


#import "IsoObject.h"


@implementation IsoObject

- (void)addPoint:(NSPoint) p
{
	//printf("-> %d\n", [originalPath elementCount]);
	//printf("Adding Point %8.3f %8.3f\n", p.x, p.y);
	if([originalPath isEmpty])
	{
		//printf("Empty!\n");
		[originalPath moveToPoint: p];
	}
	else
	{
		//printf("Not Empty!\n");
		[originalPath lineToPoint: p];
	}
}

- (void)addChisqPoint:(NSPoint) p
{
	//printf("-> %d\n", [originalPath elementCount]);
	//printf("Adding Point %8.3f %8.3f\n", p.x, p.y);
	if([chisqPath isEmpty])
	{
		//printf("Empty!\n");
		[chisqPath moveToPoint: p];
	}
	else
	{
		//printf("Not Empty!\n");
		[chisqPath lineToPoint: p];
	}
}

- (int)getNumPoints
{
	//printf("NP: %d\n", [originalPath elementCount]);
	return [originalPath elementCount];
}

- (void)clearPoints
{
	[originalPath removeAllPoints];
	[transformPath removeAllPoints];
}

- (void)clearChisqPoints
{
	[chisqPath removeAllPoints];
}

// 1) Read in element masses
// 2) Read in list of residues and their sequences
// 3) For each residue, read in the natural abundance table twice
// 4) For each residue, set its "frac" value to 0
- (void)readFiles:(NSString *)residueFile
{
	int ctr;
	
	elements = [self readElementTFile: @"/Isotopes"];
	
	naturalAbundance = [self readElementTFile: @"/Natural_Abundance"];
	labeledAbundance = [self readElementTFile: @"/Natural_Abundance"];
	//residues = [self readResidueTFile: @"/Residues"];
	residues = [self readResidueTFile: residueFile];
	
	// do some bonus initialization
	elementLabel = malloc(numElement*sizeof(int));
	for(ctr = 0; ctr < numElement; ctr++)
	{
		elementLabel[ctr] = 0;
	}
	
	residueLabel = malloc(numResidue*sizeof(int));
	for(ctr = 0; ctr < numResidue; ctr++)
	{
		residueLabel[ctr] = 0;
	}
}

- (residueT *)readResidueTFile:(NSString *)fileToOpen
{
	NSString * junk;
	NSString * elementString;
	int ctr, ctr2, num;
	residueT * residueData;

	NSError ** fileError;
	NSString * bundle = [[NSBundle mainBundle] resourcePath];
	
	NSString * file = [ bundle stringByAppendingString: fileToOpen];
	//NSLog(file);
	
	NSString * contents = [NSString stringWithContentsOfFile: file encoding:NSUTF8StringEncoding error: fileError];
	
	NSScanner * scanner = [NSScanner scannerWithString: contents];
	[scanner setCharactersToBeSkipped: [NSCharacterSet characterSetWithCharactersInString:@"\n, \t"]];

	[scanner scanInt: &num];
	residueData = malloc(num*sizeof(residueT));
	
	[self setNumResidue: num];
	
	[scanner scanUpToString:@"\n" intoString:&junk];
	//NSLog(junk);
	
	for(ctr = 0; ctr < numResidue; ctr++)
	{
		[scanner scanUpToString:@" " intoString:&elementString];
		residueData[ctr].name = [elementString characterAtIndex:0];
		//printf("Res: %c\n", residueData[ctr].name);
		
		residueData[ctr].frac = 0.0;
		residueData[ctr].sequence = malloc(numElement*sizeof(int));
		
		for(ctr2 = 0; ctr2 < numElement; ctr2++)
		{
			[scanner scanInt: &(residueData[ctr].sequence[ctr2])];

		}
		
		residueData[ctr].abundance = malloc(numElement*sizeof(elementT));
		residueData[ctr].abundance = [self readElementTFile: @"/Natural_Abundance"];
	}
	
	return residueData;
}

- (elementT *)readElementTFile:(NSString *)fileToOpen
{
	NSString * elementString;
	char * element = malloc(3*sizeof(char));
	int num, numIsotope, ctr1, ctr2;
	double abundance;
	elementT * elementData;
	
	NSError ** fileError;
	NSString * bundle = [[NSBundle mainBundle] resourcePath];
	
	//file = [bundle stringByAppendingString: @"/Isotopes"];
	NSString * file = [bundle stringByAppendingString: fileToOpen];
	//NSLog(file);
	
	NSString * contents = [NSString stringWithContentsOfFile: file encoding:NSUTF8StringEncoding error:fileError];
	
	NSScanner * scanner = [NSScanner scannerWithString:contents];
	[scanner setCharactersToBeSkipped: [NSCharacterSet characterSetWithCharactersInString:@"\n, \t"]];
	
	[scanner scanInt: &num];
	elementData = malloc(num*sizeof(elementT));
	
	[self setNumElement: num]; // redundant on multiple calls;
	
	for(ctr1 = 0; ctr1 < num; ctr1++)
	{
		//printf("Scanning Element\n");
		
		[scanner scanUpToString:@" " intoString:&elementString];
		[scanner scanInt: &numIsotope];
		[elementString getCString: element maxLength: 3 encoding: NSUTF8StringEncoding];
		elementData[ctr1].isotopeValue = malloc(numIsotope*sizeof(double));
		elementData[ctr1].isotopeValueB = malloc(numIsotope*sizeof(double));
		strcpy(elementData[ctr1].name, element);
		elementData[ctr1].numIsotope = numIsotope;
		
		//printf("%s <-> %d\n", element, numIsotope);
		
		for(ctr2 = 0; ctr2 < numIsotope; ctr2++)
		{
			//printf("Scanning Abundance\n");
			[scanner scanDouble: &abundance];
			elementData[ctr1].isotopeValue[ctr2] = abundance;
			elementData[ctr1].isotopeValueB[ctr2] = abundance;
		}
	}
	
	return elementData;
}

//-(void)dealloc
//{
//	[self removeObserver:??? forKeyPath:@"amplitude"];

//	[super dealloc];
//}


//////////

- (NSString *) label
{
	return label;
}

- (void) setLabel: (NSString * )newLabel
{
	//label = [newLabel copy];
	[newLabel retain];
	[label release];
	label = newLabel;
}

- (NSBezierPath *)originalPath
{
	return originalPath;
}

- (void)setOriginalPath:(NSBezierPath *)newOriginalPath
{
	[newOriginalPath retain];
	[originalPath release];
	originalPath = newOriginalPath;
}

- (NSBezierPath *)transformPath
{
	return transformPath;
}

- (void)setTransformPath:(NSBezierPath *)newTransformPath
{
	[newTransformPath retain];
	[transformPath release];
	transformPath = newTransformPath;
}

- (NSBezierPath *)chisqPath
{
	return chisqPath;
}

- (void)setChisqPath:(NSBezierPath *)newChisqPath;
{
	[newChisqPath retain];
	[chisqPath release];
	chisqPath = newChisqPath;
}

- (int)isoType
{
	return isoType;
}

- (void)setIsoType:(int)newIsoType
{
	isoType = newIsoType;
}

- (int)labelType
{
	return labelType;
}

- (void)setLabelType:(int)newLabelType
{
	labelType = newLabelType;
	//printf("setLabelType\n");
}

- (int)numElement
{
	return numElement;
}

- (void)setNumElement:(int)newNumElement
{
	numElement = newNumElement;
}

- (int)numResidue
{
	return numResidue;
}

- (void)setNumResidue:(int)newNumResidue
{
	numResidue = newNumResidue;
}

- (elementT *)elements
{
	return elements;
}

- (void)setElements:(elementT *)newElements
{
	//[newElements retain];
	//[elements release];
	free(elements);
	elements = newElements;
}

- (elementT *)naturalAbundance
{
	return naturalAbundance;
}

- (void)setNaturalAbundance:(elementT *)newNaturalAbundance
{
	free(naturalAbundance);
	naturalAbundance = newNaturalAbundance;
}

- (elementT *)labeledAbundance
{
	return labeledAbundance;
}

- (void)setLabeledAbundance:(elementT *)newLabeledAbundance
{
	free(labeledAbundance);
	labeledAbundance = newLabeledAbundance;
}

- (residueT *)residues
{
	return residues;
}

- (void)setResidues:(residueT *)newResidues
{
	//[newResidues retain];
	//[residues release];
	free(residues);
	residues = newResidues;
}

- (float)xmin
{
	return xmin;
}

- (void)setXmin:(float) newXmin
{
	xmin = newXmin;
}

- (float)xmax
{
	return xmax;
}

- (void)setXmax:(float) newXmax
{
	xmax = newXmax;
}

- (float)ymin
{
	return ymin;
}

- (void)setYmin:(float) newYmin
{
	ymin = newYmin;
}

- (float)ymax
{
	return ymax;
}

- (void)setYmax:(float) newYmax
{
	ymax = newYmax;
}

- (int)lineType
{
	return lineType;
}

- (void)setLineType:(int)newLineType
{
	lineType = newLineType;
}

- (int)onOff
{
	return onOff;
}

- (void)setOnOff:(int)newOnOff
{
	onOff = newOnOff;
	return;
}

- (int)include
{
	return include;
}

- (void)setInclude:(int)newInclude
{
	include = newInclude;
}

- (int)linesPoints
{
	return linesPoints;
}

- (void)setLinesPoints:(int)newLinesPoints
{
	linesPoints = newLinesPoints;
	//printf("linesPoints: %d\n", linesPoints);
	return;
}

- (NSColor *)color
{
	return color;
}

- (void)setColor:(NSColor *)newColor
{
	[newColor retain];
	[color release];
	color = newColor;
}

- (float)lineWidth
{
	return lineWidth;
}

- (void)setLineWidth:(float)newLineWidth
{
	lineWidth = newLineWidth;
}

- (int *)elementLabel
{
	return elementLabel;
}

- (void)setElementLabel:(int *)newElementLabel
{
	free(elementLabel);
	elementLabel = newElementLabel;
}

- (int *)residueLabel
{
	return residueLabel;
}

- (void)setResidueLabel:(int *)newResidueLabel
{
	free(residueLabel);
	residueLabel = newResidueLabel;
}

- (float)elemC
{
	return elemC;
}

- (void)setElemC:(float)newElemC
{
	elemC = newElemC;
	labeledAbundance[0].isotopeValue[0] = 1 - elemC;
	labeledAbundance[0].isotopeValue[1] = elemC;
}

- (float)elemH
{
	return elemH;
}

- (void)setElemH:(float)newElemH
{
	elemH = newElemH;
	labeledAbundance[1].isotopeValue[0] = 1 - elemH;
	labeledAbundance[1].isotopeValue[1] = elemH;
}

- (float)elemN
{
	return elemN;
}

- (void)setElemN:(float)newElemN
{
	elemN = newElemN;
	labeledAbundance[2].isotopeValue[0] = 1 - elemN;
	labeledAbundance[2].isotopeValue[1] = elemN;
}

- (double)amplitude
{
	return amplitude;
}

- (void)setAmplitude:(double)newAmplitude
{
	amplitude = newAmplitude;
	//printf("setAmplitude %lf\n", [self amplitude]);

	if(amplitude > 1)
	{
		[self setMinSlider:(amplitude - 1)];
	}
	else
	{
		[self setMinSlider:0];
	}
	
	if(amplitude >= 1)
	{
		[self setMaxSlider:(amplitude + 1)];
	}
	else if(amplitude >= 0.5)
	{
		[self setMaxSlider:(amplitude + 0.5)];
	}
	else if(amplitude >= 0.25)
	{
		[self setMaxSlider:(amplitude + 0.25)];
	}
	else
	{
		[self setMaxSlider:(amplitude + 0.1)];
	}
}

- (double)minSlider
{
	return minSlider;
}

- (void)setMinSlider:(double)newMinSlider
{
	minSlider = newMinSlider;
}

- (double)maxSlider
{
	return maxSlider;
}

- (void)setMaxSlider:(double)newMaxSlider
{
	maxSlider = newMaxSlider;
}

- (double)chisq
{
	return chisq;
}

- (void)setChisq:(double)newChisq
{
	chisq = newChisq;
}

- (float)maxChisqIncr
{
	return maxChisqIncr;
}

- (void)setMaxChisqIncr:(float)newMaxChisqIncr;
{
	maxChisqIncr = newMaxChisqIncr;
	return;
}

- (int)numCheck
{
	return numCheck;
}

- (void)setNumCheck:(int)newNumCheck
{
	numCheck = newNumCheck;
	return;
}

- (int)denCheck
{
	return denCheck;
}

- (void)setDenCheck:(int)newDenCheck
{
	denCheck = newDenCheck;
	return;
}

- (int)chisqColor
{
	return chisqColor;
}

- (void)setChisqColor:(int)newChisqColor
{
	chisqColor = newChisqColor;
	//printf("setChisqColor: %d\n", chisqColor);
	return;
}

- (float)fracA
{
	return fracA;
}
- (void)setFracA:(float)newFracA
{
	fracA = newFracA;
	residues[0].frac = fracA;
}
- (float)resAC
{
	return resAC;
}
- (void)setResAC:(float)newResAC
{
	resAC = newResAC;
	residues[0].abundance[0].isotopeValue[0] = 1 - resAC;
	residues[0].abundance[0].isotopeValue[1] = resAC;
}
- (float)resAH
{
	return resAH;
}
- (void)setResAH:(float)newResAH
{
	resAH = newResAH;
	residues[0].abundance[1].isotopeValue[0] = 1 - resAH;
	residues[0].abundance[1].isotopeValue[1] = resAH;
}
- (float)resAN
{
	return resAN;
}
- (void)setResAN:(float)newResAN
{
	resAN = newResAN;
	residues[0].abundance[2].isotopeValue[0] = 1 - resAN;
	residues[0].abundance[2].isotopeValue[1] = resAN;
}
- (float)fracC
{
	return fracC;
}
- (void)setFracC:(float)newFracC
{
	fracC = newFracC;
	residues[1].frac = fracC;
}
- (float)resCC
{
	return resCC;
}
- (void)setResCC:(float)newResCC
{
	resCC = newResCC;
	residues[1].abundance[0].isotopeValue[0] = 1 - resCC;
	residues[1].abundance[0].isotopeValue[1] = resCC;
}
- (float)resCH
{
	return resCH;
}
- (void)setResCH:(float)newResCH
{
	resCH = newResCH;
	residues[1].abundance[1].isotopeValue[0] = 1 - resCH;
	residues[1].abundance[1].isotopeValue[1] = resCH;
}
- (float)resCN
{
	return resCN;
}
- (void)setResCN:(float)newResCN
{
	resCN = newResCN;
	residues[1].abundance[2].isotopeValue[0] = 1 - resCN;
	residues[1].abundance[2].isotopeValue[1] = resCN;
}
- (float)fracD
{
	return fracD;
}
- (void)setFracD:(float)newFracD
{
	fracD = newFracD;
	residues[2].frac = fracD;
}
- (float)resDC
{
	return resDC;
}
- (void)setResDC:(float)newResDC
{
	resDC = newResDC;
	residues[2].abundance[0].isotopeValue[0] = 1 - resDC;
	residues[2].abundance[0].isotopeValue[1] = resDC;
}
- (float)resDH
{
	return resDH;
}
- (void)setResDH:(float)newResDH
{
	resDH = newResDH;
	residues[2].abundance[1].isotopeValue[0] = 1 - resDH;
	residues[2].abundance[1].isotopeValue[1] = resDH;
}
- (float)resDN
{
	return resDN;
}
- (void)setResDN:(float)newResDN
{
	resDN = newResDN;
	residues[2].abundance[2].isotopeValue[0] = 1 - resDN;
	residues[2].abundance[2].isotopeValue[1] = resDN;
}
- (float)fracE
{
	return fracE;
}
- (void)setFracE:(float)newFracE
{
	fracE = newFracE;
	residues[3].frac = fracE;
}
- (float)resEC
{
	return resEC;
}
- (void)setResEC:(float)newResEC
{
	resEC = newResEC;
	residues[3].abundance[0].isotopeValue[0] = 1 - resEC;
	residues[3].abundance[0].isotopeValue[1] = resEC;
}
- (float)resEH
{
	return resEH;
}
- (void)setResEH:(float)newResEH
{
	resEH = newResEH;
	residues[3].abundance[1].isotopeValue[0] = 1 - resEH;
	residues[3].abundance[1].isotopeValue[1] = resEH;
}
- (float)resEN
{
	return resEN;
}
- (void)setResEN:(float)newResEN
{
	resEN = newResEN;
	residues[3].abundance[2].isotopeValue[0] = 1 - resEN;
	residues[3].abundance[2].isotopeValue[1] = resEN;
}
- (float)fracF
{
	return fracF;
}
- (void)setFracF:(float)newFracF
{
	fracF = newFracF;
	residues[4].frac = fracF;
}
- (float)resFC
{
	return resFC;
}
- (void)setResFC:(float)newResFC
{
	resFC = newResFC;
	residues[4].abundance[0].isotopeValue[0] = 1 - resFC;
	residues[4].abundance[0].isotopeValue[1] = resFC;
}
- (float)resFH
{
	return resFH;
}
- (void)setResFH:(float)newResFH
{
	resFH = newResFH;
	residues[4].abundance[1].isotopeValue[0] = 1 - resFH;
	residues[4].abundance[1].isotopeValue[1] = resFH;
}
- (float)resFN
{
	return resFN;
}
- (void)setResFN:(float)newResFN
{
	resFN = newResFN;
	residues[4].abundance[2].isotopeValue[0] = 1 - resFN;
	residues[4].abundance[2].isotopeValue[1] = resFN;
}
- (float)fracG
{
	return fracG;
}
- (void)setFracG:(float)newFracG
{
	fracG = newFracG;
	residues[5].frac = fracG;
}
- (float)resGC
{
	return resGC;
}
- (void)setResGC:(float)newResGC
{
	resGC = newResGC;
	residues[5].abundance[0].isotopeValue[0] = 1 - resGC;
	residues[5].abundance[0].isotopeValue[1] = resGC;
}
- (float)resGH
{
	return resGH;
}
- (void)setResGH:(float)newResGH
{
	resGH = newResGH;
	residues[5].abundance[1].isotopeValue[0] = 1 - resGH;
	residues[5].abundance[1].isotopeValue[1] = resGH;
}
- (float)resGN
{
	return resGN;
}
- (void)setResGN:(float)newResGN
{
	resGN = newResGN;
	residues[5].abundance[2].isotopeValue[0] = 1 - resGN;
	residues[5].abundance[2].isotopeValue[1] = resGN;
}
- (float)fracH
{
	return fracH;
}
- (void)setFracH:(float)newFracH
{
	fracH = newFracH;
	residues[6].frac = fracH;
}
- (float)resHC
{
	return resHC;
}
- (void)setResHC:(float)newResHC
{
	resHC = newResHC;
	residues[6].abundance[0].isotopeValue[0] = 1 - resHC;
	residues[6].abundance[0].isotopeValue[1] = resHC;
}
- (float)resHH
{
	return resHH;
}
- (void)setResHH:(float)newResHH
{
	resHH = newResHH;
	residues[6].abundance[1].isotopeValue[0] = 1 - resHH;
	residues[6].abundance[1].isotopeValue[1] = resHH;
}
- (float)resHN
{
	return resHN;
}
- (void)setResHN:(float)newResHN
{
	resHN = newResHN;
	residues[6].abundance[2].isotopeValue[0] = 1 - resHN;
	residues[6].abundance[2].isotopeValue[1] = resHN;
}
- (float)fracI
{
	return fracI;
}
- (void)setFracI:(float)newFracI
{
	fracI = newFracI;
	residues[7].frac = fracI;
}
- (float)resIC
{
	return resIC;
}
- (void)setResIC:(float)newResIC
{
	resIC = newResIC;
	residues[7].abundance[0].isotopeValue[0] = 1 - resIC;
	residues[7].abundance[0].isotopeValue[1] = resIC;
}
- (float)resIH
{
	return resIH;
}
- (void)setResIH:(float)newResIH
{
	resIH = newResIH;
	residues[7].abundance[1].isotopeValue[0] = 1 - resIH;
	residues[7].abundance[1].isotopeValue[1] = resIH;
}
- (float)resIN
{
	return resIN;
}
- (void)setResIN:(float)newResIN
{
	resIN = newResIN;
	residues[7].abundance[2].isotopeValue[0] = 1 - resIN;
	residues[7].abundance[2].isotopeValue[1] = resIN;
}
- (float)fracK
{
	return fracK;
}
- (void)setFracK:(float)newFracK
{
	fracK = newFracK;
	residues[8].frac = fracK;
}
- (float)resKC
{
	return resKC;
}
- (void)setResKC:(float)newResKC
{
	resKC = newResKC;
	residues[8].abundance[0].isotopeValue[0] = 1 - resKC;
	residues[8].abundance[0].isotopeValue[1] = resKC;
}
- (float)resKH
{
	return resKH;
}
- (void)setResKH:(float)newResKH
{
	resKH = newResKH;
	residues[8].abundance[1].isotopeValue[0] = 1 - resKH;
	residues[8].abundance[1].isotopeValue[1] = resKH;
}
- (float)resKN
{
	return resKN;
}
- (void)setResKN:(float)newResKN
{
	resKN = newResKN;
	residues[8].abundance[2].isotopeValue[0] = 1 - resKN;
	residues[8].abundance[2].isotopeValue[1] = resKN;
}
- (float)fracL
{
	return fracL;
}
- (void)setFracL:(float)newFracL
{
	fracL = newFracL;
	residues[9].frac = fracL;
}
- (float)resLC
{
	return resLC;
}
- (void)setResLC:(float)newResLC
{
	resLC = newResLC;
	residues[9].abundance[0].isotopeValue[0] = 1 - resLC;
	residues[9].abundance[0].isotopeValue[1] = resLC;
}
- (float)resLH
{
	return resLH;
}
- (void)setResLH:(float)newResLH
{
	resLH = newResLH;
	residues[9].abundance[1].isotopeValue[0] = 1 - resLH;
	residues[9].abundance[1].isotopeValue[1] = resLH;
}
- (float)resLN
{
	return resLN;
}
- (void)setResLN:(float)newResLN
{
	resLN = newResLN;
	residues[9].abundance[2].isotopeValue[0] = 1 - resLN;
	residues[9].abundance[2].isotopeValue[1] = resLN;
}
- (float)fracM
{
	return fracM;
}
- (void)setFracM:(float)newFracM
{
	fracM = newFracM;
	residues[10].frac = fracM;
}
- (float)resMC
{
	return resMC;
}
- (void)setResMC:(float)newResMC
{
	resMC = newResMC;
	residues[10].abundance[0].isotopeValue[0] = 1 - resMC;
	residues[10].abundance[0].isotopeValue[1] = resMC;
}
- (float)resMH
{
	return resMH;
}
- (void)setResMH:(float)newResMH
{
	resMH = newResMH;
	residues[10].abundance[1].isotopeValue[0] = 1 - resMH;
	residues[10].abundance[1].isotopeValue[1] = resMH;
}
- (float)resMN
{
	return resMN;
}
- (void)setResMN:(float)newResMN
{
	resMN = newResMN;
	residues[10].abundance[2].isotopeValue[0] = 1 - resMN;
	residues[10].abundance[2].isotopeValue[1] = resMN;
}
- (float)fracN
{
	return fracN;
}
- (void)setFracN:(float)newFracN
{
	fracN = newFracN;
	residues[11].frac = fracN;
}
- (float)resNC
{
	return resNC;
}
- (void)setResNC:(float)newResNC
{
	resNC = newResNC;
	residues[11].abundance[0].isotopeValue[0] = 1 - resNC;
	residues[11].abundance[0].isotopeValue[1] = resNC;
}
- (float)resNH
{
	return resNH;
}
- (void)setResNH:(float)newResNH
{
	resNH = newResNH;
	residues[11].abundance[1].isotopeValue[0] = 1 - resNH;
	residues[11].abundance[1].isotopeValue[1] = resNH;
}
- (float)resNN
{
	return resNN;
}
- (void)setResNN:(float)newResNN
{
	resNN = newResNN;
	residues[11].abundance[2].isotopeValue[0] = 1 - resNN;
	residues[11].abundance[2].isotopeValue[1] = resNN;
}
- (float)fracP
{
	return fracP;
}
- (void)setFracP:(float)newFracP
{
	fracP = newFracP;
	residues[12].frac = fracP;
}
- (float)resPC
{
	return resPC;
}
- (void)setResPC:(float)newResPC
{
	resPC = newResPC;
	residues[12].abundance[0].isotopeValue[0] = 1 - resPC;
	residues[12].abundance[0].isotopeValue[1] = resPC;
}
- (float)resPH
{
	return resPH;
}
- (void)setResPH:(float)newResPH
{
	resPH = newResPH;
	residues[12].abundance[1].isotopeValue[0] = 1 - resPH;
	residues[12].abundance[1].isotopeValue[1] = resPH;
}
- (float)resPN
{
	return resPN;
}
- (void)setResPN:(float)newResPN
{
	resPN = newResPN;
	residues[12].abundance[2].isotopeValue[0] = 1 - resPN;
	residues[12].abundance[2].isotopeValue[1] = resPN;
}
- (float)fracQ
{
	return fracQ;
}
- (void)setFracQ:(float)newFracQ
{
	fracQ = newFracQ;
	residues[13].frac = fracQ;
}
- (float)resQC
{
	return resQC;
}
- (void)setResQC:(float)newResQC
{
	resQC = newResQC;
	residues[13].abundance[0].isotopeValue[0] = 1 - resQC;
	residues[13].abundance[0].isotopeValue[1] = resQC;
}
- (float)resQH
{
	return resQH;
}
- (void)setResQH:(float)newResQH
{
	resQH = newResQH;
	residues[13].abundance[1].isotopeValue[0] = 1 - resQH;
	residues[13].abundance[1].isotopeValue[1] = resQH;
}
- (float)resQN
{
	return resQN;
}
- (void)setResQN:(float)newResQN
{
	resQN = newResQN;
	residues[13].abundance[2].isotopeValue[0] = 1 - resQN;
	residues[13].abundance[2].isotopeValue[1] = resQN;
}
- (float)fracR
{
	return fracR;
}
- (void)setFracR:(float)newFracR
{
	fracR = newFracR;
	residues[14].frac = fracR;
}
- (float)resRC
{
	return resRC;
}
- (void)setResRC:(float)newResRC
{
	resRC = newResRC;
	residues[14].abundance[0].isotopeValue[0] = 1 - resRC;
	residues[14].abundance[0].isotopeValue[1] = resRC;
}
- (float)resRH
{
	return resRH;
}
- (void)setResRH:(float)newResRH
{
	resRH = newResRH;
	residues[14].abundance[1].isotopeValue[0] = 1 - resRH;
	residues[14].abundance[1].isotopeValue[1] = resRH;
}
- (float)resRN
{
	return resRN;
}
- (void)setResRN:(float)newResRN
{
	resRN = newResRN;
	residues[14].abundance[2].isotopeValue[0] = 1 - resRN;
	residues[14].abundance[2].isotopeValue[1] = resRN;
}
- (float)fracS
{
	return fracS;
}
- (void)setFracS:(float)newFracS
{
	fracS = newFracS;
	residues[15].frac = fracS;
}
- (float)resSC
{
	return resSC;
}
- (void)setResSC:(float)newResSC
{
	resSC = newResSC;
	residues[15].abundance[0].isotopeValue[0] = 1 - resSC;
	residues[15].abundance[0].isotopeValue[1] = resSC;
}
- (float)resSH
{
	return resSH;
}
- (void)setResSH:(float)newResSH
{
	resSH = newResSH;
	residues[15].abundance[1].isotopeValue[0] = 1 - resSH;
	residues[15].abundance[1].isotopeValue[1] = resSH;
}
- (float)resSN
{
	return resSN;
}
- (void)setResSN:(float)newResSN
{
	resSN = newResSN;
	residues[15].abundance[2].isotopeValue[0] = 1 - resSN;
	residues[15].abundance[2].isotopeValue[1] = resSN;
}
- (float)fracT
{
	return fracT;
}
- (void)setFracT:(float)newFracT
{
	fracT = newFracT;
	residues[16].frac = fracT;
}
- (float)resTC
{
	return resTC;
}
- (void)setResTC:(float)newResTC
{
	resTC = newResTC;
	residues[16].abundance[0].isotopeValue[0] = 1 - resTC;
	residues[16].abundance[0].isotopeValue[1] = resTC;
}
- (float)resTH
{
	return resTH;
}
- (void)setResTH:(float)newResTH
{
	resTH = newResTH;
	residues[16].abundance[1].isotopeValue[0] = 1 - resTH;
	residues[16].abundance[1].isotopeValue[1] = resTH;
}
- (float)resTN
{
	return resTN;
}
- (void)setResTN:(float)newResTN
{
	resTN = newResTN;
	residues[16].abundance[2].isotopeValue[0] = 1 - resTN;
	residues[16].abundance[2].isotopeValue[1] = resTN;
}
- (float)fracV
{
	return fracV;
}
- (void)setFracV:(float)newFracV
{
	fracV = newFracV;
	residues[17].frac = fracV;
}
- (float)resVC
{
	return resVC;
}
- (void)setResVC:(float)newResVC
{
	resVC = newResVC;
	residues[17].abundance[0].isotopeValue[0] = 1 - resVC;
	residues[17].abundance[0].isotopeValue[1] = resVC;
}
- (float)resVH
{
	return resVH;
}
- (void)setResVH:(float)newResVH
{
	resVH = newResVH;
	residues[17].abundance[1].isotopeValue[0] = 1 - resVH;
	residues[17].abundance[1].isotopeValue[1] = resVH;
}
- (float)resVN
{
	return resVN;
}
- (void)setResVN:(float)newResVN
{
	resVN = newResVN;
	residues[17].abundance[2].isotopeValue[0] = 1 - resVN;
	residues[17].abundance[2].isotopeValue[1] = resVN;
}
- (float)fracW
{
	return fracW;
}
- (void)setFracW:(float)newFracW
{
	fracW = newFracW;
	residues[18].frac = fracW;
}
- (float)resWC
{
	return resWC;
}
- (void)setResWC:(float)newResWC
{
	resWC = newResWC;
	residues[18].abundance[0].isotopeValue[0] = 1 - resWC;
	residues[18].abundance[0].isotopeValue[1] = resWC;
}
- (float)resWH
{
	return resWH;
}
- (void)setResWH:(float)newResWH
{
	resWH = newResWH;
	residues[18].abundance[1].isotopeValue[0] = 1 - resWH;
	residues[18].abundance[1].isotopeValue[1] = resWH;
}
- (float)resWN
{
	return resWN;
}
- (void)setResWN:(float)newResWN
{
	resWN = newResWN;
	residues[18].abundance[2].isotopeValue[0] = 1 - resWN;
	residues[18].abundance[2].isotopeValue[1] = resWN;
}
- (float)fracY
{
	return fracY;
}
- (void)setFracY:(float)newFracY
{
	fracY = newFracY;
	residues[19].frac = fracY;
}
- (float)resYC
{
	return resYC;
}
- (void)setResYC:(float)newResYC
{
	resYC = newResYC;
	residues[19].abundance[0].isotopeValue[0] = 1 - resYC;
	residues[19].abundance[0].isotopeValue[1] = resYC;
}
- (float)resYH
{
	return resYH;
}
- (void)setResYH:(float)newResYH
{
	resYH = newResYH;
	residues[19].abundance[1].isotopeValue[0] = 1 - resYH;
	residues[19].abundance[1].isotopeValue[1] = resYH;
}
- (float)resYN
{
	return resYN;
}
- (void)setResYN:(float)newResYN
{
	resYN = newResYN;
	residues[19].abundance[2].isotopeValue[0] = 1 - resYN;
	residues[19].abundance[2].isotopeValue[1] = resYN;
}

- (float)fracRA
{
        return fracRA;
}
- (void)setFracRA:(float)newFracRA
{
        fracRA = newFracRA;
        residues[0].frac = fracRA;
}
- (float)resRAC
{
        return resRAC;
}
- (void)setResRAC:(float)newResRAC
{
        resRAC = newResRAC;
        residues[0].abundance[0].isotopeValue[0] = 1 - resRAC;
        residues[0].abundance[0].isotopeValue[1] = resRAC;
}
- (float)resRAH
{
        return resRAH;
}
- (void)setResRAH:(float)newResRAH
{
        resRAH = newResRAH;
        residues[0].abundance[1].isotopeValue[0] = 1 - resRAH;
        residues[0].abundance[1].isotopeValue[1] = resRAH;
}
- (float)resRAN
{
        return resRAN;
}
- (void)setResRAN:(float)newResRAN
{
        resRAN = newResRAN;
        residues[0].abundance[2].isotopeValue[0] = 1 - resRAN;
        residues[0].abundance[2].isotopeValue[1] = resRAN;
}
- (float)fracRC
{
        return fracRC;
}
- (void)setFracRC:(float)newFracRC
{
        fracRC = newFracRC;
        residues[1].frac = fracRC;
}
- (float)resRCC
{
        return resRCC;
}
- (void)setResRCC:(float)newResRCC
{
        resRCC = newResRCC;
        residues[1].abundance[0].isotopeValue[0] = 1 - resRCC;
        residues[1].abundance[0].isotopeValue[1] = resRCC;
}
- (float)resRCH
{
        return resRCH;
}
- (void)setResRCH:(float)newResRCH
{
        resRCH = newResRCH;
        residues[1].abundance[1].isotopeValue[0] = 1 - resRCH;
        residues[1].abundance[1].isotopeValue[1] = resRCH;
}
- (float)resRCN
{
        return resRCN;
}
- (void)setResRCN:(float)newResRCN
{
        resRCN = newResRCN;
        residues[1].abundance[2].isotopeValue[0] = 1 - resRCN;
        residues[1].abundance[2].isotopeValue[1] = resRCN;
}
- (float)fracRG
{
        return fracRG;
}
- (void)setFracRG:(float)newFracRG
{
        fracRG = newFracRG;
        residues[2].frac = fracRG;
}
- (float)resRGC
{
        return resRGC;
}
- (void)setResRGC:(float)newResRGC
{
        resRGC = newResRGC;
        residues[2].abundance[0].isotopeValue[0] = 1 - resRGC;
        residues[2].abundance[0].isotopeValue[1] = resRGC;
}
- (float)resRGH
{
        return resRGH;
}
- (void)setResRGH:(float)newResRGH
{
        resRGH = newResRGH;
        residues[2].abundance[1].isotopeValue[0] = 1 - resRGH;
        residues[2].abundance[1].isotopeValue[1] = resRGH;
}
- (float)resRGN
{
        return resRGN;
}
- (void)setResRGN:(float)newResRGN
{
        resRGN = newResRGN;
        residues[2].abundance[2].isotopeValue[0] = 1 - resRGN;
        residues[2].abundance[2].isotopeValue[1] = resRGN;
}
- (float)fracRU
{
        return fracRU;
}
- (void)setFracRU:(float)newFracRU
{
        fracRU = newFracRU;
        residues[3].frac = fracRU;
}
- (float)resRUC
{
        return resRUC;
}
- (void)setResRUC:(float)newResRUC
{
        resRUC = newResRUC;
        residues[3].abundance[0].isotopeValue[0] = 1 - resRUC;
        residues[3].abundance[0].isotopeValue[1] = resRUC;
}
- (float)resRUH
{
        return resRUH;
}
- (void)setResRUH:(float)newResRUH
{
        resRUH = newResRUH;
        residues[3].abundance[1].isotopeValue[0] = 1 - resRUH;
        residues[3].abundance[1].isotopeValue[1] = resRUH;
}
- (float)resRUN
{
        return resRUN;
}
- (void)setResRUN:(float)newResRUN
{
        resRUN = newResRUN;
        residues[3].abundance[2].isotopeValue[0] = 1 - resRUN;
        residues[3].abundance[2].isotopeValue[1] = resRUN;
}

// HDX Stuff
-(float)resAHB
{
        return resAHB;
}
-(void)setResAHB:(float)newResAHB
{
		resAHB = newResAHB;
	residues[0].abundance[1].isotopeValueB[0] = 1 - resAHB;
	residues[0].abundance[1].isotopeValueB[1] = resAHB;
}

-(float)resCHB
{
        return resCHB;
}
-(void)setResCHB:(float)newResCHB
{
        resCHB = newResCHB;
	residues[1].abundance[1].isotopeValueB[0] = 1 - resCHB;
	residues[1].abundance[1].isotopeValueB[1] = resCHB;
}

-(float)resDHB
{
        return resDHB;
}
-(void)setResDHB:(float)newResDHB
{
        resDHB = newResDHB;
	residues[2].abundance[1].isotopeValueB[0] = 1 - resDHB;
	residues[2].abundance[1].isotopeValueB[1] = resDHB;
}

-(float)resEHB
{
        return resEHB;
}
-(void)setResEHB:(float)newResEHB
{
        resEHB = newResEHB;
	residues[3].abundance[1].isotopeValueB[0] = 1 - resEHB;
	residues[3].abundance[1].isotopeValueB[1] = resEHB;
}

-(float)resFHB
{
        return resFHB;
}
-(void)setResFHB:(float)newResFHB
{
        resFHB = newResFHB;
	residues[4].abundance[1].isotopeValueB[0] = 1 - resFHB;
	residues[4].abundance[1].isotopeValueB[1] = resFHB;
}

-(float)resGHB
{
        return resGHB;
}
-(void)setResGHB:(float)newResGHB
{
        resGHB = newResGHB;
	residues[5].abundance[1].isotopeValueB[0] = 1 - resGHB;
	residues[5].abundance[1].isotopeValueB[1] = resGHB;
}

-(float)resHHB
{
        return resHHB;
}
-(void)setResHHB:(float)newResHHB
{
        resHHB = newResHHB;
	residues[6].abundance[1].isotopeValueB[0] = 1 - resHHB;
	residues[6].abundance[1].isotopeValueB[1] = resHHB;
}

-(float)resIHB
{
        return resIHB;
}
-(void)setResIHB:(float)newResIHB
{
        resIHB = newResIHB;
	residues[7].abundance[1].isotopeValueB[0] = 1 - resIHB;
	residues[7].abundance[1].isotopeValueB[1] = resIHB;
}

-(float)resKHB
{
        return resKHB;
}
-(void)setResKHB:(float)newResKHB
{
        resKHB = newResKHB;
	residues[8].abundance[1].isotopeValueB[0] = 1 - resKHB;
	residues[8].abundance[1].isotopeValueB[1] = resKHB;
}

-(float)resLHB
{
        return resLHB;
}
-(void)setResLHB:(float)newResLHB
{
        resLHB = newResLHB;
	residues[9].abundance[1].isotopeValueB[0] = 1 - resLHB;
	residues[9].abundance[1].isotopeValueB[1] = resLHB;
}

-(float)resMHB
{
        return resMHB;
}
-(void)setResMHB:(float)newResMHB
{
        resMHB = newResMHB;
	residues[10].abundance[1].isotopeValueB[0] = 1 - resMHB;
	residues[10].abundance[1].isotopeValueB[1] = resMHB;
}

-(float)resNHB
{
        return resNHB;
}
-(void)setResNHB:(float)newResNHB
{
        resNHB = newResNHB;
	residues[11].abundance[1].isotopeValueB[0] = 1 - resNHB;
	residues[11].abundance[1].isotopeValueB[1] = resNHB;
}

-(float)resPHB
{
        return resPHB;
}
-(void)setResPHB:(float)newResPHB
{
        resPHB = newResPHB;
	residues[12].abundance[1].isotopeValueB[0] = 1 - resPHB;
	residues[12].abundance[1].isotopeValueB[1] = resPHB;
}

-(float)resQHB
{
        return resQHB;
}
-(void)setResQHB:(float)newResQHB
{
        resQHB = newResQHB;
	residues[13].abundance[1].isotopeValueB[0] = 1 - resQHB;
	residues[13].abundance[1].isotopeValueB[1] = resQHB;
}

-(float)resRHB
{
        return resRHB;
}
-(void)setResRHB:(float)newResRHB
{
        resRHB = newResRHB;
	residues[14].abundance[1].isotopeValueB[0] = 1 - resRHB;
	residues[14].abundance[1].isotopeValueB[1] = resRHB;
}

-(float)resSHB
{
        return resSHB;
}
-(void)setResSHB:(float)newResSHB
{
        resSHB = newResSHB;
	residues[15].abundance[1].isotopeValueB[0] = 1 - resSHB;
	residues[15].abundance[1].isotopeValueB[1] = resSHB;
}

-(float)resTHB
{
        return resTHB;
}
-(void)setResTHB:(float)newResTHB
{
        resTHB = newResTHB;
	residues[16].abundance[1].isotopeValueB[0] = 1 - resTHB;
	residues[16].abundance[1].isotopeValueB[1] = resTHB;
}

-(float)resVHB
{
        return resVHB;
}
-(void)setResVHB:(float)newResVHB
{
        resVHB = newResVHB;
	residues[17].abundance[1].isotopeValueB[0] = 1 - resVHB;
	residues[17].abundance[1].isotopeValueB[1] = resVHB;
}

-(float)resWHB
{
        return resWHB;
}
-(void)setResWHB:(float)newResWHB
{
        resWHB = newResWHB;
	residues[18].abundance[1].isotopeValueB[0] = 1 - resWHB;
	residues[18].abundance[1].isotopeValueB[1] = resWHB;
}

-(float)resYHB
{
        return resYHB;
}
-(void)setResYHB:(float)newResYHB
{
        resYHB = newResYHB;
	residues[19].abundance[1].isotopeValueB[0] = 1 - resYHB;
	residues[19].abundance[1].isotopeValueB[1] = resYHB;
}

-(float)resRAHB
{
        return resRAHB;
}
-(void)setResRAHB:(float)newResRAHB
{
        resRAHB = newResRAHB;
	residues[0].abundance[1].isotopeValueB[0] = 1 - resRAHB;
	residues[0].abundance[1].isotopeValueB[1] = resRAHB;
}

-(float)resRCHB
{
        return resRCHB;
}
-(void)setResRCHB:(float)newResRCHB
{
        resRCHB = newResRCHB;
	residues[1].abundance[1].isotopeValueB[0] = 1 - resRCHB;
	residues[1].abundance[1].isotopeValueB[1] = resRCHB;
}

-(float)resRGHB
{
        return resRGHB;
}
-(void)setResRGHB:(float)newResRGHB
{
        resRGHB = newResRGHB;
	residues[2].abundance[1].isotopeValueB[0] = 1 - resRGHB;
	residues[2].abundance[1].isotopeValueB[1] = resRGHB;
}

-(float)resRUHB
{
        return resRUHB;
}
-(void)setResRUHB:(float)newResRUHB
{
        resRUHB = newResRUHB;
	residues[3].abundance[1].isotopeValueB[0] = 1 - resRUHB;
	residues[3].abundance[1].isotopeValueB[1] = resRUHB;
}

-(float)numAH
{
        return numAH;
}
-(void)setNumAH:(float)newNumAH
{
        numAH = newNumAH;
		residues[0].abundance[1].num = numAH;
}

-(float)numCH
{
        return numCH;
}
-(void)setNumCH:(float)newNumCH
{
        numCH = newNumCH;
		residues[1].abundance[1].num = numCH;
}

-(float)numDH
{
        return numDH;
}
-(void)setNumDH:(float)newNumDH
{
        numDH = newNumDH;
		residues[2].abundance[1].num = numDH;
}

-(float)numEH
{
        return numEH;
}
-(void)setNumEH:(float)newNumEH
{
        numEH = newNumEH;
		residues[3].abundance[1].num = numEH;
}

-(float)numFH
{
        return numFH;
}
-(void)setNumFH:(float)newNumFH
{
        numFH = newNumFH;
		residues[4].abundance[1].num = numFH;
}

-(float)numGH
{
        return numGH;
}
-(void)setNumGH:(float)newNumGH
{
        numGH = newNumGH;
		residues[5].abundance[1].num = numGH;
}

-(float)numHH
{
        return numHH;
}
-(void)setNumHH:(float)newNumHH
{
        numHH = newNumHH;
		residues[6].abundance[1].num = numHH;
}

-(float)numIH
{
        return numIH;
}
-(void)setNumIH:(float)newNumIH
{
        numIH = newNumIH;
		residues[7].abundance[1].num = numIH;
}

-(float)numKH
{
        return numKH;
}
-(void)setNumKH:(float)newNumKH
{
        numKH = newNumKH;
		residues[8].abundance[1].num = numKH;
		//printf("numKH: %f\n", numKH);
}

-(float)numLH
{
        return numLH;
}
-(void)setNumLH:(float)newNumLH
{
        numLH = newNumLH;
		residues[9].abundance[1].num = numLH;
}

-(float)numMH
{
        return numMH;
}
-(void)setNumMH:(float)newNumMH
{
        numMH = newNumMH;
		residues[10].abundance[1].num = numMH;
}

-(float)numNH
{
        return numNH;
}
-(void)setNumNH:(float)newNumNH
{
        numNH = newNumNH;
		residues[11].abundance[1].num = numNH;
}

-(float)numPH
{
        return numPH;
}
-(void)setNumPH:(float)newNumPH
{
        numPH = newNumPH;
		residues[12].abundance[1].num = numPH;
}

-(float)numQH
{
        return numQH;
}
-(void)setNumQH:(float)newNumQH
{
        numQH = newNumQH;
		residues[13].abundance[1].num = numQH;
}

-(float)numRH
{
        return numRH;
}
-(void)setNumRH:(float)newNumRH
{
        numRH = newNumRH;
		residues[14].abundance[1].num = numRH;
}

-(float)numSH
{
        return numSH;
}
-(void)setNumSH:(float)newNumSH
{
        numSH = newNumSH;
		residues[15].abundance[1].num = numSH;
}

-(float)numTH
{
        return numTH;
}
-(void)setNumTH:(float)newNumTH
{
        numTH = newNumTH;
		residues[16].abundance[1].num = numTH;
}

-(float)numVH
{
        return numVH;
}
-(void)setNumVH:(float)newNumVH
{
        numVH = newNumVH;
		residues[17].abundance[1].num = numVH;
}

-(float)numWH
{
        return numWH;
}
-(void)setNumWH:(float)newNumWH
{
        numWH = newNumWH;
		residues[18].abundance[1].num = numWH;
}

-(float)numYH
{
        return numYH;
}
-(void)setNumYH:(float)newNumYH
{
        numYH = newNumYH;
		residues[19].abundance[1].num = numYH;
}

-(float)numRAH
{
        return numRAH;
}
-(void)setNumRAH:(float)newNumRAH
{
        numRAH = newNumRAH;
		residues[0].abundance[1].num = numRAH;
}

-(float)numRCH
{
        return numRCH;
}
-(void)setNumRCH:(float)newNumRCH
{
        numRCH = newNumRCH;
		residues[1].abundance[1].num = numRCH;
}

-(float)numRGH
{
        return numRGH;
}
-(void)setNumRGH:(float)newNumRGH
{
        numRGH = newNumRGH;
		residues[2].abundance[1].num = numRGH;
}

-(float)numRUH
{
        return numRUH;
}
-(void)setNumRUH:(float)newNumRUH
{
        numRUH = newNumRUH;
		residues[3].abundance[1].num = numRUH;
}

-(float)numAHB
{
        return numAHB;
}
-(void)setNumAHB:(float)newNumAHB
{
        numAHB = newNumAHB;
		residues[0].abundance[1].numB = numAHB;
}

-(float)numCHB
{
        return numCHB;
}
-(void)setNumCHB:(float)newNumCHB
{
        numCHB = newNumCHB;
		residues[1].abundance[1].numB = numCHB;
}

-(float)numDHB
{
        return numDHB;
}
-(void)setNumDHB:(float)newNumDHB
{
        numDHB = newNumDHB;
		residues[2].abundance[1].numB = numDHB;
}

-(float)numEHB
{
        return numEHB;
}
-(void)setNumEHB:(float)newNumEHB
{
        numEHB = newNumEHB;
		residues[3].abundance[1].numB = numEHB;
}

-(float)numFHB
{
        return numFHB;
}
-(void)setNumFHB:(float)newNumFHB
{
        numFHB = newNumFHB;
		residues[4].abundance[1].numB = numFHB;
}

-(float)numGHB
{
        return numGHB;
}
-(void)setNumGHB:(float)newNumGHB
{
        numGHB = newNumGHB;
		residues[5].abundance[1].numB = numGHB;
}

-(float)numHHB
{
        return numHHB;
}
-(void)setNumHHB:(float)newNumHHB
{
        numHHB = newNumHHB;
		residues[6].abundance[1].numB = numHHB;
}

-(float)numIHB
{
        return numIHB;
}
-(void)setNumIHB:(float)newNumIHB
{
        numIHB = newNumIHB;
		residues[7].abundance[1].numB = numIHB;
}

-(float)numKHB
{
        return numKHB;
}
-(void)setNumKHB:(float)newNumKHB
{
        numKHB = newNumKHB;
		residues[8].abundance[1].numB = numKHB;
}

-(float)numLHB
{
        return numLHB;
}
-(void)setNumLHB:(float)newNumLHB
{
        numLHB = newNumLHB;
		residues[9].abundance[1].numB = numLHB;
}

-(float)numMHB
{
        return numMHB;
}
-(void)setNumMHB:(float)newNumMHB
{
        numMHB = newNumMHB;
		residues[10].abundance[1].numB = numMHB;
}

-(float)numNHB
{
        return numNHB;
}
-(void)setNumNHB:(float)newNumNHB
{
        numNHB = newNumNHB;
		residues[11].abundance[1].numB = numNHB;
}

-(float)numPHB
{
        return numPHB;
}
-(void)setNumPHB:(float)newNumPHB
{
        numPHB = newNumPHB;
		residues[12].abundance[1].numB = numPHB;
}

-(float)numQHB
{
        return numQHB;
}
-(void)setNumQHB:(float)newNumQHB
{
        numQHB = newNumQHB;
		residues[13].abundance[1].numB = numQHB;
}

-(float)numRHB
{
        return numRHB;
}
-(void)setNumRHB:(float)newNumRHB
{
        numRHB = newNumRHB;
		residues[14].abundance[1].numB = numRHB;
}

-(float)numSHB
{
        return numSHB;
}
-(void)setNumSHB:(float)newNumSHB
{
        numSHB = newNumSHB;
		residues[15].abundance[1].numB = numSHB;
}

-(float)numTHB
{
        return numTHB;
}
-(void)setNumTHB:(float)newNumTHB
{
        numTHB = newNumTHB;
		residues[16].abundance[1].numB = numTHB;
}

-(float)numVHB
{
        return numVHB;
}
-(void)setNumVHB:(float)newNumVHB
{
        numVHB = newNumVHB;
		residues[17].abundance[1].numB = numVHB;
}

-(float)numWHB
{
        return numWHB;
}
-(void)setNumWHB:(float)newNumWHB
{
        numWHB = newNumWHB;
		residues[18].abundance[1].numB = numWHB;
}

-(float)numYHB
{
        return numYHB;
}
-(void)setNumYHB:(float)newNumYHB
{
        numYHB = newNumYHB;
		residues[19].abundance[1].numB = numYHB;
}

-(float)numRAHB
{
        return numRAHB;
}
-(void)setNumRAHB:(float)newNumRAHB
{
        numRAHB = newNumRAHB;
		residues[0].abundance[1].numB = numRAHB;
}

-(float)numRCHB
{
        return numRCHB;
}
-(void)setNumRCHB:(float)newNumRCHB
{
        numRCHB = newNumRCHB;
		residues[1].abundance[1].numB = numRCHB;
}

-(float)numRGHB
{
        return numRGHB;
}
-(void)setNumRGHB:(float)newNumRGHB
{
        numRGHB = newNumRGHB;
		residues[2].abundance[1].numB = numRGHB;
}

-(float)numRUHB
{
        return numRUHB;
}
-(void)setNumRUHB:(float)newNumRUHB
{
        numRUHB = newNumRUHB;
		residues[3].abundance[1].numB = numRUHB;
}

@end
