# Supplementary material for: Envelope: interactive software for modeling and fitting complex isotope distributions
Source: BMC Bioinformatics. 2008 Oct 20;9:446. doi: 10.1186/1471-2105-9-446 (PMC2605472; doi:10.1186/1471-2105-9-446)
Supplement: Additional file 2 — zip archive of the Envelope source code. [file 1471-2105-9-446-S2.zip › Envelope_src/Isotopes_J]

6
C  2
12.0000000    
13.00335483
H  2 
1.00782504   
2.01410179
N  2   
14.003074   
15.00010897
O  3   
15.99491463   
16.9913120   
17.99916030
S  4   
31.9720707    
32.97145854    
33.96786665  
35.96708062
P  1 
30.97376151
