# Supplementary material for: Envelope: interactive software for modeling and fitting complex isotope distributions
Source: BMC Bioinformatics. 2008 Oct 20;9:446. doi: 10.1186/1471-2105-9-446 (PMC2605472; doi:10.1186/1471-2105-9-446)
Supplement: Additional file 2 — zip archive of the Envelope source code. [file 1471-2105-9-446-S2.zip › Envelope_src/Isotopes_Morig]

6
C  2
12.0000000    
13.0033548378
H  2 
1.0078250321   
2.014101778
N  2   
14.0030740052   
15.0001088984
O  3   
15.9949146221   
16.99913150   
17.9991604
S  4   
31.97207069    
32.97145850    
33.96786683  
35.96708088
P  1 
30.97376151
