# Supplementary material for: Envelope: interactive software for modeling and fitting complex isotope distributions
Source: BMC Bioinformatics. 2008 Oct 20;9:446. doi: 10.1186/1471-2105-9-446 (PMC2605472; doi:10.1186/1471-2105-9-446)
Supplement: Additional file 2 — zip archive of the Envelope source code. [file 1471-2105-9-446-S2.zip › Envelope_src/IsoView.h]

// Copyright 2008 Michael T. Sykes and James R. Williamson
//
// http://williamson.scripps.edu/envelope/
//
// This file is part of Envelope.
// 
// Envelope is free software: you can redistribute it and/or modify
// it under the terms of the GNU General Public License as published by
// the Free Software Foundation, either version 3 of the License, or
// (at your option) any later version.
//
// Envelope is distributed in the hope that it will be useful,
// but WITHOUT ANY WARRANTY; without even the implied warranty of
// MERCHANTABILITY or FITNESS FOR A PARTICULAR PURPOSE.  See the
// GNU General Public License for more details.
//
// You should have received a copy of the GNU General Public License
// along with Envelope.  If not, see <http://www.gnu.org/licenses/>.


#import <Cocoa/Cocoa.h>

@class IsoController;

@interface IsoView : NSView {
	IBOutlet IsoController * isoController;
	NSArray * envelopeArray;

	float xmin, xmax, ymin, ymax, margin, lmargin, rmargin, tmargin, bmargin;
	NSRect plotFrame;
	
	int userRange; // usually 0, but 1 if displaying user-defined range

	NSPoint p1, p2;
	NSRect zoomRect, oldRect;
	int zoomFlag;
	int gridFlag;
}

- (void)update;
- (void)blank;
- (void)drawPath:(NSBezierPath *)path withLineWidth:(float) width withColor:(NSColor *)color withStyle:(int)style;
- (void)drawGrid;
- (NSFont *)getFont;
- (void)lrtbBlank;
- (void)drawFrame;
- (void)drawTics;
- (void)drawLabels;
- (NSBezierPath *)transform:(NSBezierPath *)originalPath;

- (NSArray *)envelopeArray;
- (void)setEnvelopeArray:(NSArray *)newEnvelopeArray;
- (float)xmin;
- (void)setXmin:(float)newXmin;
- (float)xmax;
- (void)setXmax:(float)newXmax;
- (float)ymin;
- (void)setYmin:(float)newYmin;
- (float)ymax;
- (void)setYmax:(float)newYmax;

-(float)margin;
-(void)setMargin:(float)newMargin;

-(float)lmargin;
-(void)setLmargin:(float)newLmargin;

-(float)rmargin;
-(void)setRmargin:(float)newRmargin;

-(float)tmargin;
-(void)setTmargin:(float)newTmargin;

-(float)bmargin;
-(void)setBmargin:(float)newBmargin;

- (int)userRange;
- (void)setUserRange:(int)newUserRange;

- (void)setRangeXmin:(float)newXmin xmax:(float)newXmax ymin:(float)newYmin ymax:(float)newYmax;

-(int)zoomFlag;
-(void)setZoomFlag:(int)newZoomFlag;
-(int)gridFlag;
-(void)setGridFlag:(int)newGridFlag;

@end
