# Supplementary material for: Envelope: interactive software for modeling and fitting complex isotope distributions
Source: BMC Bioinformatics. 2008 Oct 20;9:446. doi: 10.1186/1471-2105-9-446 (PMC2605472; doi:10.1186/1471-2105-9-446)
Supplement: Additional file 2 — zip archive of the Envelope source code. [file 1471-2105-9-446-S2.zip › Envelope_src/IsoView.m]

// Copyright 2008 Michael T. Sykes and James R. Williamson
//
// http://williamson.scripps.edu/envelope/
//
// This file is part of Envelope.
// 
// Envelope is free software: you can redistribute it and/or modify
// it under the terms of the GNU General Public License as published by
// the Free Software Foundation, either version 3 of the License, or
// (at your option) any later version.
//
// Envelope is distributed in the hope that it will be useful,
// but WITHOUT ANY WARRANTY; without even the implied warranty of
// MERCHANTABILITY or FITNESS FOR A PARTICULAR PURPOSE.  See the
// GNU General Public License for more details.
//
// You should have received a copy of the GNU General Public License
// along with Envelope.  If not, see <http://www.gnu.org/licenses/>.


#import "IsoView.h"
#import "IsoController.h"
#import "IsoObject.h"

@implementation IsoView

- (id)initWithFrame:(NSRect)frame {
    self = [super initWithFrame:frame];
    if (self) {
        // Initialization code here.
		[self setMargin:25];
		[self setLmargin:50]; // bigger margin on left side for intensity axis values
		[self setRmargin:25];
		[self setTmargin:25];
		[self setBmargin:25];
		//zoomFlag = 0;
		[self setXmin:0];
		[self setXmax:0];
		[self setYmin:0];
		[self setYmax:0];
		[self setUserRange:0];
		[self setZoomFlag:0];
		[self setGridFlag:0];
		
		[NSBezierPath setDefaultLineCapStyle:NSSquareLineCapStyle];
		[NSBezierPath setDefaultLineWidth:2.0];
	}
    return self;
}

- (void)drawRect:(NSRect)rect {
    // Drawing code here.
	int setRangeFlag;
	int ctr, ctr2;
	IsoObject *currentObject; 
	float lineDash[2];
	lineDash[0] = 4;
	lineDash[1] = 3;
	float lineDash2[2];
	lineDash2[0] = 2;
	lineDash2[1] = 4;
	NSPoint * chisqPoints;
	float chisqFrac;

	chisqPoints = malloc(3*sizeof(NSPoint));

	// resetting plotframe here allows for dynamic zooming on window resize
	NSRect r = [self bounds];
	plotFrame.origin.x = lmargin;
	plotFrame.origin.y = bmargin;
	plotFrame.size.width = r.size.width - rmargin - lmargin;
	plotFrame.size.height = r.size.height - tmargin - bmargin;

	[self blank];
		
	//printf("getting envelopes\n");
	//NSArray * envelopes = [isoController getEnvelopes];
	NSArray * envelopes = [self envelopeArray];
	
	//printf("count: %d\n", [envelopes count]);

	// This must be done before the grid is drawn
	// Otherwise grid redraws with improper xmin/xmax/ymin/ymax set
	if([envelopes count] > 0)
	{	
		// only do this if userRange has not been set
		if([self userRange] == 0)
		{
			setRangeFlag = 0;
			// use biggest range to show everything
			for(ctr = 0; ctr < [envelopes count]; ctr++)
			{
				// skip ones with empty ranges
				if([[envelopes objectAtIndex: ctr] xmin] == [[envelopes objectAtIndex: ctr] xmax])
				{
					continue;
				}
			
				if(setRangeFlag == 0)
				{
					setRangeFlag = 1;
					xmin = [[envelopes objectAtIndex: ctr] xmin];
					xmax = [[envelopes objectAtIndex: ctr] xmax];
					ymin = [[envelopes objectAtIndex: ctr] ymin];
					ymax = [[envelopes objectAtIndex: ctr] ymax];			
				}
				else
				{
					if([[envelopes objectAtIndex: ctr] xmin] < xmin)
					{
						xmin = [[envelopes objectAtIndex: ctr] xmin];
					}
					if([[envelopes objectAtIndex: ctr] xmax] > xmax)
					{
						xmax = [[envelopes objectAtIndex: ctr] xmax];
					}
					if([[envelopes objectAtIndex: ctr] ymin] < ymin)
					{
						ymin = [[envelopes objectAtIndex: ctr] ymin];
					}
					if([[envelopes objectAtIndex: ctr] ymax] > ymax)
					{
						ymax = [[envelopes objectAtIndex: ctr] ymax];
					}
				}
			}
		}
	}

	if([self gridFlag])
	{
		[self drawGrid];
	}

	if([envelopes count] > 0)
	{	
		// only do this if userRange has not been set

	
		// if range has not been set already, use range of selected item
		//if(xmin == xmax)
		//{
		//	xmin = [[envelopes objectAtIndex: [isoController selectionIndex]] xmin];
		//	xmax = [[envelopes objectAtIndex: [isoController selectionIndex]] xmax];
		//	ymin = [[envelopes objectAtIndex: [isoController selectionIndex]] ymin];
		//	ymax = [[envelopes objectAtIndex: [isoController selectionIndex]] ymax];
		//}
		
		for(ctr = 0; ctr < [envelopes count]; ctr++)
		{		
			//printf("envelope #%d\n", ctr);
			currentObject = [envelopes objectAtIndex: ctr];
			//NSLog([currentObject valueForKey:@"label"]);
			
			if([currentObject onOff] == 0)
			{
				continue;
			}

			[currentObject setTransformPath:[self transform:[currentObject originalPath]]];
			[[currentObject color] set];
					
			if([currentObject linesPoints] == 0 || [currentObject linesPoints] == 2)
			{
				if([currentObject lineType] == 0) // lines
				{
					[self drawPath: [currentObject transformPath] withLineWidth:[currentObject lineWidth] withColor:[currentObject color] withStyle:0];
				}
				else if([currentObject lineType] == 1) // dash1
				{
					//[currentObject setTransformPath:[self transform:[currentObject originalPath]]];
					[[currentObject transformPath] setLineDash:lineDash count:2 phase:0.0];
					[self drawPath: [currentObject transformPath] withLineWidth:[currentObject lineWidth] withColor:[currentObject color] withStyle:0];
				}
				else if([currentObject lineType] == 2) // dash2
				{
					//[currentObject setTransformPath:[self transform:[currentObject originalPath]]];
					[[currentObject transformPath] setLineDash:lineDash2 count:2 phase:0.0];
					[self drawPath: [currentObject transformPath] withLineWidth:[currentObject lineWidth] withColor:[currentObject color] withStyle:0];				
				}
			}
			
			if([currentObject linesPoints] == 1 || [currentObject linesPoints] == 2)
			{
				NSBezierPath * markers = [[NSBezierPath alloc] init];
				NSPointArray markerPoints = malloc(3*sizeof(NSPoint));
				[markers setLineWidth: [currentObject lineWidth]];				
				
				for(ctr2 = 0; ctr2 < [[currentObject transformPath] elementCount]; ctr2++)
				{
					if([currentObject chisqColor] && [currentObject chisq] > 0)
					{
						[[currentObject chisqPath] elementAtIndex:ctr2 associatedPoints:chisqPoints];
						
						//sqrt's are needed or or only really bad points are highlighted
						if(chisqPoints[0].y < 0)
						{
							chisqFrac = -1.0;
						}
						else
						{
							chisqFrac = sqrt(chisqPoints[0].y)/sqrt([currentObject maxChisqIncr]);	
						}
																						
						if(chisqFrac < 0)
						{
							[[NSColor lightGrayColor] set];
						}
						else if(chisqFrac <= 0.5)
						{
							[[NSColor colorWithCalibratedRed:(chisqFrac/0.5) green:1.0 blue:0.0 alpha:1.0] set];
						}
						else
						{
							[[NSColor colorWithCalibratedRed:1.0 green:(1.0 - ((chisqFrac-0.5)/0.5)) blue:0.0 alpha:1.0] set];
						}
					}

					[markers removeAllPoints];
					[[currentObject transformPath] elementAtIndex:ctr2 associatedPoints: markerPoints];
					[markers appendBezierPathWithArcWithCenter:markerPoints[0] radius:5 startAngle:0 endAngle:360];
					[markers stroke];

					[markers removeAllPoints];
					[markers appendBezierPathWithArcWithCenter:markerPoints[0] radius:1 startAngle:0 endAngle:360];
					[markers stroke];
				}
				
				free(markerPoints);
			}
			
/*				if([currentObject isoType] == 0 || [currentObject isoType] == 2) // calc || sum
				{
					[currentObject setTransformPath:[self transform:[currentObject originalPath]]];
					[[currentObject transformPath] setLineDash:lineDash count:2 phase:0.0];
					[self drawPath: [currentObject transformPath] withLineWidth:[currentObject lineWidth] withColor:[currentObject color] withStyle:0];
				}
				else // data
				{
					[[currentObject color] set];
					NSBezierPath * markers = [[NSBezierPath alloc] init];
					NSPointArray markerPoints = malloc(3*sizeof(NSPoint));
					[markers setLineWidth: [currentObject lineWidth]];

					[currentObject setTransformPath:[self transform:[currentObject originalPath]]];

					for(ctr2 = 0; ctr2 < [[currentObject transformPath] elementCount]; ctr2++)
					{
						if([currentObject chisqColor])
						{
							[[currentObject chisqPath] elementAtIndex:ctr2 associatedPoints:chisqPoints];
							
							//sqrt's are needed or or only really bad points are highlighted
							chisqFrac = sqrt(chisqPoints[0].y)/sqrt([currentObject maxChisqIncr]);	
																							
							if(chisqFrac <= 0.5)
							{
								[[NSColor colorWithCalibratedRed:(chisqFrac/0.5) green:1.0 blue:0.0 alpha:1.0] set];
							}
							else
							{
								[[NSColor colorWithCalibratedRed:1.0 green:(1.0 - ((chisqFrac-0.5)/0.5)) blue:0.0 alpha:1.0] set];
							}
						}
						
						[markers removeAllPoints];
						[[currentObject transformPath] elementAtIndex:ctr2 associatedPoints: markerPoints];
						[markers appendBezierPathWithArcWithCenter:markerPoints[0] radius:5 startAngle:0 endAngle:360];
						[markers stroke];
					}
					free(markerPoints);

					[[currentObject color] set];

					[self drawPath: [currentObject transformPath] withLineWidth:[currentObject lineWidth] withColor:[currentObject color] withStyle:0];
				}
			}
			else if([currentObject display] == 2) // dash2(calc) or points(data)
			{
				if([currentObject isoType] == 0 || [currentObject isoType] == 2) // calc || sum
				{
					[currentObject setTransformPath:[self transform:[currentObject originalPath]]];
					[[currentObject transformPath] setLineDash:lineDash2 count:2 phase:0.0];
					[self drawPath: [currentObject transformPath] withLineWidth:[currentObject lineWidth] withColor:[currentObject color] withStyle:0];				
				}
				else // data
				{
					[[currentObject color] set];
					NSBezierPath * markers = [[NSBezierPath alloc] init];
					NSPointArray markerPoints = malloc(3*sizeof(NSPoint));
					[markers setLineWidth: [currentObject lineWidth]];

					[currentObject setTransformPath:[self transform:[currentObject originalPath]]];

					for(ctr2 = 0; ctr2 < [[currentObject transformPath] elementCount]; ctr2++)
					{
						if([currentObject chisqColor])
						{
							[[currentObject chisqPath] elementAtIndex:ctr2 associatedPoints:chisqPoints];
							
							//sqrt's are needed or or only really bad points are highlighted
							chisqFrac = sqrt(chisqPoints[0].y)/sqrt([currentObject maxChisqIncr]);	
																							
							if(chisqFrac <= 0.5)
							{
								[[NSColor colorWithCalibratedRed:(chisqFrac/0.5) green:1.0 blue:0.0 alpha:1.0] set];
							}
							else
							{
								[[NSColor colorWithCalibratedRed:1.0 green:(1.0 - ((chisqFrac-0.5)/0.5)) blue:0.0 alpha:1.0] set];
							}
						}

						[markers removeAllPoints];
						[[currentObject transformPath] elementAtIndex:ctr2 associatedPoints: markerPoints];
						[markers appendBezierPathWithArcWithCenter:markerPoints[0] radius:5 startAngle:0 endAngle:360];
						[markers stroke];
					}
					free(markerPoints);				
				}
			}*/
		}
	}
	
	if(zoomFlag == 1)
	{
		[[NSColor orangeColor] set];
		NSFrameRectWithWidth(zoomRect, 2);
	}
	
	[self lrtbBlank];
	[self drawFrame];		
	[self drawTics];
	[self drawLabels];
	
	free(chisqPoints);	
}

- (NSBezierPath *)transform:(NSBezierPath *)originalPath
{
    NSAffineTransform * transform = [NSAffineTransform transform];
    NSAffineTransform * scale = [NSAffineTransform transform];
    NSAffineTransform * translate1 = [NSAffineTransform transform];
    NSAffineTransform * translate2 = [NSAffineTransform transform];
	float xrange = xmax - xmin;
	float yrange = ymax - ymin;
	NSBezierPath * tpath = [originalPath copy];
	float xScale, yScale;
	
	xScale = plotFrame.size.width / xrange;
	yScale = plotFrame.size.height / yrange;

	[translate1 translateXBy: -1*xmin yBy: -1*ymin];
	[scale scaleXBy: xScale yBy: yScale];
	[translate2 translateXBy: plotFrame.origin.x yBy: plotFrame.origin.y];

	[transform appendTransform:translate1];
	[transform appendTransform:scale];
	[transform appendTransform:translate2];

	[tpath transformUsingAffineTransform: transform];

	return tpath;
}

- (void)blank
{
	NSRect r = [self bounds];
	[[NSColor whiteColor] set];
	NSRectFill (r);
}

- (void)update
{
	[self setNeedsDisplay:YES];
}

- (void)drawPath:(NSBezierPath *)path withLineWidth:(float) width withColor:(NSColor *)color withStyle:(int)style
{
	//printf("drawPath\n");
	//int num = [path elementCount];
	//printf("num: %d\n", num);

	[color set];
	[path setLineWidth: width];
	[path stroke];
}

// This code is pretty much just a dupe from drawAxes
// Should extract some subroutines and consolidate this at some point
- (void)drawGrid
{
	NSBezierPath * axes = [[NSBezierPath alloc] init];
	NSPoint p;
	NSRect r;
	float xrange, yrange, dx, dy, ctr, val;
	int xPrecision;
	float lineDash[2];
	lineDash[0] = 1;
	lineDash[1] = 1;
	//NSFont *font = [NSFont systemFontOfSize: 10];
	//NSMutableDictionary *attr = [NSMutableDictionary dictionary];
	//[attr setObject:font forKey:NSFontAttributeName];
	//[attr setObject:[NSColor blackColor] forKey:NSForegroundColorAttributeName];

	//printf("drawGrid\n");
	 
	r = [self bounds];
	xrange = xmax - xmin;
	yrange = ymax - ymin;
	
	[[NSColor lightGrayColor] set];
	[axes setLineWidth: 1.0];
	[axes setLineDash:lineDash count:2 phase:0.0];
	
	//tics
	yrange = ymax - ymin;
	if(yrange < 10)
	{
		dy = 1;
	}
	else if(yrange < 20)
	{
		dy = 2;
	}
	else if(yrange < 100)
	{
		dy = 10;
	}
	else if(yrange < 200)
	{
		dy = 20;
	}
	else if(yrange < 500)
	{
		dy = 50;
	}
	else if(yrange < 2000)
	{
		dy = 100;
	}
	else if(yrange < 5000)
	{
		dy = 500;
	}
	else if(yrange < 10000)
	{
		dy = 1000;
	}
	else if(yrange < 50000)
	{
		dy = 5000;
	}
	else if(yrange < 100000)
	{
		dy = 10000;
	}
	else if(yrange < 250000)
	{
		dy = 25000;
	}
	else if(yrange < 500000)
	{
		dy = 50000;
	}
	else if(yrange < 1000000)
	{
		dy = 100000;
	}
	else if(yrange < 10000000)
	{
		dy = 1000000;
	}
	else if(yrange < 100000000)
	{
		dy = 10000000;
	}
	else if(yrange < 1000000000)
	{
		dy = 100000000;
	}
	else
	{
		dy = 1000000000;
	}
	
	ctr = 0;
	while(ctr < ymin)
	{
		ctr += dy;
	}
	while(ctr < ymax)
	{
		//printf("ytic: %f\n", ctr);
		val = ( (ctr - ymin)/yrange )*plotFrame.size.height + bmargin;
		[axes removeAllPoints];
		p.x = lmargin;
		p.y = val;
		[axes moveToPoint: p];
		p.x = r.size.width - rmargin;
		[axes lineToPoint: p];
		[axes stroke];
		
		ctr += dy;
	}
	
//	ctr = 0;
//	while(ctr < ymin)
//	{
//		ctr == 
//	}
	
	ctr = (float) ((int) xmin);
	dx = 1;
	xPrecision = 0;
	while(xrange/dx < 20)
	{
		dx = dx/10;
		xPrecision += 1;
		if(xPrecision > 3)
		{
			break;
		}
	}
	while(xrange/dx > 20)
	{
		dx = 10*dx;
		xPrecision -= 1;
		if(xPrecision < -1)
		{
			break;
		}
	}
	
	//printf("xPrecision: %d\n", xPrecision);
	//printf("xmin ctr: %f\n", ctr);
	while(ctr < xmin)
	{
		ctr += dx;
	}
	while(ctr < xmax)
	{
		val = ( (ctr - xmin)/xrange )*plotFrame.size.width + lmargin;
		[axes removeAllPoints];
		p.x = val;
		p.y = bmargin;
		[axes moveToPoint: p];
		p.y = r.size.height - tmargin;
		[axes lineToPoint: p];
		[axes stroke];
			
		ctr += dx;
	}
}

- (NSFont *)getFont
{
	return [NSFont systemFontOfSize: 10];
}

- (void)lrtbBlank
{
	NSRect r = [self bounds];
	NSRect blank;

	[[NSColor whiteColor] set];

	//left
	blank.origin.x = 0;
	blank.origin.y = 0;
	blank.size.width = lmargin;
	blank.size.height = r.size.height;
	NSRectFill(blank);
	
	//top
	//blank.origin.x = 0;
	//blank.origin.y = r.size.height - margin;
	//blank.size.width = r.size.width;
	//blank.size.height = margin;
	//NSRectFill(blank);
	
	//right
	blank.origin.x = r.size.width - rmargin;
	blank.origin.y = 0;
	blank.size.width = rmargin;
	blank.size.height = r.size.height;
	NSRectFill(blank);
	
	//bottom
	blank.origin.x = 0;
	blank.origin.y = 0;
	blank.size.width = r.size.width;
	blank.size.height = bmargin;
	NSRectFill(blank);
}

- (void)drawFrame
{
	NSBezierPath *axes = [[NSBezierPath alloc] init];
	NSPoint p;
		
	p.x = plotFrame.origin.x;
	p.y = plotFrame.origin.y + plotFrame.size.height;
	[axes moveToPoint:p];
	p.y = plotFrame.origin.y;
	[axes lineToPoint:p];
	p.x = plotFrame.origin.x + plotFrame.size.width;
	[axes lineToPoint:p];
	[[NSColor blackColor] set];
	//[axes setLineWidth: 2.0];
	[axes stroke];
}

- (void)drawTics
{
	NSBezierPath * axes = [[NSBezierPath alloc] init];
	//[axes setLineWidth: 2.0];
	NSPoint p;
	NSRect r;
	float xrange, yrange, dx, dy, ctr, val;
	int xPrecision;
	NSSize labelSize;
	NSString * label;
	NSFont *font = [self getFont];
	NSMutableDictionary *attr = [NSMutableDictionary dictionary];
	[attr setObject:font forKey:NSFontAttributeName];
	[attr setObject:[NSColor blackColor] forKey:NSForegroundColorAttributeName];
	 
	r = [self bounds];
	xrange = xmax - xmin;
	yrange = ymax - ymin;
	
	[[NSColor whiteColor] set];
	
	//tics
	//printf("ymin: %f ymax: %f\n", ymin, ymax);
	yrange = ymax - ymin;
	if(yrange < 10)
	{
		dy = 1;
	}
	else if(yrange < 20)
	{
		dy = 2;
	}
	else if(yrange < 100)
	{
		dy = 10;
	}
	else if(yrange < 200)
	{
		dy = 20;
	}
	else if(yrange < 500)
	{
		dy = 50;
	}
	else if(yrange < 2000)
	{
		dy = 100;
	}
	else if(yrange < 5000)
	{
		dy = 500;
	}
	else if(yrange < 10000)
	{
		dy = 1000;
	}
	else if(yrange < 50000)
	{
		dy = 5000;
	}
	else if(yrange < 100000)
	{
		dy = 10000;
	}
	else if(yrange < 250000)
	{
		dy = 25000;
	}
	else if(yrange < 500000)
	{
		dy = 50000;
	}
	else if(yrange < 1000000)
	{
		dy = 100000;
	}
	else if(yrange < 10000000)
	{
		dy = 1000000;
	}
	else if(yrange < 100000000)
	{
		dy = 10000000;
	}
	else if(yrange < 1000000000)
	{
		dy = 100000000;
	}
	else
	{
		dy = 1000000000;
	}
	
	ctr = 0;
	while(ctr < ymin)
	{
		ctr += dy;
	}
	while(ctr < ymax)
	{
		val = ( (ctr - ymin)/yrange )*plotFrame.size.height + bmargin;
		//printf("ytic: %f val: %f height: %f\n", ctr, val, plotFrame.size.height);
		[axes removeAllPoints];
		p.x = lmargin-5;
		p.y = val;
		[axes moveToPoint: p];
		p.x = lmargin;
		[axes lineToPoint: p];
		[[NSColor blackColor] set];
		[axes stroke];
		
		//label = [NSString stringWithFormat:@"%d", (int) (ctr/1000)];
		//label = [NSString stringWithFormat:@"%e", (double) ctr];
		label = [NSString stringWithFormat:@"%g", (double) ctr];
		//NSLog(label);
		labelSize = [label sizeWithAttributes:attr];
		p.x = lmargin - labelSize.width - 6;
		p.y = val - (labelSize.height/2);
		//printf("labelSize.width: %f .height: %f\n", labelSize.width, labelSize.height);
		//printf("p.x %f p.y %f\n", p.x, p.y);
		//NSLog(label);
		[label drawAtPoint:p withAttributes:attr];
		
		ctr += dy;
	}
	
//	ctr = 0;
//	while(ctr < ymin)
//	{
//		ctr == 
//	}
	
	ctr = (float) ((int) xmin);
	dx = 1;
	xPrecision = 0;
	while(xrange/dx < 20)
	{
		dx = dx/10;
		xPrecision += 1;
		if(xPrecision > 3)
		{
			break;
		}
	}
	while(xrange/dx > 20)
	{
		dx = 10*dx;
		xPrecision -= 1;
		if(xPrecision < -1)
		{
			break;
		}
	}
	
	//printf("xPrecision: %d\n", xPrecision);
	//printf("xmin ctr: %f\n", ctr);
	while(ctr < xmin)
	{
		ctr += dx;
	}
	while(ctr < xmax)
	{
		val = ( (ctr - xmin)/xrange )*plotFrame.size.width + lmargin;
		[axes removeAllPoints];
		p.x = val;
		p.y = bmargin - 5;
		[axes moveToPoint: p];
		p.y = bmargin;
		[axes lineToPoint: p];
		[[NSColor blackColor] set];
		[axes stroke];
		
		switch(xPrecision)
		{
			case -2:
				label = [NSString stringWithFormat:@"%.0f", ctr];
				break;		
			case -1:
				label = [NSString stringWithFormat:@"%.0f", ctr];
				break;			
			case 0:
				label = [NSString stringWithFormat:@"%.0f", ctr];
				break;
			case 1:
				label = [NSString stringWithFormat:@"%.1f", ctr];
				break;
			case 2:
				label = [NSString stringWithFormat:@"%.2f", ctr];			
				break;
			default :
				label = [NSString stringWithFormat:@"%.3f", ctr];
		}
		
		//label = [NSString stringWithFormat:@"%.xPrecisionf", ctr];
		labelSize = [label sizeWithAttributes:attr];
		p.x = val - (labelSize.width/2);
		p.y = bmargin - labelSize.height - 6;
		[label drawAtPoint: p withAttributes:attr];
	
		ctr += dx;
	}
}

- (void)drawLabels
{
	NSString *label;
	NSSize labelSize;
	NSRect r = [self bounds];
	NSPoint p;

	NSFont *font = [self getFont];
	NSMutableDictionary *attr = [NSMutableDictionary dictionary];
	[attr setObject:font forKey:NSFontAttributeName];
	[attr setObject:[NSColor blackColor] forKey:NSForegroundColorAttributeName];
	
	// X-axis Label
	label = [NSString stringWithFormat:@"M/Z"];
	labelSize = [label sizeWithAttributes:attr];
	p.x = r.size.width - rmargin + 2;
	p.y = bmargin - (labelSize.height/2);
	[label drawAtPoint: p withAttributes:attr];
	
	// Y-axis Label
	label = [NSString stringWithFormat:@"Intensity"];
	labelSize = [label sizeWithAttributes:attr];
	p.x = lmargin - (labelSize.width/2);
	p.y = r.size.height - tmargin;
	[label drawAtPoint: p withAttributes:attr];
}

- (NSArray *)envelopeArray
{
	return [isoController getEnvelopes];
}

- (void)setEnvelopeArray:(NSArray *)newEnvelopeArray
{
	//printf("IsoView setEnvelopeArray\n");
	[newEnvelopeArray retain];
	[envelopeArray release];
	envelopeArray = newEnvelopeArray;
}

- (float)xmin
{
	return xmin;
}

- (void)setXmin:(float)newXmin
{
	xmin = newXmin;
}

- (float)xmax
{
	return xmax;
}

- (void)setXmax:(float)newXmax
{
	xmax = newXmax;
}

- (float)ymin
{
	return ymin;
}

- (void)setYmin:(float)newYmin
{
	ymin = newYmin;
}

- (float)ymax
{
	return ymax;
}

- (void)setYmax:(float)newYmax
{
	ymax = newYmax;
}

- (int)userRange
{
	return userRange;
}

- (void)setUserRange:(int)newUserRange
{
	userRange = newUserRange;
}

- (void)setRangeXmin:(float)newXmin xmax:(float)newXmax ymin:(float)newYmin ymax:(float)newYmax
{
	[self setXmin:newXmin];
	[self setXmax:newXmax];
	[self setYmin:newYmin];
	[self setYmax:newYmax];
}

- (void)mouseDown:(NSEvent *)event
{
	//printf("mouseDown\n");
	if (([event modifierFlags] & NSControlKeyMask))
	{
		[self rightMouseDown: event];
		return;
	}
	
	if (([event modifierFlags] & NSAlternateKeyMask))
	{

	}
	
	if([event clickCount] == 2)
	{
		[self setUserRange:0];
		[self setNeedsDisplay:YES];
	}

	[[NSCursor crosshairCursor] set];
	
	p1 = [event locationInWindow];
	p1 = [self convertPoint:p1 fromView:nil];
	
	//zoomFlag = 1;
	[self setZoomFlag:1];
}

- (void)mouseDragged:(NSEvent *)event
{
	if (([event modifierFlags] & NSControlKeyMask))
	{
		[self rightMouseDragged: event];
		return;
	}

	[self setUserRange:1];

	NSRect r = [self bounds];
	
	p2 = [event locationInWindow];
	p2 = [self convertPoint:p2 fromView:nil];

	if(p1.x < lmargin)
	{
		p1.x = lmargin;
	}
	if(p2.x < lmargin)
	{
		p2.x = lmargin;
	}
	if(p1.x > r.size.width+lmargin)
	{
		p1.x = r.size.width+lmargin;
	}
	if(p2.x > r.size.width+lmargin)
	{
		p2.x = r.size.width+lmargin;
	}

	if(p1.y < bmargin)
	{
		p1.y = bmargin;
	}
	if(p2.y < bmargin)
	{
		p2.y = bmargin;
	}
	if(p1.y > r.size.height+bmargin)
	{
		p1.y = r.size.height+bmargin;
	}
	if(p2.y > r.size.height+bmargin)
	{
		p2.y = r.size.height+bmargin;
	}
	
	if(p1.x <= p2.x)
	{
		zoomRect.origin.x = p1.x;
	}
	else
	{
		zoomRect.origin.x = p2.x;
	}
	if(p1.y <= p2.y)
	{
		zoomRect.origin.y = p1.y;
	}
	else
	{
		zoomRect.origin.y = p2.y;
	}
	
	zoomRect.size.width = abs(p2.x - p1.x);
	zoomRect.size.height = abs(p2.y - p1.y);

	[self setNeedsDisplayInRect: oldRect];
	[self setNeedsDisplayInRect: zoomRect];
	
	//[[NSColor greenColor] set];
	//NSRectFill(zoomRect);
	
	oldRect = zoomRect;
	oldRect.origin.x -= 2;
	oldRect.origin.y -= 2;
	oldRect.size.width += 4;
	oldRect.size.height += 4;
}

- (void)mouseUp:(NSEvent *)event
{
	if (([event modifierFlags] & NSControlKeyMask))
	{
		[self rightMouseUp: event];
		return;
	}

	[[NSCursor arrowCursor] set];
	
	p2 = [event locationInWindow];
	p2 = [self convertPoint:p2 fromView:nil];
	
	//zoomFlag = 0;
	[self setZoomFlag:0];

	float xrange = [self xmax] - [self xmin];
	float yrange = [self ymax] - [self ymin];
	[self setXmin: [self xmin] + ((zoomRect.origin.x - plotFrame.origin.x)/plotFrame.size.width)*xrange];
	[self setXmax: [self xmin] + (zoomRect.size.width/plotFrame.size.width)*xrange];
	[self setYmin: [self ymin] + ((zoomRect.origin.y - plotFrame.origin.y)/plotFrame.size.height)*yrange];
	[self setYmax: [self ymin] + (zoomRect.size.height/plotFrame.size.height)*yrange];
	
	[self setNeedsDisplay: YES];
}

- (void)rightMouseDown:(NSEvent *)event
{
	[[NSCursor openHandCursor] set];

	p1 = [event locationInWindow];
	p1 = [self convertPoint:p1 fromView:nil];
	//printf("rightMouseDown\n");
	
	//rightMouseFlag = 1;
}

- (void)rightMouseDragged:(NSEvent *)event
{
	NSRect r = [self bounds];
	float dx, dy, xrange, yrange;
	
	//printf("rightMouseDragged\n");
	//printf("wXh: %f %f\n", r.size.width, r.size.height);
	
	p2 = [event locationInWindow];
	p2 = [self convertPoint:p2 fromView:nil];
	
	dx = p2.x - p1.x;
	dy = p2.y - p1.y;
	xrange = [self xmax] - [self xmin];
	yrange = [self ymax] - [self ymin];
	
	if(abs(dx) > 2 || abs(dy) > 2)
	{
		[self setUserRange:1];
		p1 = p2;
		//NSAffineTransform * translate = [NSAffineTransform transform];
		//[translate translateXBy: dx yBy: dy];	

		//[unlabeled transformUsingAffineTransform: translate];
		//[labeled transformUsingAffineTransform: translate];
		//[sum transformUsingAffineTransform: translate];
		//[data transformUsingAffineTransform: translate];
		
		// set xmin/xmax/ymin/ymax
		xmin -= (dx/(r.size.width-rmargin-lmargin)) * xrange;
		xmax -= (dx/(r.size.width-rmargin-lmargin)) * xrange;
		ymin -= (dy/(r.size.height-tmargin-bmargin)) * yrange;
		ymax -= (dy/(r.size.height-tmargin-bmargin)) * yrange;
		
		//dx = (dx/(r.size.width-2*margin)) * xrange;
		//dy = (dy/(r.size.height-2*margin)) * yrange;
		
		[self setNeedsDisplay: YES];
	}
	
}

- (void)rightMouseUp:(NSEvent *)event
{
	[[NSCursor arrowCursor] set];

	//printf("rightMouseUp\n");
	//rightMouseFlag = 0;
}

-(int)zoomFlag
{
	return zoomFlag;
}

-(void)setZoomFlag:(int)newZoomFlag
{
	zoomFlag = newZoomFlag;
	return;
}

-(int)gridFlag
{
	return gridFlag;
}

-(void)setGridFlag:(int)newGridFlag
{
	gridFlag = newGridFlag;
	return;
}

-(float)margin
{
	return margin;
}
-(void)setMargin:(float)newMargin
{
	margin = newMargin;
}

-(float)lmargin
{
	return lmargin;
}
-(void)setLmargin:(float)newLmargin
{
	lmargin = newLmargin;
}

-(float)rmargin
{
	return rmargin;
}
-(void)setRmargin:(float)newRmargin
{
	rmargin = newRmargin;
}

-(float)tmargin
{
	return tmargin;
}
-(void)setTmargin:(float)newTmargin
{
	tmargin = newTmargin;
}

-(float)bmargin
{
	return bmargin;
}
-(void)setBmargin:(float)newBmargin
{
	bmargin = newBmargin;
}

@end
