# Supplementary material for: Envelope: interactive software for modeling and fitting complex isotope distributions
Source: BMC Bioinformatics. 2008 Oct 20;9:446. doi: 10.1186/1471-2105-9-446 (PMC2605472; doi:10.1186/1471-2105-9-446)
Supplement: Additional file 2 — zip archive of the Envelope source code. [file 1471-2105-9-446-S2.zip › Envelope_src/LabelTransform1.m]

// Copyright 2008 Michael T. Sykes and James R. Williamson
//
// http://williamson.scripps.edu/envelope/
//
// This file is part of Envelope.
// 
// Envelope is free software: you can redistribute it and/or modify
// it under the terms of the GNU General Public License as published by
// the Free Software Foundation, either version 3 of the License, or
// (at your option) any later version.
//
// Envelope is distributed in the hope that it will be useful,
// but WITHOUT ANY WARRANTY; without even the implied warranty of
// MERCHANTABILITY or FITNESS FOR A PARTICULAR PURPOSE.  See the
// GNU General Public License for more details.
//
// You should have received a copy of the GNU General Public License
// along with Envelope.  If not, see <http://www.gnu.org/licenses/>.


#import "LabelTransform1.h"


@implementation LabelTransform1

+ (Class)transformedValueClass { return [NSNumber class]; }
+ (BOOL)allowsReverseTransformation { return NO; };
- (id)transformedValue:(id)value
{
	if([value intValue] == 0)
	{
		return [NSNumber numberWithInt:0];
	}
	else if([value intValue] == 1)
	{
		return [NSNumber numberWithInt:1];
	}
	else if([value intValue] == 2)
	{
		return [NSNumber numberWithInt:0];
	}
	else
	{
		return [NSNumber numberWithInt:0];	
	}
}

@end
