# Supplementary material for: Envelope: interactive software for modeling and fitting complex isotope distributions
Source: BMC Bioinformatics. 2008 Oct 20;9:446. doi: 10.1186/1471-2105-9-446 (PMC2605472; doi:10.1186/1471-2105-9-446)
Supplement: Additional file 2 — zip archive of the Envelope source code. [file 1471-2105-9-446-S2.zip › Envelope_src/Natural_Abundance_J]

6
C  2 
0.989    
0.011
H  2
0.99985   
0.00015
N  2   
0.99634   
0.00366
O  3   
0.99762   
0.00038   
0.002
S  4   
0.9502    
0.0075    
0.0421  
0.0002
P  1 
1.0
