# Supplementary material for: Envelope: interactive software for modeling and fitting complex isotope distributions
Source: BMC Bioinformatics. 2008 Oct 20;9:446. doi: 10.1186/1471-2105-9-446 (PMC2605472; doi:10.1186/1471-2105-9-446)
Supplement: Additional file 2 — zip archive of the Envelope source code. [file 1471-2105-9-446-S2.zip › Envelope_src/Natural_Abundance_Morig]

6
C  2 
0.9893    
0.0107
H  2
0.999885   
0.000115
N  2   
0.99632   
0.00368
O  3   
0.99757   
0.00038   
0.00205
S  4   
0.9493    
0.0076    
0.0429  
0.0002
P  1 
1.0
