# Supplementary material for: Envelope: interactive software for modeling and fitting complex isotope distributions
Source: BMC Bioinformatics. 2008 Oct 20;9:446. doi: 10.1186/1471-2105-9-446 (PMC2605472; doi:10.1186/1471-2105-9-446)
Supplement: Additional file 2 — zip archive of the Envelope source code. [file 1471-2105-9-446-S2.zip › Envelope_src/Resources]

Current Masses taken from 88th CRC Handbook of Chemistry and Physics
	It references:
	1) Atomic Mass Data Center (masses)
	2) IUPAC (abundances)
CRC_2008_88th_Isotopes.pdf

Previous Elemental Masses From:
(1) http://physics.nist.gov/cgi-bin/Compositions/stand_alone.pl?ele=&ascii=html&isotype=some
(2) http://www.sisweb.com/referenc/source/exactmaa.htm

Also See:
Atomic Mass Data Center
http://www.nndc.bnl.gov/amdc/

Carbamidomethylation is modification of cysteine by iodoacetamide
Reaction described here:
http://prospector.ucsf.edu/prospector/4.0.7/html/instruct/allman.htm
-SH -> S(CH2)(CO)(NH2)
Additional Mass = C2H3NO ~ 24 + 3 + 14 + 16 ~ 57
http://en.wikipedia.org/wiki/Iodoacetamide
