# Supplementary material for: Envelope: interactive software for modeling and fitting complex isotope distributions
Source: BMC Bioinformatics. 2008 Oct 20;9:446. doi: 10.1186/1471-2105-9-446 (PMC2605472; doi:10.1186/1471-2105-9-446)
Supplement: Additional file 3 — zip archive of sample data used in Figures 3 and 4. [file 1471-2105-9-446-S3.zip]

Archive with 4 entries (3 files):
- Envelope_data/
- Envelope_data/Fig2a_S2_45_58_TVPMFNEALAELNK_z3.pks
- Envelope_data/Fig2b_16S_766_769_AAAG_z2.pks
- Envelope_data/Fig3_S3_204_224_GEILGGMAAVEQPEKPAAQPK_z2.pks
