# Supplementary material for: Envelope: interactive software for modeling and fitting complex isotope distributions
Source: BMC Bioinformatics. 2008 Oct 20;9:446. doi: 10.1186/1471-2105-9-446 (PMC2605472; doi:10.1186/1471-2105-9-446)
Supplement: Additional file 3 — zip archive of sample data used in Figures 3 and 4. [file 1471-2105-9-446-S3.zip › Envelope_data/Fig2a_S2_45_58_TVPMFNEALAELNK_z3.pks]

525.798777 16.9090909090909
525.825087 9.63636363636364
525.851397 12.6363636363636
525.877708 23.4545454545455
525.904019 34.7272727272727
525.930332 36.0909090909091
525.956645 25.3636363636364
525.982958 24.4545454545455
526.009273 21.3636363636364
526.035588 12.3636363636364
526.061903 12.3636363636364
526.088219 21.3636363636364
526.114536 16.6363636363636
526.140854 9.90909090909091
526.167172 9
526.193491 27.0909090909091
526.21981 166.090909090909
526.246131 1582.72727272727
526.272452 3171.63636363636
526.298773 2059.54545454545
526.325095 460.818181818182
526.351418 115.636363636364
526.377742 75.9090909090909
526.404066 45.0909090909091
526.43039 27.9090909090909
526.456716 20.5454545454545
526.483042 18.7272727272727
526.509369 23.1818181818182
526.535696 41.9090909090909
526.562024 327.545454545455
526.588353 1870.18181818182
526.614683 2599.36363636364
526.641013 1192.45454545455
526.667343 229.272727272727
526.693675 77.6363636363636
526.720007 68.4545454545455
526.746339 46.5454545454545
526.772673 38.5454545454545
526.799007 31.6363636363636
526.825342 25.6363636363636
526.851677 21.9090909090909
526.878013 57.7272727272727
526.904349 357.545454545455
526.930687 1261.81818181818
526.957025 1220.90909090909
526.983363 429.090909090909
527.009703 91.4545454545455
527.036043 53.0909090909091
527.062383 35.8181818181818
527.088724 27.4545454545455
527.115066 23.5454545454545
527.141409 24.5454545454545
527.167752 22.2727272727273
527.194096 29.0909090909091
527.220441 74.0909090909091
527.246786 347.818181818182
527.273132 655.181818181818
527.299478 435.272727272727
527.325825 117.818181818182
527.352173 40.5454545454545
527.378522 27.8181818181818
527.404871 23.6363636363636
527.431221 22.9090909090909
527.457571 26.1818181818182
527.483922 26.6363636363636
527.510274 23.1818181818182
527.536627 21.3636363636364
527.56298 59.9090909090909
527.589333 210.090909090909
527.615688 254.272727272727
527.642043 118.181818181818
527.668399 39.3636363636364
527.694755 29.4545454545455
527.721112 27.3636363636364
527.74747 28.3636363636364
527.773828 28.3636363636364
527.800187 21.6363636363636
527.826547 17.6363636363636
527.852907 14.4545454545455
527.879268 24.5454545454545
527.90563 90.1818181818182
527.931992 181.454545454545
527.958355 143.181818181818
527.984719 54.5454545454545
528.011083 22
528.037448 18.1818181818182
528.063814 12.4545454545455
528.09018 15.8181818181818
528.116547 19.9090909090909
528.142915 18.2727272727273
528.169283 13.2727272727273
528.195652 46.5454545454545
528.222021 136.363636363636
528.248391 278.363636363636
528.274762 313
528.301134 176.363636363636
528.327506 53.9090909090909
528.353879 25.8181818181818
528.380252 18.6363636363636
528.406627 17
528.433001 20.9090909090909
528.459377 53.2727272727273
528.485753 67.0909090909091
528.51213 42.5454545454545
528.538507 36.6363636363636
528.564885 161.545454545455
528.591264 490.636363636364
528.617644 446.818181818182
528.644024 151.727272727273
528.670404 42.4545454545455
528.696786 41.6363636363636
528.723168 70.7272727272727
528.749551 67.0909090909091
528.775934 39.7272727272727
528.802318 21.8181818181818
528.828703 14.0909090909091
528.855088 13.3636363636364
528.881474 54.2727272727273
528.907861 355.363636363636
528.934248 678.727272727273
528.960636 435.363636363636
528.987025 141.181818181818
529.013414 60.0909090909091
529.039804 37
529.066195 27.9090909090909
529.092586 25.8181818181818
529.118978 20.9090909090909
529.145371 21
529.171764 21.3636363636364
529.198158 43.6363636363636
529.224552 189.090909090909
529.250947 736.181818181818
529.277343 815.636363636364
529.30374 329.181818181818
529.330137 68.6363636363636
529.356535 37.8181818181818
529.382934 27.3636363636364
529.409333 22.9090909090909
529.435733 22.6363636363636
529.462133 25.6363636363636
529.488534 21.6363636363636
529.514936 24.9090909090909
529.541338 42.5454545454545
529.567742 328.909090909091
529.594145 789.545454545455
529.62055 587.727272727273
529.646955 153
529.673361 46.3636363636364
529.699767 37.3636363636364
529.726174 41.0909090909091
529.752582 44.1818181818182
529.77899 33
529.805399 18.4545454545455
529.831809 16.5454545454545
529.858219 16.8181818181818
529.88463 87.4545454545455
529.911042 490.454545454545
529.937454 712.909090909091
529.963867 350.909090909091
529.990281 80.5454545454545
530.016695 37.3636363636364
530.04311 36.7272727272727
530.069526 27.3636363636364
530.095942 18.0909090909091
530.122359 13.1818181818182
530.148777 12.4545454545455
530.175195 13.4545454545455
530.201614 27.1818181818182
530.228034 163.818181818182
530.254454 502.909090909091
530.280875 462.181818181818
530.307296 172.090909090909
530.333719 48.6363636363636
530.360141 28.4545454545455
530.386565 21
530.412989 20.7272727272727
530.439414 16.2727272727273
530.46584 13.6363636363636
530.492266 15.9090909090909
530.518693 18.6363636363636
530.54512 39
530.571548 170.636363636364
530.597977 299.181818181818
530.624406 198.818181818182
530.650837 59.0909090909091
530.677267 24.8181818181818
530.703699 19.3636363636364
530.730131 22.6363636363636
530.756564 29.4545454545455
530.782997 32.0909090909091
530.809431 17.3636363636364
530.835866 15.5454545454545
530.862301 25
530.888737 43.5454545454545
530.915174 103
530.941611 121.363636363636
530.968049 68.3636363636364
530.994488 25.9090909090909
531.020927 10.9090909090909
531.047367 13.7272727272727
531.073808 14.3636363636364
531.100249 18.2727272727273
531.126691 23.3636363636364
531.153134 19.3636363636364
531.179577 14.8181818181818
531.206021 29.0909090909091
531.232466 88
531.258911 160.454545454545
531.285357 113
531.311803 38.7272727272727
531.338251 15.7272727272727
531.364698 15.6363636363636
531.391147 14.6363636363636
531.417596 11.4545454545455
531.444046 13.2727272727273
531.470497 16.4545454545455
531.496948 18.4545454545455
531.5234 21.4545454545455
531.549852 120.545454545455
531.576305 580.545454545455
531.602759 671.181818181818
531.629213 275.818181818182
531.655669 52.8181818181818
531.682124 24
531.708581 24.9090909090909
531.735038 28.5454545454545
531.761496 25.9090909090909
531.787954 25.3636363636364
531.814413 17.6363636363636
531.840873 21.5454545454545
531.867333 180.090909090909
531.893794 2522.18181818182
531.920256 5931.18181818182
531.946718 4175.18181818182
531.973181 1003.90909090909
531.999645 231.545454545455
532.026109 138.636363636364
532.052574 89.9090909090909
532.07904 51.7272727272727
532.105506 45
532.131973 32.7272727272727
532.158441 25.6363636363636
532.184909 65.3636363636364
532.211378 559.818181818182
532.237848 3225.90909090909
532.264318 4666.72727272727
532.290789 2268
532.317261 480.454545454545
532.343733 163.090909090909
532.370206 118.545454545455
532.396679 62.7272727272727
532.423154 55.8181818181818
532.449628 57
532.476104 46
532.50258 41.2727272727273
532.529057 105.363636363636
532.555535 689
532.582013 2144.81818181818
532.608491 1957.09090909091
532.634971 674.363636363636
532.661451 145.909090909091
532.687932 92.8181818181818
532.714413 66.3636363636364
532.740895 61.2727272727273
532.767378 51.4545454545455
532.793862 40.9090909090909
532.820346 34.8181818181818
532.84683 49.9090909090909
532.873316 108.363636363636
532.899802 506.636363636364
532.926289 883.454545454545
532.952776 558.545454545455
532.979264 136.454545454545
533.005753 57.5454545454545
533.032242 49
533.058732 48
533.085223 38.9090909090909
533.111714 32.8181818181818
533.138206 26
533.164699 32.1818181818182
533.191192 46.5454545454545
533.217686 91.1818181818182
533.244181 247.181818181818
533.270676 303
533.297172 150.181818181818
533.323668 49.2727272727273
533.350166 29.7272727272727
533.376664 27
533.403162 27.4545454545455
533.429661 22.7272727272727
533.456161 18.0909090909091
533.482662 19.2727272727273
533.509163 29.9090909090909
533.535665 42.3636363636364
533.562167 78.5454545454545
533.588671 193.272727272727
533.615174 174.363636363636
533.641679 65
533.668184 23.8181818181818
533.69469 29.2727272727273
533.721196 28.1818181818182
533.747703 29.2727272727273
533.774211 32.0909090909091
533.80072 28.7272727272727
533.827229 25.6363636363636
533.853738 22.7272727272727
533.880249 32.5454545454545
533.90676 85.9090909090909
533.933272 137.909090909091
533.959784 99
533.986297 38.4545454545455
534.012811 21.2727272727273
534.039325 18.2727272727273
534.06584 20.2727272727273
534.092356 19.8181818181818
534.118872 18.3636363636364
534.145389 15.7272727272727
534.171907 16.3636363636364
534.198425 21.7272727272727
534.224944 55.2727272727273
534.251464 115.090909090909
534.277984 124.454545454545
534.304505 63.0909090909091
534.331027 28.5454545454545
534.357549 23.9090909090909
534.384072 18.0909090909091
534.410595 13.6363636363636
534.43712 11.3636363636364
534.463645 12.8181818181818
534.49017 16.1818181818182
534.516696 16.7272727272727
534.543223 24.2727272727273
534.569751 45.3636363636364
534.596279 72.3636363636364
534.622808 59.9090909090909
534.649337 42.6363636363636
534.675867 28.0909090909091
534.702398 22.6363636363636
534.72893 29.9090909090909
534.755462 30.5454545454545
534.781995 18.4545454545455
534.808528 17.0909090909091
534.835062 18.2727272727273
534.861597 21
534.888132 19.1818181818182
534.914668 39
534.941205 49.8181818181818
534.967743 32.2727272727273
534.994281 24.9090909090909
535.020819 20.4545454545455
535.047359 18.2727272727273
535.073899 19.7272727272727
535.100439 18.7272727272727
535.126981 20.8181818181818
535.153523 15.5454545454545
535.180065 15.0909090909091
535.206609 19.8181818181818
535.233153 34.9090909090909
535.259697 53.5454545454545
535.286243 51.4545454545455
535.312789 27.2727272727273
535.339335 16.5454545454545
535.365883 13.0909090909091
535.39243 10.1818181818182
