# Supplementary material for: Envelope: interactive software for modeling and fitting complex isotope distributions
Source: BMC Bioinformatics. 2008 Oct 20;9:446. doi: 10.1186/1471-2105-9-446 (PMC2605472; doi:10.1186/1471-2105-9-446)
Supplement: Additional file 3 — zip archive of sample data used in Figures 3 and 4. [file 1471-2105-9-446-S3.zip › Envelope_data/Fig2b_16S_766_769_AAAG_z2.pks]

673.372978 34.4545454545455
673.402696 38.8181818181818
673.432414 34.9090909090909
673.462134 24.5454545454545
673.491854 21.4545454545455
673.521574 31.2727272727273
673.551295 66.4545454545455
673.581017 90.2727272727273
673.61074 83.2727272727273
673.640463 55.6363636363636
673.670187 36.3636363636364
673.699912 31.1818181818182
673.729637 27.0909090909091
673.759363 22.2727272727273
673.789089 27.6363636363636
673.818816 25.4545454545455
673.848544 26.1818181818182
673.878272 32.9090909090909
673.908002 32.2727272727273
673.937731 30.2727272727273
673.967462 35.0909090909091
673.997193 49.9090909090909
674.026925 125.545454545455
674.056657 1060.54545454545
674.08639 4905.36363636364
674.116124 8482.63636363636
674.145858 6285.09090909091
674.175593 2154.90909090909
674.205329 614.727272727273
674.235065 330.090909090909
674.264802 220.272727272727
674.29454 130
674.324278 94.1818181818182
674.354017 68.8181818181818
674.383757 67.4545454545455
674.413497 141.818181818182
674.443238 259.909090909091
674.472979 133.454545454545
674.502722 72.8181818181818
674.532464 146.272727272727
674.562208 812.363636363636
674.591952 2926.90909090909
674.621697 4400.27272727273
674.651443 2922.90909090909
674.681189 962
674.710936 307.545454545455
674.740683 217.909090909091
674.770431 147.454545454545
674.80018 94.3636363636364
674.829929 66.8181818181818
674.85968 63.4545454545455
674.88943 67
674.919182 118.818181818182
674.948934 155.909090909091
674.978686 103.181818181818
675.00844 71.0909090909091
675.038194 124.090909090909
675.067949 487.818181818182
675.097704 1409
675.12746 1794.18181818182
675.157217 1031.72727272727
675.186974 310.545454545455
675.216732 143.454545454545
675.24649 113.909090909091
675.27625 90.5454545454545
675.30601 71.3636363636364
675.33577 71.5454545454545
675.365532 65
675.395293 67.4545454545455
675.425056 80
675.454819 90.7272727272727
675.484583 61.4545454545455
675.514348 56.0909090909091
675.544113 86.4545454545455
675.573879 262.545454545455
675.603645 540.636363636364
675.633412 564.636363636364
675.66318 323.727272727273
675.692949 134.363636363636
675.722718 69
675.752487 52.7272727272727
675.782258 45.0909090909091
675.812029 49.9090909090909
675.841801 50.6363636363636
675.871573 45.8181818181818
675.901346 42.3636363636364
675.93112 50.9090909090909
675.960894 53.1818181818182
675.990669 55.1818181818182
676.020445 52.0909090909091
676.050221 95.3636363636364
676.079998 249
676.109776 400.454545454545
676.139554 313.090909090909
676.169333 154.727272727273
676.199113 75.3636363636364
676.228893 60.9090909090909
676.258674 59.6363636363636
676.288455 54.2727272727273
676.318238 47.6363636363636
676.348021 44
676.377804 50
676.407588 62.1818181818182
676.437373 66.7272727272727
676.467159 58.5454545454545
676.496945 50
676.526732 64.0909090909091
676.556519 112.909090909091
676.586307 281.090909090909
676.616096 398.636363636364
676.645885 264.181818181818
676.675676 97.7272727272727
676.705466 58.6363636363636
676.735258 54.5454545454545
676.76505 50.6363636363636
676.794843 46.7272727272727
676.824636 49.5454545454545
676.85443 46.9090909090909
676.884225 44.7272727272727
676.91402 45.7272727272727
676.943816 47.2727272727273
676.973613 37.3636363636364
677.00341 42.3636363636364
677.033208 66.1818181818182
677.063007 229
677.092806 484
677.122606 526.181818181818
677.152406 293.545454545455
677.182208 107.818181818182
677.212009 59.9090909090909
677.241812 60.6363636363636
677.271615 46.5454545454545
677.301419 39.9090909090909
677.331224 35.9090909090909
677.361029 37.4545454545455
677.390835 41.4545454545455
677.420641 39.9090909090909
677.450448 40.0909090909091
677.480256 38.6363636363636
677.510065 39.1818181818182
677.539874 84.0909090909091
677.569683 339.636363636364
677.599494 727.363636363636
677.629305 690.454545454545
677.659117 328.909090909091
677.688929 104.636363636364
677.718742 56.2727272727273
677.748556 42.1818181818182
677.77837 38.6363636363636
677.808185 43.3636363636364
677.838001 44.0909090909091
677.867817 34
677.897634 34
677.927452 52.4545454545455
677.95727 50.0909090909091
677.987089 39.1818181818182
678.016909 48.8181818181818
678.046729 188.818181818182
678.07655 685.818181818182
678.106371 1105.90909090909
678.136194 809.545454545455
678.166017 290.818181818182
678.19584 106.454545454545
678.225664 77.9090909090909
678.255489 62.8181818181818
678.285315 54.6363636363636
678.315141 53.4545454545455
678.344968 41.5454545454545
678.374795 41.9090909090909
678.404623 43.6363636363636
678.434452 56.7272727272727
678.464282 48.7272727272727
678.494112 46.7272727272727
678.523942 84.5454545454545
678.553774 382.363636363636
678.583606 1131.90909090909
678.613439 1382.45454545455
678.643272 765.454545454545
678.673106 247.454545454545
678.702941 107.181818181818
678.732776 79.6363636363636
678.762612 56.6363636363636
678.792449 46.9090909090909
678.822286 42.2727272727273
678.852124 41.2727272727273
678.881963 49.0909090909091
678.911802 67
678.941642 62.9090909090909
678.971482 46.6363636363636
679.001324 46.7272727272727
679.031166 139.909090909091
679.061008 621.909090909091
679.090851 1409.09090909091
679.120695 1399.90909090909
679.15054 674.545454545455
679.180385 203.545454545455
679.210231 106.727272727273
679.240077 88.1818181818182
679.269924 69.3636363636364
679.299772 48.5454545454545
679.329621 29.7272727272727
679.35947 23.8181818181818
679.38932 37.6363636363636
679.41917 59.2727272727273
679.449021 63
679.478873 37.5454545454545
679.508725 42.8181818181818
679.538578 190.727272727273
679.568432 865.909090909091
679.598286 1604.81818181818
679.628141 1263.63636363636
679.657997 457.454545454545
679.687853 133.636363636364
679.71771 83.2727272727273
679.747568 68.0909090909091
679.777426 52.1818181818182
679.807285 36.1818181818182
679.837145 32.7272727272727
679.867005 45.0909090909091
679.896866 58.9090909090909
679.926728 80.9090909090909
679.95659 47.8181818181818
679.986453 45.4545454545455
680.016316 68.6363636363636
680.04618 268.727272727273
680.076045 908.636363636364
680.105911 1377.81818181818
680.135777 949.636363636364
680.165644 347.090909090909
680.195511 121
680.225379 97.1818181818182
680.255248 81.0909090909091
680.285118 57.5454545454545
680.314988 39.2727272727273
680.344858 44.2727272727273
680.37473 51.3636363636364
680.404602 64.8181818181818
680.434475 66.4545454545455
680.464348 40.9090909090909
680.494222 31.6363636363636
680.524097 84.4545454545455
680.553972 362.454545454545
680.583848 934.636363636364
680.613725 973.272727272727
680.643602 476.181818181818
680.67348 157
680.703359 91.6363636363636
680.733238 78.8181818181818
680.763118 60.0909090909091
680.792998 45.3636363636364
680.82288 48.9090909090909
680.852762 46.7272727272727
680.882644 43
680.912527 52
680.942411 52.3636363636364
680.972296 45.3636363636364
681.002181 44.3636363636364
681.032067 95.4545454545455
681.061953 358.090909090909
681.09184 641.272727272727
681.121728 520
681.151617 214.181818181818
681.181506 88
681.211396 69.9090909090909
681.241286 55
681.271177 42.4545454545455
681.301069 40.1818181818182
681.330961 35.4545454545455
681.360854 33.9090909090909
681.390748 31.8181818181818
681.420642 50.6363636363636
681.450537 55.4545454545455
681.480433 40.0909090909091
681.510329 30.8181818181818
681.540226 78.0909090909091
681.570124 274.636363636364
681.600022 398.636363636364
681.629921 260
681.659821 109.909090909091
681.689721 56.9090909090909
681.719622 43.2727272727273
681.749524 42
681.779426 38.6363636363636
681.809329 30.1818181818182
681.839232 24.6363636363636
681.869136 30.5454545454545
681.899041 37.3636363636364
681.928947 47.0909090909091
681.958853 44.5454545454545
681.98876 48.2727272727273
682.018667 59.6363636363636
682.048575 102.454545454545
682.078484 206.272727272727
682.108394 251.090909090909
682.138304 175.090909090909
682.168214 73.3636363636364
682.198126 45.2727272727273
682.228038 38
682.257951 29.4545454545455
682.287864 21.7272727272727
682.317778 26
682.347693 30.3636363636364
682.377608 41.2727272727273
682.407524 44.3636363636364
682.437441 38.0909090909091
682.467358 28.5454545454545
682.497276 35.2727272727273
682.527195 58.3636363636364
682.557114 95.4545454545455
682.587034 119.909090909091
682.616954 85.1818181818182
682.646876 35
682.676798 29.4545454545455
682.70672 35.4545454545455
682.736643 36.6363636363636
682.766567 26
682.796492 19.2727272727273
682.826417 24.3636363636364
682.856343 33.9090909090909
682.886269 31.4545454545455
682.916196 37.1818181818182
682.946124 33.4545454545455
682.976053 32.1818181818182
683.005982 36
683.035912 62.8181818181818
683.065842 88.7272727272727
683.095773 84.5454545454545
683.125705 50.7272727272727
683.155637 34.2727272727273
683.18557 29.7272727272727
683.215504 28
683.245438 22.6363636363636
683.275373 23.6363636363636
683.305309 26.5454545454545
683.335245 26.2727272727273
683.365182 24.0909090909091
683.39512 26.1818181818182
683.425058 23.2727272727273
683.454997 19.3636363636364
683.484937 22.7272727272727
683.514877 32.4545454545455
683.544818 56.1818181818182
683.57476 68.1818181818182
683.604702 49.8181818181818
683.634645 28.8181818181818
683.664588 22.9090909090909
683.694532 20
683.724477 23.5454545454545
683.754423 28.8181818181818
683.784369 35.2727272727273
683.814316 29.5454545454545
683.844263 22.2727272727273
683.874211 32.5454545454545
683.90416 37.0909090909091
683.93411 30.4545454545455
683.96406 25.4545454545455
683.99401 24.6363636363636
684.023962 38.1818181818182
684.053914 66.2727272727273
684.083867 62.0909090909091
684.11382 35.0909090909091
684.143774 23.6363636363636
684.173729 23.2727272727273
684.203684 20.5454545454545
684.23364 18.9090909090909
684.263597 17.2727272727273
684.293554 16.6363636363636
684.323512 14.8181818181818
684.353471 20.7272727272727
684.38343 30
684.41339 29
684.44335 20.7272727272727
684.473312 18.8181818181818
684.503274 25.3636363636364
684.533236 39.5454545454545
684.563199 57.6363636363636
684.593163 51
684.623128 29.2727272727273
684.653093 23.9090909090909
684.683059 20.8181818181818
684.713025 20
684.742992 18.0909090909091
684.77296 18.6363636363636
684.802929 20.0909090909091
684.832898 14.4545454545455
684.862867 11.0909090909091
684.892838 17.7272727272727
684.922809 13.7272727272727
684.952781 16.5454545454545
684.982753 21.6363636363636
685.012726 40.5454545454545
685.0427 73.2727272727273
685.072674 221.818181818182
685.102649 426.818181818182
685.132625 372.909090909091
685.162601 160.545454545455
685.192578 56
685.222556 34.6363636363636
685.252534 33.9090909090909
685.282513 25.6363636363636
685.312493 14.8181818181818
685.342473 16.8181818181818
685.372454 19.8181818181818
685.402435 17.6363636363636
685.432418 25.9090909090909
685.462401 28.4545454545455
685.492384 29.4545454545455
685.522368 34.0909090909091
685.552353 84.8181818181818
685.582339 203
685.612325 267.818181818182
685.642312 185.272727272727
685.672299 75
685.702287 35.4545454545455
685.732276 33.5454545454545
685.762265 30.8181818181818
685.792256 30.9090909090909
685.822246 24.9090909090909
685.852238 21.4545454545455
685.88223 21.9090909090909
685.912223 23.6363636363636
685.942216 20.4545454545455
685.97221 28.7272727272727
686.002205 30.4545454545455
686.0322 39.2727272727273
686.062196 53.7272727272727
686.092193 86.4545454545455
686.12219 97.2727272727273
686.152188 72.5454545454545
686.182187 42.9090909090909
686.212186 25.3636363636364
686.242186 28.2727272727273
686.272186 24.4545454545455
686.302188 22.1818181818182
686.332189 23.5454545454545
686.362192 21.8181818181818
686.392195 24.3636363636364
686.422199 19.7272727272727
686.452204 20.0909090909091
686.482209 20.6363636363636
686.512215 26.9090909090909
686.542221 48.2727272727273
686.572228 65.8181818181818
686.602236 69.9090909090909
686.632245 59.7272727272727
686.662254 37
686.692263 23.2727272727273
686.722274 27.8181818181818
686.752285 30.4545454545455
686.782297 28.5454545454545
686.812309 23.9090909090909
686.842322 13.8181818181818
686.872336 15.0909090909091
686.90235 15.5454545454545
686.932365 14.8181818181818
686.962381 12.6363636363636
686.992397 16.8181818181818
687.022414 31.4545454545455
687.052432 52.3636363636364
687.08245 60.8181818181818
687.112469 59.5454545454545
687.142489 44.1818181818182
687.172509 32
687.20253 25.5454545454545
687.232551 27.2727272727273
687.262574 24.4545454545455
687.292597 19.0909090909091
687.32262 14.3636363636364
687.352644 21.1818181818182
687.382669 30.7272727272727
687.412695 31.7272727272727
687.442721 21.0909090909091
687.472748 16.8181818181818
687.502775 16.8181818181818
687.532803 36.8181818181818
687.562832 63.7272727272727
687.592861 64.1818181818182
687.622892 47.1818181818182
687.652922 34.9090909090909
687.682954 23.4545454545455
687.712986 24.1818181818182
687.743018 30.1818181818182
687.773052 31.8181818181818
687.803086 25.4545454545455
687.833121 22.6363636363636
687.863156 21.7272727272727
687.893192 26.3636363636364
687.923229 25.9090909090909
687.953266 21.2727272727273
687.983304 24.3636363636364
688.013342 28.6363636363636
688.043382 38.6363636363636
688.073422 63.1818181818182
688.103462 80.6363636363636
688.133503 63.1818181818182
688.163545 33.0909090909091
688.193588 27.4545454545455
688.223631 22.9090909090909
688.253675 24.5454545454545
688.28372 26.1818181818182
688.313765 21.0909090909091
688.343811 22.8181818181818
688.373857 31.8181818181818
688.403904 27.0909090909091
688.433952 28.7272727272727
688.464 31.7272727272727
688.49405 25.4545454545455
688.524099 22.1818181818182
688.55415 40.1818181818182
688.584201 58
688.614253 51.3636363636364
688.644305 28.4545454545455
688.674358 14.8181818181818
688.704412 13
688.734466 21.5454545454545
