# Supplementary material for: Envelope: interactive software for modeling and fitting complex isotope distributions
Source: BMC Bioinformatics. 2008 Oct 20;9:446. doi: 10.1186/1471-2105-9-446 (PMC2605472; doi:10.1186/1471-2105-9-446)
Supplement: Additional file 3 — zip archive of sample data used in Figures 3 and 4. [file 1471-2105-9-446-S3.zip › Envelope_data/Fig3_S3_204_224_GEILGGMAAVEQPEKPAAQPK_z2.pks]

1057.072401 280
1057.109704 259.909090909091
1057.147008 250.272727272727
1057.184312 229.454545454545
1057.221617 203.545454545455
1057.258923 221.909090909091
1057.296229 240
1057.333536 278.272727272727
1057.370844 326.818181818182
1057.408152 445.818181818182
1057.445461 623.181818181818
1057.48277 612.727272727273
1057.52008 543.454545454545
1057.557391 571.272727272727
1057.594703 504.181818181818
1057.632015 316.090909090909
1057.669328 257.363636363636
1057.706642 249.909090909091
1057.743956 202.363636363636
1057.781271 233.363636363636
1057.818586 261.090909090909
1057.855902 299.454545454545
1057.893219 309.545454545455
1057.930536 278.545454545455
1057.967855 256.272727272727
1058.005173 266.636363636364
1058.042493 249.363636363636
1058.079813 247.090909090909
1058.117134 231.909090909091
1058.154455 241.454545454545
1058.191777 249
1058.2291 220.909090909091
1058.266423 222.454545454545
1058.303747 248.545454545455
1058.341072 245.181818181818
1058.378397 247.818181818182
1058.415723 314.636363636364
1058.45305 390
1058.490377 478.818181818182
1058.527705 626.363636363636
1058.565034 722.090909090909
1058.602363 550.090909090909
1058.639693 301.818181818182
1058.677024 243.545454545455
1058.714355 247.545454545455
1058.751687 245.272727272727
1058.78902 244.090909090909
1058.826353 239.818181818182
1058.863687 201.818181818182
1058.901022 211.363636363636
1058.938357 250.363636363636
1058.975693 262.727272727273
1059.013029 282.272727272727
1059.050367 260.818181818182
1059.087704 222.909090909091
1059.125043 207.090909090909
1059.162382 201
1059.199722 199
1059.237063 204.363636363636
1059.274404 197.363636363636
1059.311746 212.545454545455
1059.349088 229.545454545455
1059.386431 243.181818181818
1059.423775 293.272727272727
1059.461119 305.818181818182
1059.498465 382.545454545455
1059.53581 455.636363636364
1059.573157 527.181818181818
1059.610504 470.272727272727
1059.647852 383.818181818182
1059.6852 328.727272727273
1059.722549 320.363636363636
1059.759899 290.181818181818
1059.797249 221.272727272727
1059.8346 199.454545454545
1059.871952 187.454545454545
1059.909304 214.181818181818
1059.946657 231.636363636364
1059.984011 247
1060.021365 261.727272727273
1060.05872 244.636363636364
1060.096076 192.818181818182
1060.133432 213.454545454545
1060.170789 226.363636363636
1060.208147 236.727272727273
1060.245505 260.454545454545
1060.282864 255.818181818182
1060.320224 358.818181818182
1060.357584 705.272727272727
1060.394945 868.272727272727
1060.432306 605.909090909091
1060.469669 422.181818181818
1060.507031 419.727272727273
1060.544395 469.090909090909
1060.581759 383.636363636364
1060.619124 342.363636363636
1060.65649 324.545454545455
1060.693856 249.363636363636
1060.731223 189.909090909091
1060.76859 250.909090909091
1060.805958 358
1060.843327 410.727272727273
1060.880696 926
1060.918067 3447.72727272727
1060.955437 11159.8181818182
1060.992809 23045.3636363636
1061.030181 24524.1818181818
1061.067554 14972.2727272727
1061.104927 6985.27272727273
1061.142301 3729.72727272727
1061.179676 2496.72727272727
1061.217051 1954.18181818182
1061.254427 1593.81818181818
1061.291804 1240.54545454545
1061.329181 1230.18181818182
1061.366559 2099
1061.403938 4872.72727272727
1061.441317 10434.6363636364
1061.478697 21741.4545454545
1061.516078 29604.7272727273
1061.553459 22647.5454545455
1061.590841 11494.3636363636
1061.628224 5693
1061.665607 3804.09090909091
1061.702991 2979.81818181818
1061.740376 2324
1061.777761 1949.27272727273
1061.815147 1772.72727272727
1061.852534 1963.63636363636
1061.889921 3363.63636363636
1061.927309 6478.36363636364
1061.964697 11576.0909090909
1062.002087 19135.7272727273
1062.039476 17646.7272727273
1062.076867 10291.0909090909
1062.114258 5329.09090909091
1062.15165 3274.36363636364
1062.189042 2442
1062.226436 1992.72727272727
1062.263829 1675
1062.301224 1602.09090909091
1062.338619 1611.72727272727
1062.376015 1970.81818181818
1062.413411 3541.09090909091
1062.450808 5137.81818181818
1062.488206 8600.09090909091
1062.525605 10340.8181818182
1062.563004 7505
1062.600403 4115.45454545455
1062.637804 2457.63636363636
1062.675205 1934.45454545455
1062.712607 1716.18181818182
1062.750009 1462.27272727273
1062.787412 1295.45454545455
1062.824816 1269.09090909091
1062.86222 1356.45454545455
1062.899625 1844.36363636364
1062.937031 2594.90909090909
1062.974437 3617.54545454545
1063.011844 4747.45454545455
1063.049252 4138.54545454545
1063.08666 2629.18181818182
1063.124069 1805.81818181818
1063.161479 1379.27272727273
1063.198889 1205.81818181818
1063.2363 1080.45454545455
1063.273711 914.545454545455
1063.311124 891.454545454545
1063.348537 980.818181818182
1063.38595 1112
1063.423364 1436.09090909091
1063.460779 1871.63636363636
1063.498195 2714.54545454545
1063.535611 2825.72727272727
1063.573028 1993.09090909091
1063.610445 1375.54545454545
1063.647863 1100.81818181818
1063.685282 947.272727272727
1063.722702 874.454545454545
1063.760122 870.363636363636
1063.797543 845.090909090909
1063.834964 827.636363636364
1063.872386 951.818181818182
1063.909809 1325.81818181818
1063.947233 2364.36363636364
1063.984657 4951.36363636364
1064.022081 7196.36363636364
1064.059507 5663.90909090909
1064.096933 2910.81818181818
1064.13436 1580.45454545455
1064.171787 1200.72727272727
1064.209215 1064.18181818182
1064.246644 938.363636363636
1064.284073 916.818181818182
1064.321503 805.727272727273
1064.358934 836.636363636364
1064.396365 1270.63636363636
1064.433797 2285.90909090909
1064.47123 3767.09090909091
1064.508663 5918.18181818182
1064.546097 5808.36363636364
1064.583532 3610.63636363636
1064.620967 2095
1064.658403 1453.90909090909
1064.69584 1103.27272727273
1064.733277 956.636363636364
1064.770715 977.909090909091
1064.808153 910.545454545455
1064.845593 865.636363636364
1064.883032 992.909090909091
1064.920473 1433.81818181818
1064.957914 2261.81818181818
1064.995356 3633.27272727273
1065.032799 4363
1065.070242 3189.81818181818
1065.107686 1813.81818181818
1065.14513 1345.45454545455
1065.182575 1209
1065.220021 1045.18181818182
1065.257468 909.454545454545
1065.294915 807.727272727273
1065.332363 761.454545454545
1065.369811 709
1065.40726 948.818181818182
1065.44471 1467.45454545455
1065.48216 2626
1065.519611 4162.90909090909
1065.557063 3848.27272727273
1065.594515 2286.90909090909
1065.631969 1354.36363636364
1065.669422 1047.18181818182
1065.706877 907.181818181818
1065.744332 907.636363636364
1065.781787 821.818181818182
1065.819244 780.272727272727
1065.856701 800.909090909091
1065.894158 989.090909090909
1065.931617 1521.36363636364
1065.969076 2552.27272727273
1066.006535 5038.18181818182
1066.043996 6761.54545454545
1066.081457 5259.36363636364
1066.118918 3067.18181818182
1066.15638 1923.09090909091
1066.193843 1311.27272727273
1066.231307 1083.18181818182
1066.268771 1008.72727272727
1066.306236 863.181818181818
1066.343702 707.454545454545
1066.381168 730.545454545455
1066.418635 1164.09090909091
1066.456102 2025.81818181818
1066.493571 3586.18181818182
1066.531039 5668.36363636364
1066.568509 5157.72727272727
1066.605979 3167.45454545455
1066.64345 1776.36363636364
1066.680921 1168.72727272727
1066.718394 913.454545454545
1066.755866 887.727272727273
1066.79334 961.727272727273
1066.830814 996.272727272727
1066.868289 894
1066.905764 1018.36363636364
1066.94324 1450.54545454545
1066.980717 1928.09090909091
1067.018194 2972.72727272727
1067.055672 3471.72727272727
1067.093151 2507.18181818182
1067.130631 1523.18181818182
1067.168111 1130.18181818182
1067.205591 956.545454545455
1067.243073 827.727272727273
1067.280555 693.090909090909
1067.318037 713.636363636364
1067.355521 724.272727272727
1067.393005 732.363636363636
1067.430489 996.454545454545
1067.467975 1455.81818181818
1067.505461 2205.54545454545
1067.542947 2597.72727272727
1067.580435 2277.27272727273
1067.617922 1500.27272727273
1067.655411 987.090909090909
1067.6929 795.454545454545
1067.73039 665.181818181818
1067.767881 628.454545454545
1067.805372 572.636363636364
1067.842864 603.818181818182
1067.880356 618.727272727273
1067.91785 689
1067.955344 1014.54545454545
1067.992838 1544.81818181818
1068.030333 2350
1068.067829 2329.27272727273
1068.105326 1636.81818181818
1068.142823 1210.63636363636
1068.180321 854.181818181818
1068.217819 635.272727272727
1068.255318 544.454545454545
1068.292818 555.818181818182
1068.330318 586.545454545455
1068.36782 633.181818181818
1068.405321 747.818181818182
1068.442824 1321.81818181818
1068.480327 2754.45454545455
1068.517831 6152
1068.555335 7988.27272727273
1068.59284 5624.18181818182
1068.630346 2872.45454545455
1068.667852 1737.63636363636
1068.705359 1274.81818181818
1068.742867 933.636363636364
1068.780375 866.636363636364
1068.817884 863.363636363636
1068.855394 839.363636363636
1068.892904 920.545454545455
1068.930415 1602.09090909091
1068.967927 3728.81818181818
1069.005439 9020.72727272727
1069.042952 14849
1069.080466 13019.6363636364
1069.11798 7287.45454545455
1069.155495 3900.09090909091
1069.19301 2649.09090909091
1069.230527 1959.45454545455
1069.268044 1592.54545454545
1069.305561 1353.27272727273
1069.343079 1076.72727272727
1069.380598 971.727272727273
1069.418118 1735.27272727273
1069.455638 3575.90909090909
1069.493159 6657.36363636364
1069.53068 12033.7272727273
1069.568202 13327.1818181818
1069.605725 8843.45454545455
1069.643249 4600.72727272727
1069.680773 2725.54545454545
1069.718298 2105.81818181818
1069.755823 1748.81818181818
1069.793349 1581.90909090909
1069.830876 1547.54545454545
1069.868403 1502.18181818182
1069.905932 1684.90909090909
1069.94346 2346.36363636364
1069.98099 3899.72727272727
1070.01852 6345
1070.05605 8216.45454545455
1070.093582 6531.09090909091
1070.131114 3717.18181818182
1070.168647 2339.81818181818
1070.20618 1796
1070.243714 1596.09090909091
1070.281249 1273.09090909091
1070.318784 1039.45454545455
1070.35632 1056.09090909091
1070.393857 1206.45454545455
1070.431394 1512.63636363636
1070.468932 2265.63636363636
1070.506471 3058.36363636364
1070.54401 4105.27272727273
1070.58155 3681.54545454545
1070.61909 2423
1070.656632 1641.90909090909
1070.694174 1311.81818181818
1070.731716 1151.09090909091
1070.769259 1093.72727272727
1070.806803 1106.45454545455
1070.844348 1075.09090909091
1070.881893 1022.81818181818
1070.919439 958.454545454545
1070.956985 1127.27272727273
1070.994533 1385.54545454545
1071.03208 1771.36363636364
1071.069629 1928.09090909091
1071.107178 1419.90909090909
1071.144728 1030.63636363636
1071.182278 1006.09090909091
1071.219829 914.272727272727
1071.257381 791.909090909091
1071.294934 748.636363636364
1071.332487 686.090909090909
1071.370041 612.090909090909
1071.407595 636.818181818182
1071.44515 813
1071.482706 970
1071.520262 1034
1071.557819 1085.18181818182
1071.595377 1114.36363636364
1071.632935 1050
1071.670494 873.363636363636
1071.708054 717.636363636364
1071.745614 641.818181818182
1071.783175 637.090909090909
1071.820737 727.636363636364
1071.858299 768.454545454545
1071.895862 720.727272727273
1071.933426 632.636363636364
1071.97099 673.636363636364
1072.008555 770.545454545455
1072.046121 814.181818181818
1072.083687 835
1072.121254 733.454545454545
1072.158822 655.545454545455
1072.19639 704.363636363636
1072.233959 734.363636363636
1072.271528 701.636363636364
1072.309098 651.272727272727
1072.346669 654.363636363636
1072.384241 666.181818181818
1072.421813 740.909090909091
1072.459386 824
1072.496959 812.727272727273
1072.534534 843.272727272727
1072.572108 806.454545454545
1072.609684 756.454545454545
1072.64726 653.363636363636
1072.684837 570.818181818182
1072.722414 518.454545454545
1072.759992 497.454545454545
1072.797571 505.545454545455
1072.835151 559.818181818182
1072.872731 523.181818181818
1072.910311 531.181818181818
1072.947893 588
1072.985475 635.181818181818
1073.023058 596.727272727273
1073.060641 460.818181818182
1073.098225 401.909090909091
1073.13581 402.727272727273
1073.173395 408
1073.210981 425.545454545455
1073.248568 434.454545454545
1073.286155 449.727272727273
1073.323743 478.454545454545
1073.361332 420.727272727273
1073.398921 386.272727272727
1073.436511 403.727272727273
1073.474102 481.545454545455
1073.511693 569.363636363636
1073.549285 607.090909090909
1073.586877 553.272727272727
1073.624471 559.818181818182
1073.662065 567.454545454545
1073.699659 523.727272727273
1073.737254 476.090909090909
1073.77485 458.727272727273
1073.812447 528.090909090909
1073.850044 637.090909090909
1073.887642 660.727272727273
1073.92524 623.090909090909
1073.96284 514.636363636364
1074.000439 479.545454545455
1074.03804 503.727272727273
1074.075641 514
1074.113243 476
1074.150845 431.181818181818
1074.188448 443.818181818182
1074.226052 468.363636363636
1074.263657 492.363636363636
1074.301262 447.727272727273
1074.338868 384.181818181818
1074.376474 410.181818181818
1074.414081 445.727272727273
1074.451689 412.727272727273
1074.489297 423.272727272727
1074.526906 538.272727272727
1074.564516 600.636363636364
1074.602126 505.181818181818
1074.639737 386.272727272727
1074.677349 375.090909090909
1074.714961 363.090909090909
1074.752574 354
1074.790188 464.363636363636
1074.827802 477.818181818182
1074.865417 468.181818181818
1074.903033 486.363636363636
1074.940649 534.181818181818
1074.978266 566.363636363636
1075.015884 590.363636363636
1075.053502 577.272727272727
1075.091121 499.545454545455
1075.128741 446.727272727273
1075.166361 467.545454545455
1075.203982 465.727272727273
1075.241603 414.818181818182
1075.279225 435.545454545455
1075.316848 485.181818181818
1075.354472 502.272727272727
1075.392096 479.363636363636
1075.429721 491.272727272727
1075.467346 514.090909090909
1075.504973 494.454545454545
1075.542599 615.272727272727
1075.580227 633.545454545455
1075.617855 490
1075.655484 415.818181818182
1075.693113 360.818181818182
1075.730743 384.272727272727
1075.768374 419.454545454545
1075.806006 359.090909090909
1075.843638 417
1075.88127 457
1075.918904 441.454545454545
1075.956538 448.636363636364
1075.994173 396.454545454545
1076.031808 489.181818181818
1076.069444 545.636363636364
1076.107081 481.181818181818
1076.144718 414.545454545455
1076.182356 383.727272727273
1076.219995 381.454545454545
1076.257634 362.454545454545
1076.295274 325
1076.332915 322.909090909091
1076.370556 347.363636363636
1076.408198 347.181818181818
1076.44584 361.636363636364
1076.483484 490.818181818182
1076.521128 516.363636363636
1076.558772 421.363636363636
1076.596418 372.545454545455
1076.634063 385.545454545455
1076.67171 385.090909090909
1076.709357 352.727272727273
1076.747005 360.818181818182
1076.784654 435.636363636364
1076.822303 469.363636363636
1076.859953 454.818181818182
1076.897603 499.272727272727
1076.935254 536
1076.972906 566
1077.010559 599.181818181818
1077.048212 552.636363636364
1077.085866 436.454545454545
1077.12352 395
1077.161175 395.636363636364
1077.198831 401.272727272727
1077.236488 445.272727272727
1077.274145 499.090909090909
1077.311802 500.636363636364
1077.349461 449.090909090909
1077.38712 521.818181818182
1077.42478 891.818181818182
1077.46244 1230.72727272727
1077.500101 1264.90909090909
1077.537763 928.727272727273
